# Supplementary material for: Identifying novel regulatory effects for clinically relevant genes through the study of the Greek population
Source: BMC Genomics. 2023 Aug 5;24:442. doi: 10.1186/s12864-023-09532-w (PMC10403965; doi:10.1186/s12864-023-09532-w)
Supplement: Supplementary file 2 — Additional file 2: Supplementary Table S1. eQTLs in GM adipose tissues. Supplementary Table S3. GenotypexObesity significant (p<0.05) interactions in GM. Supplementary Table S4. GenotypexSex significant (p<0.05) interactions in GM. Supplmentary Table S5. eQTLs in GM tissues, when including obesity status as a covariate. Supplementary Table S6. Missense significant (FDR<5%) ASE SNPs identified in each tissue of GM. Supplementary Table S7. Replication of eQTLs across GM tissues. Supplementary Table S8. Detection of GM eQTLs using a linear mixed model with a Genotype×Tissue interaction term (FDR<0.05). Supplementary Table S9. Thirty-five eGenes identified in one GM tissue only by both p-value enrichment analysis and linear mixed model with a Genotype×Tissue interaction term. Supplementary Table S10. Replication of eQTLs across populations for each tissue. Supplementary Table S11. Thirty-two eGenes identified in both GM tissues, but not in GTEx-am. Supplementary Table S12. GWAS-eQTL colocalizations (RTC≥0.9) in GM for each tissue. Supplementary Table S14. Sharing of eGene-trait pairs in GM and GTEx-am. Supplementary Table S15. Expression levels of eGenes corresponding to GM specific eGene-trait pairs in GM and GTEx-am. Supplementary Table S16. Secondary, and not primary, eQTL colocalizations with GWAS signals in GM. [file 12864_2023_9532_MOESM2_ESM.xlsx]

## Sheet: Table S1
Supplementary Table S1. eQTLs in GM adipose tissues
GM S																GM V
Best eQTL	SNP chromosome	Position (bp)	Distance to TSS (bp)	Allele 1	Allele 2	MAa	MAFa	Slope	Number of cis-SNPs	P-valueb	Q-value c	GeneID	Gene name	Description		Best eQTL	SNP chromosome	Position (bp)	Distance to TSS (bp)	Allele 1	Allele 2	MAa	MAFa	Slope	Number of cis-SNPs	P-valueb	Q-value c	GeneID	Gene name	Description
rs3965185	19	8395410	9368	T	C	T	0.489474	-1.17524	5561	3.87076e-36	4.99609e-32	ENSG00000233927.4	RPS28	ribosomal protein S28 [Source:HGNC Symbol;Acc:10418]		rs2687969	4	39452499	-8069	T	C	T	0.322581	-1.36155	5533	5.21323e-30	7.35019e-26	ENSG00000163682.11	RPL9	ribosomal protein L9 [Source:HGNC Symbol;Acc:10369]
rs7308368	12	31240502	13723	C	T	T	0.415789	-1.15221	7126	2.983e-30	1.92512e-26	ENSG00000013573.12	DDX11	DEAD/H (Asp-Glu-Ala-Asp/His) box helicase 11 [Source:HGNC Symbol;Acc:2736]		rs1046456	12	31253995	27216	C	T	T	0.413978	-1.14756	7126	2.76042e-29	1.94597e-25	ENSG00000013573.12	DDX11	DEAD/H (Asp-Glu-Ala-Asp/His) box helicase 11 [Source:HGNC Symbol;Acc:2736]
rs59212603	7	55812407	-20083	T	C	C	0.236842	1.35546	5289	9.29862e-27	4.00066e-23	ENSG00000226278.1	PSPHP1	phosphoserine phosphatase pseudogene 1 [Source:HGNC Symbol;Acc:9578]		rs3965185	19	8395410	9368	T	C	T	0.494624	-1.18088	5561	1.4013e-28	6.5857e-25	ENSG00000233927.4	RPS28	ribosomal protein S28 [Source:HGNC Symbol;Acc:10418]
rs10096524	8	145629497	-5256	A	G	G	0.415789	-1.04587	1966	2.15668e-26	6.95921e-23	ENSG00000071894.10	CPSF1	cleavage and polyadenylation specific factor 1, 160kDa [Source:HGNC Symbol;Acc:2324]		rs2927608	5	96252432	40789	G	A	A	0.327957	1.17004	4877	1.33085e-25	4.60311e-22	ENSG00000164308.12	ERAP2	endoplasmic reticulum aminopeptidase 2 [Source:HGNC Symbol;Acc:29499]
rs2687969	4	39452499	-8069	T	C	T	0.321053	-1.26224	5533	9.99478e-26	2.58011e-22	ENSG00000163682.11	RPL9	ribosomal protein L9 [Source:HGNC Symbol;Acc:10369]		rs9928222	16	2986323	24385	T	C	C	0.456989	1.04256	3042	1.63241e-25	4.60311e-22	ENSG00000059122.12	FLYWCH1	FLYWCH-type zinc finger 1 [Source:HGNC Symbol;Acc:25404]
rs12366	2	75185856	40581	G	T	T	0.484211	1.28399	3989	7.01628e-25	1.50935e-21	ENSG00000204792.2	AC104135.3			rs12366	2	75185856	40581	G	T	T	0.483871	1.26208	3989	5.20132e-25	1.22223e-21	ENSG00000204792.2	AC104135.3
rs1729660	2	61365812	-6431	C	T	T	0.363158	1.18111	3522	1.17916e-24	2.17425e-21	ENSG00000237651.2	C2orf74	chromosome 2 open reading frame 74 [Source:HGNC Symbol;Acc:34439]		rs11021552	11	96097932	-25155	C	T	T	0.241935	1.13945	4406	1.20934e-24	2.4358e-21	ENSG00000149231.7	CCDC82	coiled-coil domain containing 82 [Source:HGNC Symbol;Acc:26282]
rs393329	16	12070422	-78	T	C	T	0.4	-1.2253	7071	7.5509e-24	1.21827e-20	ENSG00000234719.4	RP11-166B2.1	Putative NPIP-like protein LOC729978 [Source:UniProtKB/Swiss-Prot;Acc:A6NJ64]		rs59212603	7	55812407	-20083	T	C	C	0.236559	1.28825	5289	3.38685e-24	5.96895e-21	ENSG00000226278.1	PSPHP1	phosphoserine phosphatase pseudogene 1 [Source:HGNC Symbol;Acc:9578]
rs2927608	5	96252432	40789	G	A	A	0.326316	1.22879	4877	1.36201e-23	1.95331e-20	ENSG00000164308.12	ERAP2	endoplasmic reticulum aminopeptidase 2 [Source:HGNC Symbol;Acc:29499]		rs10406056	19	9536418	-9836	C	T	C	0.354839	0.990551	4952	1.07713e-23	1.6874e-20	ENSG00000174652.13	ZNF266	zinc finger protein 266 [Source:HGNC Symbol;Acc:13059]
rs35725606	6	86347189	-41262	TAA	T	T	0.478947	-1.04809	5960	2.32407e-23	2.99974e-20	ENSG00000203875.6	SNHG5	small nucleolar RNA host gene 5 (non-protein coding) [Source:HGNC Symbol;Acc:21026]		rs1729660	2	61365812	-6431	C	T	T	0.365591	1.06686	3522	1.56915e-23	2.21236e-20	ENSG00000237651.2	C2orf74	chromosome 2 open reading frame 74 [Source:HGNC Symbol;Acc:34439]
kgp5260175	12	11324176	-376788	C	A	C	0.347368	-1.12947	5110	3.29188e-23	3.86265e-20	ENSG00000247157.2	RP11-434C1.1			rs34025993	9	123516572	-70534	A	G	A	0.360215	-1.20099	2892	4.25862e-23	5.45843e-20	ENSG00000226752.3	PSMD5-AS1	PSMD5 antisense RNA 1 (head to head) [Source:HGNC Symbol;Acc:27367]
rs76798830	7	99952828	19091	C	T	T	0.205263	1.07135	2900	9.71362e-23	1.0448e-19	ENSG00000121716.14	PILRB	paired immunoglobin-like type 2 receptor beta [Source:HGNC Symbol;Acc:18297]		rs35816515	6	86220907	-167544	AT	A	AT	0.478495	1.12418	5960	7.44134e-23	8.74303e-20	ENSG00000203875.6	SNHG5	small nucleolar RNA host gene 5 (non-protein coding) [Source:HGNC Symbol;Acc:21026]
rs13290413	9	123517704	-69402	G	T	G	0.368421	-1.10564	2892	4.37175e-22	4.34057e-19	ENSG00000226752.3	PSMD5-AS1	PSMD5 antisense RNA 1 (head to head) [Source:HGNC Symbol;Acc:27367]		rs11236264	11	74593134	-67111	A	G	G	0.166667	1.53122	3744	6.29561e-22	6.82789e-19	ENSG00000166435.11	XRRA1	X-ray radiation resistance associated 1 [Source:HGNC Symbol;Acc:18868]
rs6413431	14	65406675	25596	A	AGGAG	AGGAG	0.273684	1.04165	4245	5.51572e-22	4.95089e-19	ENSG00000258289.3	CHURC1	churchill domain containing 1 [Source:HGNC Symbol;Acc:20099]		rs393329	16	12070422	-78	T	C	T	0.403226	-1.28192	7071	4.48384e-21	4.51558e-18	ENSG00000234719.4	RP11-166B2.1	Putative NPIP-like protein LOC729978 [Source:UniProtKB/Swiss-Prot;Acc:A6NJ64]
rs12094291	1	40226046	68192	G	A	A	0.326316	1.04709	3881	5.75361e-22	4.95089e-19	ENSG00000084072.12	PPIE	peptidylprolyl isomerase E (cyclophilin E) [Source:HGNC Symbol;Acc:9258]		rs72726528	1	89455980	-32597	C	A	A	0.322581	-0.958413	3373	5.98466e-21	5.62523e-18	ENSG00000117226.7	GBP3	guanylate binding protein 3 [Source:HGNC Symbol;Acc:4184]
rs13193229	6	3023384	2996	T	A	T	0.494737	1.00844	5511	1.64918e-21	1.3304e-18	ENSG00000270346.1	RP1-90J20.12			rs9281	14	65399291	18212	A	G	G	0.27957	0.897306	4245	4.75302e-20	4.18834e-17	ENSG00000258289.3	CHURC1	churchill domain containing 1 [Source:HGNC Symbol;Acc:20099]
rs7503637	17	79649515	-1439	G	A	A	0.184211	-1.30983	5379	2.59697e-21	1.97175e-18	ENSG00000214087.4	ARL16	ADP-ribosylation factor-like 16 [Source:HGNC Symbol;Acc:27902]		rs2529437	7	30630094	-4331	A	G	A	0.215054	-0.955114	4596	1.21984e-19	1.01169e-16	ENSG00000196295.7	AC005154.6
chr17:44285142	17	44285142	587448	G	C	C	0.215789	1.33326	5324	3.17902e-21	2.27958e-18	ENSG00000204650.9	CRHR1-IT1	CRHR1 intronic transcript 1 (non-protein coding) [Source:HGNC Symbol;Acc:26327]		rs142899821	5	74073415	10598	AT	A	A	0.145161	1.22269	5023	1.57095e-19	1.2305e-16	ENSG00000164346.5	NSA2	NSA2 ribosome biogenesis homolog (S. cerevisiae) [Source:HGNC Symbol;Acc:30728]
kgp8693941	3	19988437	-80	G	C	C	0.357895	1.22221	4644	4.57438e-21	3.10751e-18	ENSG00000163576.13	EFHB	EF-hand domain family, member B [Source:HGNC Symbol;Acc:26330]		rs2960850	7	1211649	11639	A	G	A	0.413979	-0.997939	4594	2.40963e-19	1.69868e-16	ENSG00000229043.2	AC091729.9
rs11635080	15	75878956	217985	G	T	T	0.342105	0.891717	2770	5.85744e-21	3.78018e-18	ENSG00000140400.10	MAN2C1	mannosidase, alpha, class 2C, member 1 [Source:HGNC Symbol;Acc:6827]		rs10096524	8	145629497	-5256	A	G	G	0.424731	-1.01022	1966	2.36368e-19	1.69868e-16	ENSG00000071894.10	CPSF1	cleavage and polyadenylation specific factor 1, 160kDa [Source:HGNC Symbol;Acc:2324]
kgp5906835	11	43877934	299948	C	A	A	0.278947	-1.04882	5158	8.94335e-21	5.49687e-18	ENSG00000149084.7	HSD17B12	hydroxysteroid (17-beta) dehydrogenase 12 [Source:HGNC Symbol;Acc:18646]		rs482360	18	13137992	146631	G	C	G	0.258065	-1.09505	5507	3.70815e-19	2.4896e-16	ENSG00000101639.14	CEP192	centrosomal protein 192kDa [Source:HGNC Symbol;Acc:25515]
rs9928222	16	2986323	24385	T	C	C	0.452632	0.861775	3042	1.13171e-20	6.63968e-18	ENSG00000059122.12	FLYWCH1	FLYWCH-type zinc finger 1 [Source:HGNC Symbol;Acc:25404]		rs7606251	2	201736734	-17292	T	C	C	0.241935	-1.05835	3794	4.08237e-19	2.61626e-16	ENSG00000240344.4	PPIL3	peptidylprolyl isomerase (cyclophilin)-like 3 [Source:HGNC Symbol;Acc:9262]
rs11421131	5	138098788	9790	G	GT	G	0.3	-1.23802	2458	1.66076e-20	9.31995e-18	ENSG00000253404.1	AC034243.1			rs311608	5	138043689	-45309	A	C	C	0.295699	1.26727	2458	4.58168e-19	2.80859e-16	ENSG00000253404.1	AC034243.1
rs10424800	19	9447033	-99221	T	G	T	0.357895	0.96297	4952	3.03994e-20	1.63489e-17	ENSG00000174652.13	ZNF266	zinc finger protein 266 [Source:HGNC Symbol;Acc:13059]		rs13034157	2	128153807	7101	C	T	T	0.290323	1.36188	5123	7.15488e-19	4.20323e-16	ENSG00000236682.1	AC068282.3
rs9394123	6	11517016	-20922	T	G	T	0.384211	0.991405	5194	6.36605e-20	3.28673e-17	ENSG00000205269.4	TMEM170B	transmembrane protein 170B [Source:HGNC Symbol;Acc:34244]		rs62405644	6	32517933	19869	T	C	T	0.193548	-1.33834	16245	7.86028e-19	4.43292e-16	ENSG00000198502.5	HLA-DRB5	major histocompatibility complex, class II, DR beta 5 [Source:HGNC Symbol;Acc:4953]
rs7243117	18	9381229	46464	C	T	T	0.226316	-0.785706	5997	6.64642e-20	3.29951e-17	ENSG00000128791.7	TWSG1	twisted gastrulation BMP signaling modulator 1 [Source:HGNC Symbol;Acc:12429]		rs28495773	7	99943583	9846	A	T	T	0.215054	1.27228	2900	5.17808e-18	2.80794e-15	ENSG00000121716.14	PILRB	paired immunoglobin-like type 2 receptor beta [Source:HGNC Symbol;Acc:18297]
kgp3709936	2	201742345	-11681	C	T	T	0.252632	-1.10995	3794	7.51152e-20	3.59086e-17	ENSG00000240344.4	PPIL3	peptidylprolyl isomerase (cyclophilin)-like 3 [Source:HGNC Symbol;Acc:9262]		rs7289990	22	41217786	-40344	G	A	A	0.478495	1.10442	3000	7.2318e-18	3.77637e-15	ENSG00000172404.4	DNAJB7	DnaJ (Hsp40) homolog, subfamily B, member 7 [Source:HGNC Symbol;Acc:24986]
rs28374500	6	32526944	28880	C	T	C	0.194737	-1.54367	16245	8.78809e-20	4.05108e-17	ENSG00000198502.5	HLA-DRB5	major histocompatibility complex, class II, DR beta 5 [Source:HGNC Symbol;Acc:4953]		rs77120309	20	34218173	-34705	C	T	T	0.150538	-1.32664	2812	1.06486e-17	5.36199e-15	ENSG00000214078.7	CPNE1	copine I [Source:HGNC Symbol;Acc:2314]
rs3215980	1	45973435	7684	A	AT	A	0.336842	-1.17186	3647	1.12194e-19	4.99351e-17	ENSG00000236624.4	CCDC163P	coiled-coil domain containing 163, pseudogene [Source:HGNC Symbol;Acc:27003]		rs9890200	17	48624523	4104	A	C	C	0.33871	-1.03676	3717	1.1281e-17	5.48456e-15	ENSG00000006282.15	SPATA20	spermatogenesis associated 20 [Source:HGNC Symbol;Acc:26125]
rs11236264	11	74593134	-67111	A	G	G	0.163158	1.42361	3744	1.16154e-19	4.99744e-17	ENSG00000166435.11	XRRA1	X-ray radiation resistance associated 1 [Source:HGNC Symbol;Acc:18868]		kgp5076005	7	66783821	16213	C	T	T	0.430108	-1.1719	7484	2.07534e-17	9.75349e-15	ENSG00000106610.10	STAG3L4	stromal antigen 3-like 4 (pseudogene) [Source:HGNC Symbol;Acc:33887]
rs103197	22	41256802	-1328	A	G	G	0.494737	1.10626	3000	1.26836e-19	5.28099e-17	ENSG00000172404.4	DNAJB7	DnaJ (Hsp40) homolog, subfamily B, member 7 [Source:HGNC Symbol;Acc:24986]		exm1499285	19	52887427	14257	A	C	C	0.38172	1.05811	6728	2.50711e-17	1.10441e-14	ENSG00000221923.4	ZNF880	zinc finger protein 880 [Source:HGNC Symbol;Acc:37249]
rs6955960	7	128226599	-66296	T	C	T	0.394737	-1.03078	3943	1.52076e-19	6.13402e-17	ENSG00000230715.2	RP11-274B21.4			rs374317	6	29644040	-4847	C	T	T	0.241935	1.28591	10951	2.57755e-17	1.10441e-14	ENSG00000204644.5	ZFP57	ZFP57 zinc finger protein [Source:HGNC Symbol;Acc:18791]
kgp7766689	1	179561154	406	C	T	T	0.347368	1.10295	5550	3.68172e-19	1.44003e-16	ENSG00000162782.11	TDRD5	tudor domain containing 5 [Source:HGNC Symbol;Acc:20614]		rs57333366	18	9344737	9972	T	A	A	0.225806	-0.658805	5997	2.58495e-17	1.10441e-14	ENSG00000128791.7	TWSG1	twisted gastrulation BMP signaling modulator 1 [Source:HGNC Symbol;Acc:12429]
rs11361344	4	186344717	-2422	TA	T	TA	0.347368	0.9652	6638	4.16034e-19	1.54613e-16	ENSG00000109775.6	UFSP2	UFM1-specific peptidase 2 [Source:HGNC Symbol;Acc:25640]		chr17:44341412	17	44341412	3440	G	<CN3>	<CN3>	0.198925	1.36192	5097	3.14215e-17	1.30299e-14	ENSG00000262539.1	RP11-259G18.3
rs62015283	15	65270512	-12136	G	A	G	0.478947	0.984423	3194	4.19256e-19	1.54613e-16	ENSG00000090487.6	SPG21	spastic paraplegia 21 (autosomal recessive, Mast syndrome) [Source:HGNC Symbol;Acc:20373]		exm2255396	2	48822381	-22556	G	A	G	0.392473	1.03925	5483	3.51905e-17	1.41759e-14	ENSG00000242441.3	GTF2A1L	general transcription factor IIA, 1-like [Source:HGNC Symbol;Acc:30727]
rs9890200	17	48624523	4104	A	C	C	0.347368	-1.13819	3717	1.02282e-18	3.66717e-16	ENSG00000006282.15	SPATA20	spermatogenesis associated 20 [Source:HGNC Symbol;Acc:26125]		rs781066	1	45943156	-22595	T	C	C	0.322581	1.13075	3647	4.50643e-17	1.76491e-14	ENSG00000236624.4	CCDC163P	coiled-coil domain containing 163, pseudogene [Source:HGNC Symbol;Acc:27003]
rs2949172	7	1214331	14321	T	C	T	0.431579	-0.948284	4594	1.25713e-18	4.38544e-16	ENSG00000229043.2	AC091729.9			rs56340658	17	43689090	-8604	T	C	C	0.215054	1.16769	5324	1.29427e-16	4.93191e-14	ENSG00000204650.9	CRHR1-IT1	CRHR1 intronic transcript 1 (non-protein coding) [Source:HGNC Symbol;Acc:26327]
rs1794116	11	117065779	59535	T	C	T	0.294737	-1.1115	5311	1.66667e-18	5.66109e-16	ENSG00000254851.1	RP11-109L13.1			rs11132303	4	186347073	-66	G	C	G	0.33871	0.855806	6638	1.38787e-16	5.14941e-14	ENSG00000109775.6	UFSP2	UFM1-specific peptidase 2 [Source:HGNC Symbol;Acc:25640]
rs76798830	7	99952828	19101	C	T	T	0.205263	0.886798	2900	1.99122e-18	6.59005e-16	ENSG00000272752.1	STAG3L5P-PVRIG2P-PILRB	STAG3L5P-PVRIG2P-PILRB readthrough [Source:HGNC Symbol;Acc:48898]		rs11646891	16	19711351	-18206	C	T	T	0.145161	1.18172	4706	1.54929e-16	5.60093e-14	ENSG00000103550.9	KNOP1	lysine-rich nucleolar protein 1 [Source:HGNC Symbol;Acc:34404]
chr17:44270708	17	44270708	-67264	AGCGGTGGCG	A	A	0.194737	1.35932	5097	2.18766e-18	6.95305e-16	ENSG00000262539.1	RP11-259G18.3			rs59125977	17	79644042	-6912	A	G	G	0.198925	-1.18218	5379	2.17768e-16	7.31033e-14	ENSG00000214087.4	ARL16	ADP-ribosylation factor-like 16 [Source:HGNC Symbol;Acc:27902]
rs6453079	5	74041329	-21488	C	G	G	0.147368	1.16125	5023	2.20864e-18	6.95305e-16	ENSG00000164346.5	NSA2	NSA2 ribosome biogenesis homolog (S. cerevisiae) [Source:HGNC Symbol;Acc:30728]		rs62523781	8	143870981	11341	A	G	G	0.467742	0.991966	5662	2.13617e-16	7.31033e-14	ENSG00000180155.14	LYNX1	Ly6/neurotoxin 1 [Source:HGNC Symbol;Acc:29604]
kgp4351941	2	55459373	-326	T	G	G	0.210526	1.38942	5547	4.42381e-18	1.35951e-15	ENSG00000162994.11	CLHC1	clathrin heavy chain linker domain containing 1 [Source:HGNC Symbol;Acc:26453]		kgp106610	3	134173091	-32467	T	C	T	0.322581	0.763625	4628	2.0785e-16	7.31033e-14	ENSG00000129055.8	ANAPC13	anaphase promoting complex subunit 13 [Source:HGNC Symbol;Acc:24540]
rs77120309	20	34218173	-34705	C	T	T	0.147368	-1.17328	2812	4.86484e-18	1.46027e-15	ENSG00000214078.7	CPNE1	copine I [Source:HGNC Symbol;Acc:2314]		chr17:44270708	17	44270708	-234	AGCGGTGGCG	A	A	0.193548	1.52547	4992	2.53824e-16	8.23283e-14	ENSG00000214401.4	KANSL1-AS1	KANSL1 antisense RNA 1 [Source:HGNC Symbol;Acc:43740]
exm1499285	19	52887427	14257	A	C	C	0.394737	1.04457	6728	1.01438e-17	2.97565e-15	ENSG00000221923.4	ZNF880	zinc finger protein 880 [Source:HGNC Symbol;Acc:37249]		rs9272411	6	32604980	9024	T	C	T	0.387097	-0.953078	16401	2.56927e-16	8.23283e-14	ENSG00000196735.7	HLA-DQA1	major histocompatibility complex, class II, DQ alpha 1 [Source:HGNC Symbol;Acc:4942]
rs13193229	6	3023384	-622	T	A	T	0.494737	1.01348	5522	1.64655e-17	4.6201e-15	ENSG00000271361.1	HTATSF1P2	HIV-1 Tat specific factor 1 pseudogene 2 [Source:HGNC Symbol;Acc:38586]		kgp6122478	10	16554254	-9750	T	C	T	0.333333	1.16962	5119	3.16145e-16	9.90526e-14	ENSG00000165985.8	C1QL3	complement component 1, q subcomponent-like 3 [Source:HGNC Symbol;Acc:19359]
rs3830531	17	80678628	4069	C	CCTT	CCTT	0.431579	-1.18007	3308	1.6141e-17	4.6201e-15	ENSG00000141560.10	FN3KRP	fructosamine 3 kinase related protein [Source:HGNC Symbol;Acc:25700]		kgp5220680	17	80680394	5835	T	C	T	0.435484	0.987961	3308	3.80802e-16	1.14233e-13	ENSG00000141560.10	FN3KRP	fructosamine 3 kinase related protein [Source:HGNC Symbol;Acc:25700]
rs6002633	22	42534600	58905	T	C	T	0.326316	0.82108	4206	1.94818e-17	5.35015e-15	ENSG00000183172.8	SMDT1	single-pass membrane protein with aspartate-rich tail 1 [Source:HGNC Symbol;Acc:25055]		rs147396934	15	75812817	151846	AGATAGATG	A	A	0.322581	0.841645	2770	3.75359e-16	1.14233e-13	ENSG00000140400.10	MAN2C1	mannosidase, alpha, class 2C, member 1 [Source:HGNC Symbol;Acc:6827]
rs113225978	9	74920300	-46	TG	TCACACTAG	TCACACTAG	0.368421	1.14107	4030	2.70526e-17	7.25713e-15	ENSG00000225434.2	RP11-63P12.6			rs10772397	12	11138683	-562281	C	T	C	0.354839	-1.05186	5110	4.88372e-16	1.38278e-13	ENSG00000247157.2	RP11-434C1.1
rs10916990	1	21763132	-3489	T	A	T	0.378947	-1.12288	4866	2.75503e-17	7.25713e-15	ENSG00000142794.14	NBPF3	neuroblastoma breakpoint family, member 3 [Source:HGNC Symbol;Acc:25076]		rs59385293	7	73247478	-9387	GA	G	GA	0.376344	-1.44507	1887	4.78231e-16	1.38278e-13	ENSG00000165171.6	WBSCR27	Williams Beuren syndrome chromosome region 27 [Source:HGNC Symbol;Acc:19068]
kgp6122478	10	16554254	-9750	T	C	T	0.342105	1.13505	5119	2.84675e-17	7.34875e-15	ENSG00000165985.8	C1QL3	complement component 1, q subcomponent-like 3 [Source:HGNC Symbol;Acc:19359]		kgp8693941	3	19988437	-80	G	C	C	0.349462	1.21412	4644	4.90377e-16	1.38278e-13	ENSG00000163576.13	EFHB	EF-hand domain family, member B [Source:HGNC Symbol;Acc:26330]
rs72769523	16	19714903	-14654	A	G	G	0.157895	1.16076	4706	8.20531e-17	2.07663e-14	ENSG00000103550.9	KNOP1	lysine-rich nucleolar protein 1 [Source:HGNC Symbol;Acc:34404]		rs34878490	6	26370572	5185	C	T	T	0.0806452	-1.41882	5266	5.38417e-16	1.48847e-13	ENSG00000186470.9	BTN3A2	butyrophilin, subfamily 3, member A2 [Source:HGNC Symbol;Acc:1139]
rs35307336	7	66781776	14168	T	C	C	0.431579	-1.16178	7484	9.91096e-17	2.46007e-14	ENSG00000106610.10	STAG3L4	stromal antigen 3-like 4 (pseudogene) [Source:HGNC Symbol;Acc:33887]		rs10927360	1	245131447	-2943	A	T	A	0.494624	0.921729	5081	8.16288e-16	2.21326e-13	ENSG00000272195.1	RP11-156E8.1	Uncharacterized protein [Source:UniProtKB/TrEMBL;Acc:U3KQM3]
rs7233814	18	13000736	9375	C	T	C	0.257895	-1.03542	5507	1.65856e-16	4.03915e-14	ENSG00000101639.14	CEP192	centrosomal protein 192kDa [Source:HGNC Symbol;Acc:25515]		rs12713494	2	63698162	-117581	G	T	G	0.247312	-0.960279	3163	1.06301e-15	2.82783e-13	ENSG00000014641.13	MDH1	malate dehydrogenase 1, NAD (soluble) [Source:HGNC Symbol;Acc:6970]
rs111242996	7	72279827	-18950	G	A	A	0.226316	1.52655	2965	1.88466e-16	4.50478e-14	ENSG00000254184.3	TYW1B	tRNA-yW synthesizing protein 1 homolog B (S. cerevisiae) [Source:HGNC Symbol;Acc:33908]		rs71573837	1	212551139	138820	G	GCA	GCA	0.27957	1.13278	4599	1.09321e-15	2.85431e-13	ENSG00000226251.1	RP11-15I11.3
rs1889471	6	150185524	-20043	C	T	T	0.405263	0.969291	5529	2.14428e-16	5.03215e-14	ENSG00000223701.3	RAET1E-AS1	RAET1E antisense RNA 1 [Source:HGNC Symbol;Acc:48994]		rs147404731	22	26919156	-1846	A	AAAAC	AAAAC	0.419355	1.08628	5443	1.72567e-15	4.42371e-13	ENSG00000260065.1	CTA-445C9.15
rs28700217	1	153605260	-1613	G	A	G	0.421053	-0.828109	3909	2.39668e-16	5.52403e-14	ENSG00000272030.1	RP1-178F15.4			rs41267029	1	40214367	56513	A	G	G	0.311828	0.997106	3881	1.92854e-15	4.85548e-13	ENSG00000084072.12	PPIE	peptidylprolyl isomerase E (cyclophilin E) [Source:HGNC Symbol;Acc:9258]
rs10472909	5	33994116	-14104	A	T	T	0.457895	0.902762	4881	3.27469e-16	7.41532e-14	ENSG00000242110.3	AMACR	alpha-methylacyl-CoA racemase [Source:HGNC Symbol;Acc:451]		rs11739677	5	150294883	-30968	A	G	G	0.134409	1.3775	4631	2.0333e-15	5.02943e-13	ENSG00000197083.7	ZNF300P1	zinc finger protein 300 pseudogene 1 [Source:HGNC Symbol;Acc:27032]
rs67350768	3	151556361	24536	A	C	C	0.278947	-1.06374	4512	3.42899e-16	7.63084e-14	ENSG00000114771.9	AADAC	arylacetamide deacetylase [Source:HGNC Symbol;Acc:17]		kgp4351941	2	55459373	-326	T	G	G	0.209677	1.17998	5547	2.89854e-15	7.04601e-13	ENSG00000162994.11	CLHC1	clathrin heavy chain linker domain containing 1 [Source:HGNC Symbol;Acc:26453]
rs142326907	1	89455994	-32583	CTT	C	C	0.331579	-1.07827	3373	3.79453e-16	8.30119e-14	ENSG00000117226.7	GBP3	guanylate binding protein 3 [Source:HGNC Symbol;Acc:4184]		rs71323391	3	48295700	13110	C	T	T	0.333333	0.783445	1810	3.21233e-15	7.67644e-13	ENSG00000164048.9	ZNF589	zinc finger protein 589 [Source:HGNC Symbol;Acc:16747]
rs8109757	19	21780307	10183	T	C	C	0.410526	-1.08174	7105	4.34558e-16	9.29283e-14	ENSG00000268555.1	RP11-678G14.3			rs230968	17	15210076	-34882	C	T	T	0.403226	-1.2238	4875	3.59733e-15	8.4532e-13	ENSG00000125409.8	TEKT3	tektin 3 [Source:HGNC Symbol;Acc:14293]
rs2527899	7	99529181	11958	A	G	A	0.494737	0.616361	2843	4.39181e-16	9.29283e-14	ENSG00000146833.11	TRIM4	tripartite motif containing 4 [Source:HGNC Symbol;Acc:16275]		kgp6280646	17	259304	-814	A	G	G	0.301075	1.11618	3614	3.68176e-15	8.50976e-13	ENSG00000187624.7	C17orf97	chromosome 17 open reading frame 97 [Source:HGNC Symbol;Acc:33800]
rs9272411	6	32604980	9024	T	C	T	0.394737	-1.03986	16401	5.18894e-16	1.08024e-13	ENSG00000196735.7	HLA-DQA1	major histocompatibility complex, class II, DQ alpha 1 [Source:HGNC Symbol;Acc:4942]		rs34925025	17	18528623	73604	A	G	A	0.451613	1.16657	2616	3.77612e-15	8.58709e-13	ENSG00000273018.1	CTD-2303H24.2
rs1240716	1	1345996	-11153	G	T	T	0.131579	-1.34808	3123	7.11662e-16	1.45803e-13	ENSG00000235098.4	ANKRD65	ankyrin repeat domain 65 [Source:HGNC Symbol;Acc:42950]		rs1750480	10	104965551	-188607	T	G	T	0.403226	-1.04716	3661	4.03046e-15	9.01999e-13	ENSG00000221767.1	MIR1307	microRNA 1307 [Source:HGNC Symbol;Acc:35372]
rs7210655	17	15898987	50756	C	A	C	0.389474	-1.11121	3901	9.59444e-16	1.92116e-13	ENSG00000170425.3	ADORA2B	adenosine A2b receptor [Source:HGNC Symbol;Acc:264]		rs521171	11	117064693	58449	C	G	C	0.301075	-0.993295	5311	4.94473e-15	1.08932e-12	ENSG00000254851.1	RP11-109L13.1
rs113986851	7	64520988	-23493	G	A	A	0.342105	1.33648	4738	9.6748e-16	1.92116e-13	ENSG00000226002.1	RP11-460N20.5			rs1729655	2	61374502	81496	T	G	G	0.365591	0.839056	3598	7.57398e-15	1.64287e-12	ENSG00000162929.9	KIAA1841	KIAA1841 [Source:HGNC Symbol;Acc:29387]
chr17:44270708	17	44270708	-234	AGCGGTGGCG	A	A	0.194737	1.65472	4992	1.09566e-15	2.14272e-13	ENSG00000214401.4	KANSL1-AS1	KANSL1 antisense RNA 1 [Source:HGNC Symbol;Acc:43740]		rs113225978	9	74920300	-46	TG	TCACACTAG	TCACACTAG	0.360215	1.14532	4030	1.40904e-14	3.01003e-12	ENSG00000225434.2	RP11-63P12.6
rs35708549	2	128148764	2058	T	C	C	0.278947	1.18963	5123	1.16581e-15	2.21286e-13	ENSG00000236682.1	AC068282.3			rs12204897	6	3028369	7981	G	A	A	0.494624	0.898351	5511	1.48375e-14	3.12232e-12	ENSG00000270346.1	RP1-90J20.12
rs5786433	10	81737583	-4787	CTCTT	C	C	0.278947	1.2581	5672	1.16192e-15	2.21286e-13	ENSG00000133661.11	SFTPD	surfactant protein D [Source:HGNC Symbol;Acc:10803]		rs6002606	22	42494773	19078	T	C	C	0.344086	-0.951098	4206	1.69113e-14	3.50639e-12	ENSG00000183172.8	SMDT1	single-pass membrane protein with aspartate-rich tail 1 [Source:HGNC Symbol;Acc:25055]
rs9379871	6	26375854	10467	C	G	G	0.0842105	-1.38271	5266	1.42413e-15	2.664e-13	ENSG00000186470.9	BTN3A2	butyrophilin, subfamily 3, member A2 [Source:HGNC Symbol;Acc:1139]		rs5756306	22	22333218	40609	C	T	C	0.478495	-0.976118	2388	1.74642e-14	3.56855e-12	ENSG00000224086.3	LL22NC03-86G7.1
rs7627654	3	134211036	5478	C	G	C	0.310526	0.896675	4628	1.73988e-15	3.17223e-13	ENSG00000129055.8	ANAPC13	anaphase promoting complex subunit 13 [Source:HGNC Symbol;Acc:24540]		rs919811	19	15888101	-2618	G	A	G	0.473118	-0.97127	6004	2.17304e-14	4.37685e-12	ENSG00000267594.5	CYP4F24P	cytochrome P450, family 4, subfamily F, polypeptide 24, pseudogene [Source:HGNC Symbol;Acc:39945]
rs11311465	7	23152751	7429	TA	T	T	0.389474	1.00374	5144	1.74497e-15	3.17223e-13	ENSG00000230658.1	KLHL7-AS1	KLHL7 antisense RNA 1 (head to head) [Source:HGNC Symbol;Acc:43431]		rs35264564	1	153620487	13614	C	CAA	C	0.430108	-0.789509	3909	2.26199e-14	4.49184e-12	ENSG00000272030.1	RP1-178F15.4
kgp9862947	21	40772045	19875	C	T	C	0.373684	-0.687468	5983	2.09822e-15	3.76143e-13	ENSG00000182093.10	WRB	tryptophan rich basic protein [Source:HGNC Symbol;Acc:12790]		rs61913538	12	10120251	16336	G	A	A	0.317204	0.937454	5502	4.50836e-14	8.82832e-12	ENSG00000172322.9	CLEC12A	C-type lectin domain family 12, member A [Source:HGNC Symbol;Acc:31713]
rs79113395	1	1590521	-33646	G	A	A	0.215789	-0.866387	3613	2.43819e-15	4.31101e-13	ENSG00000189339.7	SLC35E2B	solute carrier family 35, member E2B [Source:HGNC Symbol;Acc:33941]		rs2070610	21	30445948	-170	G	A	A	0.172043	0.885646	4986	4.62595e-14	8.93449e-12	ENSG00000156261.8	CCT8	chaperonin containing TCP1, subunit 8 (theta) [Source:HGNC Symbol;Acc:1623]
rs183295024	19	24224346	8099	T	C	C	0.231579	1.19383	3816	2.67132e-15	4.65938e-13	ENSG00000268362.1	CTD-2017D11.1			rs9910119	17	18533619	104375	T	A	T	0.451613	1.18585	2637	5.1384e-14	9.65959e-12	ENSG00000233327.6	USP32P2	ubiquitin specific peptidase 32 pseudogene 2 [Source:HGNC Symbol;Acc:30751]
rs35181414	19	34001266	-11434	AGG	A	A	0.252632	1.23835	5420	2.92782e-15	5.03869e-13	ENSG00000124299.9	PEPD	peptidase D [Source:HGNC Symbol;Acc:8840]		rs2272357	2	132249600	-786	G	A	A	0.22043	-0.8454	2927	5.11366e-14	9.65959e-12	ENSG00000152117.13	AC093838.4
rs3923279	7	73251638	-5227	T	A	T	0.373684	-1.2244	1887	3.57731e-15	6.07543e-13	ENSG00000165171.6	WBSCR27	Williams Beuren syndrome chromosome region 27 [Source:HGNC Symbol;Acc:19068]		rs111946117	1	1590291	-33876	C	G	G	0.215054	-0.877313	3613	5.54257e-14	1.02823e-11	ENSG00000189339.7	SLC35E2B	solute carrier family 35, member E2B [Source:HGNC Symbol;Acc:33941]
rs147404731	22	26919156	-1846	A	AAAAC	AAAAC	0.426316	0.866303	5443	4.26149e-15	7.1434e-13	ENSG00000260065.1	CTA-445C9.15			rs13008446	2	200628500	-87396	G	A	G	0.435484	-0.935955	3183	6.04788e-14	1.1074e-11	ENSG00000226124.2	FTCDNL1	formiminotransferase cyclodeaminase N-terminal like [Source:HGNC Symbol;Acc:48661]
kgp6280646	17	259304	-814	A	G	G	0.284211	1.17281	3614	4.41204e-15	7.20853e-13	ENSG00000187624.7	C17orf97	chromosome 17 open reading frame 97 [Source:HGNC Symbol;Acc:33800]		rs9394123	6	11517016	-20922	T	G	T	0.370968	0.863319	5194	6.49522e-14	1.17406e-11	ENSG00000205269.4	TMEM170B	transmembrane protein 170B [Source:HGNC Symbol;Acc:34244]
rs6759018	2	200620763	-95133	T	C	T	0.442105	-1.07728	3183	4.40842e-15	7.20853e-13	ENSG00000226124.2	FTCDNL1	formiminotransferase cyclodeaminase N-terminal like [Source:HGNC Symbol;Acc:48661]		rs10737456	1	21776121	9500	G	A	G	0.365591	-0.991794	4866	7.36847e-14	1.30984e-11	ENSG00000142794.14	NBPF3	neuroblastoma breakpoint family, member 3 [Source:HGNC Symbol;Acc:25076]
rs11441374	10	104619292	5263	A	AC	AC	0.268421	-0.982282	3325	4.74768e-15	7.56538e-13	ENSG00000270316.1	C10orf32-ASMT	C10orf32-ASMT readthrough (NMD candidate) [Source:HGNC Symbol;Acc:49183]		rs67733706	16	3589024	38100	AC	A	A	0.150538	1.07453	3577	7.43216e-14	1.30984e-11	ENSG00000103351.8	CLUAP1	clusterin associated protein 1 [Source:HGNC Symbol;Acc:19009]
rs6661987	1	212457237	44918	T	C	C	0.268421	1.03544	4599	4.74673e-15	7.56538e-13	ENSG00000226251.1	RP11-15I11.3			kgp933324	1	159826648	-10096	C	T	T	0.473118	0.872334	4480	8.06847e-14	1.40442e-11	ENSG00000272668.1	RP11-190A12.8
rs230968	17	15210076	-34882	C	T	T	0.410526	-1.04365	4875	4.88924e-15	7.69594e-13	ENSG00000125409.8	TEKT3	tektin 3 [Source:HGNC Symbol;Acc:14293]		rs111946117	1	1590291	-495	C	G	G	0.215054	-1.27162	3589	8.48873e-14	1.45956e-11	ENSG00000272004.1	RP11-345P4.10
rs13191308	6	1529372	226	C	T	T	0.178947	1.36221	5293	5.11024e-15	7.93785e-13	ENSG00000272279.1	RP11-157J24.2			chr9:136149095	9	136149095	-1522	CA	C	C	0.333333	0.713727	5427	9.20253e-14	1.56322e-11	ENSG00000175164.9	ABO	ABO blood group (transferase A, alpha 1-3-N-acetylgalactosaminyltransferase; transferase B, alpha 1-3-galactosyltransferase) [Source:HGNC Symbol;Acc:79]
rs9280637	6	29642978	-5909	C	CAACTTGAA	CAACTTGAA	0.247368	1.1097	10951	5.16592e-15	7.93785e-13	ENSG00000204644.5	ZFP57	ZFP57 zinc finger protein [Source:HGNC Symbol;Acc:18791]		rs1136917	6	29912281	56931	G	A	A	0.188172	1.12581	11202	1.40797e-13	2.36323e-11	ENSG00000206341.6	HLA-H	major histocompatibility complex, class I, H (pseudogene) [Source:HGNC Symbol;Acc:4965]
rs4782272	16	19729016	11343	G	C	C	0.152632	1.3152	4680	6.26454e-15	9.51272e-13	ENSG00000261312.1	AC002550.5			rs4845737	1	152177539	36938	G	A	G	0.489247	-0.942224	3630	1.47992e-13	2.45477e-11	ENSG00000237975.2	FLG-AS1	FLG antisense RNA 1 [Source:HGNC Symbol;Acc:27913]
rs11025525	11	20379963	-5268	C	G	C	0.421053	0.831395	5197	6.69282e-15	1.00449e-12	ENSG00000109854.9	HTATIP2	HIV-1 Tat interactive protein 2, 30kDa [Source:HGNC Symbol;Acc:16637]		rs138678714	11	20386528	1297	GTT	G	GTT	0.419355	0.705608	5197	1.72632e-13	2.83018e-11	ENSG00000109854.9	HTATIP2	HIV-1 Tat interactive protein 2, 30kDa [Source:HGNC Symbol;Acc:16637]
rs1956905	14	24900209	49	C	G	C	0.210526	1.04156	5493	1.00837e-14	1.49601e-12	ENSG00000139899.6	CBLN3	cerebellin 3 precursor [Source:HGNC Symbol;Acc:20146]		chr9:136149095	9	136149095	18145	CA	C	C	0.333333	0.69114	5400	1.78977e-13	2.90048e-11	ENSG00000271875.1	RP11-430N14.4
rs788670	4	119267850	67986	C	A	A	0.405263	0.762746	5039	1.0823e-14	1.58745e-12	ENSG00000269893.2	SNHG8	small nucleolar RNA host gene 8 (non-protein coding) [Source:HGNC Symbol;Acc:33098]		rs4984779	16	1297810	-8250	A	G	A	0.456989	0.871842	5305	1.83764e-13	2.94422e-11	ENSG00000095917.9	TPSD1	tryptase delta 1 [Source:HGNC Symbol;Acc:14118]
rs1729660	2	61365812	72806	C	T	T	0.363158	0.963163	3598	1.14409e-14	1.65922e-12	ENSG00000162929.9	KIAA1841	KIAA1841 [Source:HGNC Symbol;Acc:29387]		rs28505422	7	128232642	-61381	A	G	A	0.38172	-0.737377	3944	2.07355e-13	3.28486e-11	ENSG00000243679.1	RP11-274B21.3
rs262491	2	63841113	25370	T	C	T	0.252632	-0.962938	3163	1.35506e-14	1.94335e-12	ENSG00000014641.13	MDH1	malate dehydrogenase 1, NAD (soluble) [Source:HGNC Symbol;Acc:6970]		rs75928817	6	32559212	31413	A	G	G	0.177419	1.53936	16307	2.36248e-13	3.70099e-11	ENSG00000229391.3	HLA-DRB6	major histocompatibility complex, class II, DR beta 6 (pseudogene) [Source:HGNC Symbol;Acc:4954]
rs7951953	11	18432650	-1204	C	T	C	0.2	-1.09806	4875	1.41193e-14	2.00266e-12	ENSG00000166796.7	LDHC	lactate dehydrogenase C [Source:HGNC Symbol;Acc:6544]		rs6948444	7	76217156	-39422	C	T	T	0.306452	1.35166	4246	2.7681e-13	4.28877e-11	ENSG00000146707.10	POMZP3	POM121 and ZP3 fusion [Source:HGNC Symbol;Acc:9203]
rs7521842	1	18805718	-1706	A	G	G	0.163158	1.36109	5040	1.43677e-14	2.01574e-12	ENSG00000179023.7	KLHDC7A	kelch domain containing 7A [Source:HGNC Symbol;Acc:26791]		rs10759883	9	98552763	-85496	C	T	T	0.494624	-1.0654	3304	3.17639e-13	4.86786e-11	ENSG00000175611.7	LINC00476	long intergenic non-protein coding RNA 476 [Source:HGNC Symbol;Acc:27858]
rs376691172	19	8272794	1174	CAAA	C	C	0.494737	0.926015	5327	1.56394e-14	2.17056e-12	ENSG00000090661.7	CERS4	ceramide synthase 4 [Source:HGNC Symbol;Acc:23747]		chr17:44353260	17	44353260	673554	AT	A	A	0.198925	1.43665	5409	3.99937e-13	6.06318e-11	ENSG00000263503.1	RP11-707O23.5
rs2070610	21	30445948	-170	G	A	A	0.168421	1.089	4986	1.73703e-14	2.36707e-12	ENSG00000156261.8	CCT8	chaperonin containing TCP1, subunit 8 (theta) [Source:HGNC Symbol;Acc:1623]		rs1240717	1	1346257	-10892	A	G	G	0.134409	-1.23461	3123	4.1874e-13	6.28071e-11	ENSG00000235098.4	ANKRD65	ankyrin repeat domain 65 [Source:HGNC Symbol;Acc:42950]
rs4786429	16	3728517	-39081	C	T	C	0.289474	0.834874	3729	1.74221e-14	2.36707e-12	ENSG00000126602.6	TRAP1	TNF receptor-associated protein 1 [Source:HGNC Symbol;Acc:16264]		rs5786433	10	81737583	-4787	CTCTT	C	C	0.27957	1.24534	5672	4.34137e-13	6.4431e-11	ENSG00000133661.11	SFTPD	surfactant protein D [Source:HGNC Symbol;Acc:10803]
rs11868208	17	74675810	-31288	G	A	G	0.242105	-1.09628	5085	1.79273e-14	2.41034e-12	ENSG00000182534.9	MXRA7	matrix-remodelling associated 7 [Source:HGNC Symbol;Acc:7541]		rs201688288	2	113982142	-54385	AG	A	A	0.397849	-1.06404	3981	5.53261e-13	8.12551e-11	ENSG00000125618.12	PAX8	paired box 8 [Source:HGNC Symbol;Acc:8622]
rs35811931	3	49003396	-41099	G	GA	G	0.342105	-0.830225	2184	1.85725e-14	2.47134e-12	ENSG00000178252.13	WDR6	WD repeat domain 6 [Source:HGNC Symbol;Acc:12758]		rs113340461	15	65248896	-33752	A	AAAAC	AAAAC	0.494624	-0.779222	3194	5.62052e-13	8.16952e-11	ENSG00000090487.6	SPG21	spastic paraplegia 21 (autosomal recessive, Mast syndrome) [Source:HGNC Symbol;Acc:20373]
chr17:44270708	17	44270708	591002	AGCGGTGGCG	A	A	0.194737	1.49353	5409	2.64765e-14	3.48714e-12	ENSG00000263503.1	RP11-707O23.5			rs3762497	2	113995934	26835	G	A	A	0.322581	-1.13455	3978	6.49841e-13	9.25473e-11	ENSG00000189223.9	PAX8-AS1	PAX8 antisense RNA 1 [Source:HGNC Symbol;Acc:49271]
rs38487	7	30614508	-19917	A	G	A	0.215789	-0.851939	4596	2.84078e-14	3.70371e-12	ENSG00000196295.7	AC005154.6			rs10896386	11	68722694	51384	C	T	T	0.317204	0.810828	4120	6.43288e-13	9.25473e-11	ENSG00000132740.4	IGHMBP2	immunoglobulin mu binding protein 2 [Source:HGNC Symbol;Acc:5542]
rs2214565	17	55056354	888	T	G	T	0.173684	1.05417	4101	2.9054e-14	3.75008e-12	ENSG00000121064.8	SCPEP1	serine carboxypeptidase 1 [Source:HGNC Symbol;Acc:29507]		rs56151802	11	18439567	5713	A	G	G	0.150538	1.32307	4875	7.85218e-13	1.10709e-10	ENSG00000166796.7	LDHC	lactate dehydrogenase C [Source:HGNC Symbol;Acc:6544]
rs115311791	6	31363571	299	G	A	A	0.289474	-1.09334	14306	2.97262e-14	3.79885e-12	ENSG00000272221.1	XXbac-BPG181B23.7			rs12904576	15	101094127	3769	T	C	C	0.370968	-1.08424	6248	8.15903e-13	1.13896e-10	ENSG00000270127.1	RP11-526I2.5
rs200454506	5	180687428	-785	CTCT	C	C	0.368421	-1.02255	2930	3.01132e-14	3.81058e-12	ENSG00000248275.1	TRIM52-AS1	TRIM52 antisense RNA 1 (head to head) [Source:HGNC Symbol;Acc:49006]		rs149752277	7	75744263	66941	A	AAC	AAC	0.134409	1.50805	3308	9.17598e-13	1.26836e-10	ENSG00000127952.12	STYXL1	serine/threonine/tyrosine interacting-like 1 [Source:HGNC Symbol;Acc:18165]
rs6934662	6	34759884	27	G	C	C	0.357895	0.94407	4001	3.55945e-14	4.46046e-12	ENSG00000065060.12	UHRF1BP1	UHRF1 binding protein 1 [Source:HGNC Symbol;Acc:21216]		rs150121042	7	72279122	-19655	CTT	C	C	0.236559	1.41579	2965	1.07729e-12	1.46179e-10	ENSG00000254184.3	TYW1B	tRNA-yW synthesizing protein 1 homolog B (S. cerevisiae) [Source:HGNC Symbol;Acc:33908]
rs34302081	17	42725602	-60374	GA	G	G	0.2	-1.18771	3784	3.70671e-14	4.60034e-12	ENSG00000161692.13	DBF4B	DBF4 homolog B (S. cerevisiae) [Source:HGNC Symbol;Acc:17883]		rs12440601	15	50649601	2076	G	T	T	0.413978	0.951568	4840	1.07827e-12	1.46179e-10	ENSG00000244879.3	GABPB1-AS1	GABPB1 antisense RNA 1 [Source:HGNC Symbol;Acc:44157]
rs61869825	10	105073070	-81088	C	T	T	0.4	1.14285	3661	4.04655e-14	4.97428e-12	ENSG00000221767.1	MIR1307	microRNA 1307 [Source:HGNC Symbol;Acc:35372]		rs76798830	7	99952828	19101	C	T	T	0.209677	0.996584	2900	1.12397e-12	1.50924e-10	ENSG00000272752.1	STAG3L5P-PVRIG2P-PILRB	STAG3L5P-PVRIG2P-PILRB readthrough [Source:HGNC Symbol;Acc:48898]
rs76798830	7	99952828	2845	C	T	T	0.205263	0.759877	2929	5.21845e-14	6.19573e-12	ENSG00000235333.3	PVRIG2P	poliovirus receptor related immunoglobulin domain containing 2, pseudogene [Source:HGNC Symbol;Acc:48897]		rs12506157	4	104013040	-8000	G	C	C	0.182796	0.716681	4274	1.46225e-12	1.94495e-10	ENSG00000164039.10	BDH2	3-hydroxybutyrate dehydrogenase, type 2 [Source:HGNC Symbol;Acc:32389]
rs5756306	22	22333218	40609	C	T	C	0.484211	-0.932725	2388	5.2322e-14	6.19573e-12	ENSG00000224086.3	LL22NC03-86G7.1			rs2847096	18	115574	6509	G	A	A	0.258065	1.32532	3212	1.58869e-12	2.09338e-10	ENSG00000263006.2	ROCK1P1	Rho-associated, coiled-coil containing protein kinase 1 pseudogene 1 [Source:HGNC Symbol;Acc:37832]
rs35886519	5	139565715	-116991	CTA	C	C	0.205263	-1.08944	2769	5.15317e-14	6.19573e-12	ENSG00000113068.5	PFDN1	prefoldin subunit 1 [Source:HGNC Symbol;Acc:8866]		rs12416687	10	104629011	14982	T	C	C	0.284946	-0.789072	3325	2.00836e-12	2.62186e-10	ENSG00000270316.1	C10orf32-ASMT	C10orf32-ASMT readthrough (NMD candidate) [Source:HGNC Symbol;Acc:49183]
rs67733706	16	3589024	38100	AC	A	A	0.157895	1.18077	3577	5.22433e-14	6.19573e-12	ENSG00000103351.8	CLUAP1	clusterin associated protein 1 [Source:HGNC Symbol;Acc:19009]		rs74813454	1	22352395	714	TCGGGCTCAGCTCCCCCCCACCACAAC	T	T	0.209677	1.26889	4756	2.06245e-12	2.6577e-10	ENSG00000218510.3	LINC00339	long intergenic non-protein coding RNA 339 [Source:HGNC Symbol;Acc:25011]
rs3746224	19	57949536	43985	T	C	T	0.478947	0.997797	5255	6.49883e-14	7.62565e-12	ENSG00000268533.1	AC004076.7			rs9274639	6	32636146	-14	T	C	T	0.27957	-1.07013	16453	2.09236e-12	2.6577e-10	ENSG00000179344.12	HLA-DQB1	major histocompatibility complex, class II, DQ beta 1 [Source:HGNC Symbol;Acc:4944]
rs35194209	8	42438002	41704	CT	C	CT	0.384211	-0.717337	2784	7.13502e-14	8.29672e-12	ENSG00000176209.7	SMIM19	small integral membrane protein 19 [Source:HGNC Symbol;Acc:25166]		rs10058108	5	147427554	22308	A	G	A	0.322581	-1.1468	4347	2.07675e-12	2.6577e-10	ENSG00000133710.11	SPINK5	serine peptidase inhibitor, Kazal type 5 [Source:HGNC Symbol;Acc:15464]
rs1271044	15	83512253	33873	G	A	G	0.478947	0.908708	2274	1.02083e-13	1.17644e-11	ENSG00000156232.6	WHAMM	WAS protein homolog associated with actin, golgi membranes and microtubules [Source:HGNC Symbol;Acc:30493]		rs12277188	11	688091	-7337	C	T	T	0.446237	-0.819565	4305	2.15027e-12	2.70687e-10	ENSG00000177042.10	TMEM80	transmembrane protein 80 [Source:HGNC Symbol;Acc:27453]
rs79113395	1	1590521	-265	G	A	A	0.215789	-1.23633	3589	1.04942e-13	1.19869e-11	ENSG00000272004.1	RP11-345P4.10			rs55727653	7	64564139	65407	A	T	T	0.360215	0.969246	4795	2.39554e-12	2.98894e-10	ENSG00000234585.2	CCT6P3	chaperonin containing TCP1, subunit 6 (zeta) pseudogene 3 [Source:HGNC Symbol;Acc:35137]
rs9910119	17	18533619	104375	T	A	T	0.452632	1.1629	2637	1.06709e-13	1.20818e-11	ENSG00000233327.6	USP32P2	ubiquitin specific peptidase 32 pseudogene 2 [Source:HGNC Symbol;Acc:30751]		rs11646891	16	19711351	-6322	C	T	T	0.145161	1.32333	4680	2.5091e-12	3.10317e-10	ENSG00000261312.1	AC002550.5
rs77531406	12	58331514	-3810	C	CAAAAAACA	CAAAAAACA	0.221053	-1.00042	3486	1.10128e-13	1.23605e-11	ENSG00000166896.3	XRCC6BP1	XRCC6 binding protein 1 [Source:HGNC Symbol;Acc:29452]		rs6926932	6	58318681	30902	A	G	A	0.263441	-1.10669	3821	2.67545e-12	3.28013e-10	ENSG00000215190.4	LINC00680	long intergenic non-protein coding RNA 680 [Source:HGNC Symbol;Acc:44417]
rs12241533	10	131445027	179579	G	A	A	0.363158	-0.956097	5421	1.17377e-13	1.30605e-11	ENSG00000170430.9	MGMT	O-6-methylguanine-DNA methyltransferase [Source:HGNC Symbol;Acc:7059]		rs11248948	16	790647	-682	G	T	T	0.204301	0.866998	4228	2.74747e-12	3.33939e-10	ENSG00000103245.9	NARFL	nuclear prelamin A recognition factor-like [Source:HGNC Symbol;Acc:14179]
rs4583476	2	3608756	2674	T	C	C	0.294737	-1.04452	5674	1.265e-13	1.39553e-11	ENSG00000234171.1	RNASEH1-AS1	RNASEH1 antisense RNA 1 [Source:HGNC Symbol;Acc:49289]		rs28609180	1	53075321	7277	G	A	G	0.456989	-0.797586	2926	3.52164e-12	4.24376e-10	ENSG00000116157.5	GPX7	glutathione peroxidase 7 [Source:HGNC Symbol;Acc:4559]
rs11070353	15	42191519	5244	G	A	A	0.384211	-0.950073	3433	1.30267e-13	1.42491e-11	ENSG00000137877.8	SPTBN5	spectrin, beta, non-erythrocytic 5 [Source:HGNC Symbol;Acc:15680]		rs61844237	1	245133662	655	G	C	C	0.430108	-0.884689	5077	3.71634e-12	4.44043e-10	ENSG00000203666.8	EFCAB2	EF-hand calcium binding domain 2 [Source:HGNC Symbol;Acc:28166]
rs59230600	20	45135593	-6605	AT	A	A	0.263158	0.876568	4413	1.49389e-13	1.60684e-11	ENSG00000198185.7	ZNF334	zinc finger protein 334 [Source:HGNC Symbol;Acc:15806]		rs10460516	2	88465998	-3837	C	G	C	0.134409	1.36304	1642	4.13431e-12	4.89833e-10	ENSG00000144115.12	THNSL2	threonine synthase-like 2 (S. cerevisiae) [Source:HGNC Symbol;Acc:25602]
rs11747065	5	150295486	-30365	C	T	T	0.136842	1.3155	4631	1.49336e-13	1.60684e-11	ENSG00000197083.7	ZNF300P1	zinc finger protein 300 pseudogene 1 [Source:HGNC Symbol;Acc:27032]		rs6467202	7	128308386	136634	C	T	T	0.387097	0.719359	3812	4.81074e-12	5.65227e-10	ENSG00000242588.2	RP11-274B21.1
rs61832056	1	213015323	-16107	G	A	A	0.457895	1.07184	4312	1.51582e-13	1.61695e-11	ENSG00000198468.3	FLVCR1-AS1	FLVCR1 antisense RNA 1 (head to head) [Source:HGNC Symbol;Acc:39077]		rs1635293	17	43750921	123220	T	TA	T	0.258065	1.05814	5562	5.04702e-12	5.83267e-10	ENSG00000214425.2	LRRC37A4P	leucine rich repeat containing 37, member A4, pseudogene [Source:HGNC Symbol;Acc:25479]
rs6955960	7	128226599	-72246	T	C	T	0.394737	-0.7421	3948	1.62708e-13	1.72141e-11	ENSG00000271529.1	CICP14	capicua transcriptional repressor pseudogene 14 [Source:HGNC Symbol;Acc:38542]		rs78084251	19	9527073	92625	CTT	C	C	0.107527	-1.09564	4901	5.03688e-12	5.83267e-10	ENSG00000188321.9	ZNF559	zinc finger protein 559 [Source:HGNC Symbol;Acc:28197]
rs6955960	7	128226599	54847	T	C	T	0.394737	-0.704318	3812	1.81051e-13	1.8999e-11	ENSG00000242588.2	RP11-274B21.1			rs56038104	6	42924894	-22064	C	CTCGGT	C	0.419355	0.78239	3810	5.64301e-12	6.46841e-10	ENSG00000124587.9	PEX6	peroxisomal biogenesis factor 6 [Source:HGNC Symbol;Acc:8859]
rs7127387	11	9081661	-78000	G	C	C	0.257895	1.02819	5164	1.90672e-13	1.98472e-11	ENSG00000175356.8	SCUBE2	signal peptide, CUB domain, EGF-like 2 [Source:HGNC Symbol;Acc:30425]		rs7825443	8	120871702	3452	A	G	G	0.209677	-0.957092	4767	7.04443e-12	8.0097e-10	ENSG00000136982.5	DSCC1	DNA replication and sister chromatid cohesion 1 [Source:HGNC Symbol;Acc:24453]
chr1:160957862	1	160957862	-50918	A	AT	AT	0.178947	1.373	4253	2.03968e-13	2.10614e-11	ENSG00000215845.6	TSTD1	thiosulfate sulfurtransferase (rhodanese)-like domain containing 1 [Source:HGNC Symbol;Acc:35410]		rs6955960	7	128226599	-66296	T	C	T	0.387097	-0.734832	3943	7.29488e-12	8.22811e-10	ENSG00000230715.2	RP11-274B21.4
rs3735166	7	150066008	730	T	C	C	0.347368	0.64805	5040	2.07384e-13	2.12441e-11	ENSG00000214022.7	REPIN1	replication initiator 1 [Source:HGNC Symbol;Acc:17922]		kgp4455674	1	89412372	-46264	G	A	A	0.408602	-0.770866	3397	8.05149e-12	9.00944e-10	ENSG00000137944.12	CCBL2	cysteine conjugate-beta lyase 2 [Source:HGNC Symbol;Acc:33238]
rs111689538	7	99906300	-27402	C	T	T	0.205263	0.864514	2900	2.18462e-13	2.20293e-11	ENSG00000242294.2	STAG3L5P	stromal antigen 3-like 5 pseudogene [Source:HGNC Symbol;Acc:48896]		rs4985487	16	70109850	10002	T	G	G	0.413978	-0.891341	2673	9.15727e-12	1.01661e-09	ENSG00000255185.1	PDXDC2P
rs12174035	6	150084447	-34861	A	T	T	0.378947	1.05631	5443	2.18122e-13	2.20293e-11	ENSG00000231760.2	RP11-350J20.5			rs10980998	9	114424187	30521	A	G	A	0.397849	-0.610228	5097	1.00891e-11	1.11131e-09	ENSG00000244115.1	DNAJC25-GNG10	DNAJC25-GNG10 readthrough [Source:HGNC Symbol;Acc:37501]
rs9638216	7	64462079	-36653	A	G	G	0.342105	1.174	4795	2.27207e-13	2.27335e-11	ENSG00000234585.2	CCT6P3	chaperonin containing TCP1, subunit 6 (zeta) pseudogene 3 [Source:HGNC Symbol;Acc:35137]		rs11144225	9	77707300	4167	A	T	T	0.387097	-0.820228	4928	1.06892e-11	1.16828e-09	ENSG00000106733.16	NMRK1	nicotinamide riboside kinase 1 [Source:HGNC Symbol;Acc:26057]
rs8066107	17	66675	-169370	G	A	G	0.3	-1.19257	3527	2.32336e-13	2.30679e-11	ENSG00000181031.11	RPH3AL	rabphilin 3A-like (without C2 domains) [Source:HGNC Symbol;Acc:10296]		rs2545084	5	180701596	13383	A	T	T	0.360215	-0.900118	2930	1.11833e-11	1.21288e-09	ENSG00000248275.1	TRIM52-AS1	TRIM52 antisense RNA 1 (head to head) [Source:HGNC Symbol;Acc:49006]
rs9274639	6	32636146	-14	T	C	T	0.289474	-1.15829	16453	2.41263e-13	2.37713e-11	ENSG00000179344.12	HLA-DQB1	major histocompatibility complex, class II, DQ beta 1 [Source:HGNC Symbol;Acc:4944]		rs5807038	14	20918207	-5057	T	TG	T	0.392473	0.577102	4585	1.14416e-11	1.23142e-09	ENSG00000092094.6	OSGEP	O-sialoglycoprotein endopeptidase [Source:HGNC Symbol;Acc:18028]
rs7825443	8	120871702	3452	A	G	G	0.221053	-1.04089	4767	3.25166e-13	3.17955e-11	ENSG00000136982.5	DSCC1	DNA replication and sister chromatid cohesion 1 [Source:HGNC Symbol;Acc:24453]		rs9897542	17	15921071	72840	A	G	A	0.370968	-0.968015	3901	1.27421e-11	1.361e-09	ENSG00000170425.3	ADORA2B	adenosine A2b receptor [Source:HGNC Symbol;Acc:264]
rs10857859	1	111733724	50886	G	C	C	0.205263	1.01628	5394	3.65095e-13	3.54314e-11	ENSG00000156171.10	DRAM2	DNA-damage regulated autophagy modulator 2 [Source:HGNC Symbol;Acc:28769]		rs10224327	7	23161820	16498	T	C	C	0.376344	1.04735	5144	1.30508e-11	1.38349e-09	ENSG00000230658.1	KLHL7-AS1	KLHL7 antisense RNA 1 (head to head) [Source:HGNC Symbol;Acc:43431]
rs644341	1	245159822	25432	T	A	T	0.452632	0.860247	5081	4.02528e-13	3.87727e-11	ENSG00000272195.1	RP11-156E8.1	Uncharacterized protein [Source:UniProtKB/TrEMBL;Acc:U3KQM3]		rs9752971	2	97822226	-276881	C	T	C	0.322581	-1.08835	2371	1.37069e-11	1.43152e-09	ENSG00000230606.6	AC159540.1
chr17:44353260	17	44353260	690023	AT	A	A	0.2	1.54424	5458	4.08758e-13	3.90811e-11	ENSG00000264070.1	DND1P1	dead end homolog 1 pseudogene 1 [Source:HGNC Symbol;Acc:31444]		rs12416687	10	104629011	-262	T	C	C	0.284946	-0.886522	3337	1.36477e-11	1.43152e-09	ENSG00000214435.3	AS3MT	arsenic (+3 oxidation state) methyltransferase [Source:HGNC Symbol;Acc:17452]
rs11686984	2	120038264	56880	C	T	C	0.384211	1.00593	3708	4.14784e-13	3.93657e-11	ENSG00000115107.15	STEAP3	STEAP family member 3, metalloreductase [Source:HGNC Symbol;Acc:24592]		rs2202522	18	5263882	31007	C	T	T	0.188172	0.981735	4870	1.44284e-11	1.49579e-09	ENSG00000263753.2	LINC00667	long intergenic non-protein coding RNA 667 [Source:HGNC Symbol;Acc:27906]
rs12460	15	101109818	19460	G	A	G	0.4	1.03452	6248	4.79501e-13	4.51755e-11	ENSG00000270127.1	RP11-526I2.5			rs35811931	3	49003396	-41099	G	GA	G	0.344086	-0.637344	2184	1.59784e-11	1.64439e-09	ENSG00000178252.13	WDR6	WD repeat domain 6 [Source:HGNC Symbol;Acc:12758]
rs9266837	6	31383389	12033	A	G	G	0.4	-0.989473	14306	5.14236e-13	4.8097e-11	ENSG00000204520.8	MICA	MHC class I polypeptide-related sequence A [Source:HGNC Symbol;Acc:7090]		rs57635800	11	43878485	300499	G	A	A	0.268817	-0.932579	5158	1.81522e-11	1.85457e-09	ENSG00000149084.7	HSD17B12	hydroxysteroid (17-beta) dehydrogenase 12 [Source:HGNC Symbol;Acc:18646]
rs3853688	11	74171972	-6802	A	G	G	0.442105	-0.862875	3861	5.32322e-13	4.94304e-11	ENSG00000175538.6	KCNE3	potassium voltage-gated channel, Isk-related family, member 3 [Source:HGNC Symbol;Acc:6243]		rs140400658	10	51831312	3664	A	G	A	0.44086	1.0746	2512	1.87214e-11	1.89896e-09	ENSG00000099290.11	FAM21A	family with sequence similarity 21, member A [Source:HGNC Symbol;Acc:23416]
rs10416926	19	15858524	-32195	T	C	T	0.468421	-0.996285	6004	5.381e-13	4.961e-11	ENSG00000267594.5	CYP4F24P	cytochrome P450, family 4, subfamily F, polypeptide 24, pseudogene [Source:HGNC Symbol;Acc:39945]		chr17:43779031	17	43779031	-809846	C	CCTCCCCA	CCTCCCCA	0.22043	1.17437	5290	1.96243e-11	1.97632e-09	ENSG00000238083.3	LRRC37A2	leucine rich repeat containing 37, member A2 [Source:HGNC Symbol;Acc:32404]
rs149057257	18	5247940	15065	T	C	C	0.189474	1.00919	4870	6.1537e-13	5.63315e-11	ENSG00000263753.2	LINC00667	long intergenic non-protein coding RNA 667 [Source:HGNC Symbol;Acc:27906]		rs2100423	8	144633728	1829	A	G	G	0.478495	-0.999332	4182	2.28109e-11	2.28095e-09	ENSG00000254859.1	RP11-661A12.5
rs145945462	15	90395034	-42540	ATT	A	ATT	0.236842	-0.771525	4954	6.39436e-13	5.81223e-11	ENSG00000157823.12	AP3S2	adaptor-related protein complex 3, sigma 2 subunit [Source:HGNC Symbol;Acc:571]		rs140994937	21	48023640	-1481	T	TAGATGTTAAAA	T	0.344086	0.787336	3195	2.35514e-11	2.33841e-09	ENSG00000160307.5	S100B	S100 calcium binding protein B [Source:HGNC Symbol;Acc:10500]
rs9910119	17	18533619	78600	T	A	T	0.452632	1.15019	2616	6.78489e-13	6.08156e-11	ENSG00000273018.1	CTD-2303H24.2			rs151118790	12	6561603	747	CAG	C	C	0.268817	0.798777	4371	2.65244e-11	2.61518e-09	ENSG00000139192.7	TAPBPL	TAP binding protein-like [Source:HGNC Symbol;Acc:30683]
rs11441374	10	104619292	-9981	A	AC	AC	0.268421	-0.998082	3337	6.74525e-13	6.08156e-11	ENSG00000214435.3	AS3MT	arsenic (+3 oxidation state) methyltransferase [Source:HGNC Symbol;Acc:17452]		rs112609686	6	31362240	-1032	A	G	G	0.284946	-1.08875	14306	2.80831e-11	2.74963e-09	ENSG00000272221.1	XXbac-BPG181B23.7
rs8133591	21	37437118	-61820	A	G	G	0.1	-0.976763	5106	8.74948e-13	7.78841e-11	ENSG00000230212.2	AP000688.14			rs8131718	21	40766181	14011	G	T	G	0.376344	-0.662226	5983	3.11558e-11	3.02944e-09	ENSG00000182093.10	WRB	tryptophan rich basic protein [Source:HGNC Symbol;Acc:12790]
rs9271387	6	32587424	-143887	C	T	C	0.410526	0.995084	16648	9.40434e-13	8.314e-11	ENSG00000232629.4	HLA-DQB2	major histocompatibility complex, class II, DQ beta 2 [Source:HGNC Symbol;Acc:4945]		rs145945462	15	90395034	-61080	ATT	A	ATT	0.241935	-0.86711	4929	3.29045e-11	3.17756e-09	ENSG00000250021.3	C15orf38-AP3S2	C15orf38-AP3S2 readthrough [Source:HGNC Symbol;Acc:38824]
rs12600749	17	7617514	8994	C	A	A	0.342105	1.10031	4019	9.56603e-13	8.39941e-11	ENSG00000108947.4	EFNB3	ephrin-B3 [Source:HGNC Symbol;Acc:3228]		rs34960189	3	49959071	-18369	CT	C	C	0.462366	-0.648378	2399	3.51054e-11	3.36704e-09	ENSG00000004534.10	RBM6	RNA binding motif protein 6 [Source:HGNC Symbol;Acc:9903]
kgp1219802	15	50648339	814	T	C	C	0.410526	0.962876	4840	1.12402e-12	9.80272e-11	ENSG00000244879.3	GABPB1-AS1	GABPB1 antisense RNA 1 [Source:HGNC Symbol;Acc:44157]		rs77120309	20	34218173	-44293	C	T	T	0.150538	-1.15966	2809	3.5418e-11	3.37407e-09	ENSG00000272897.1	RP1-309K20.6
rs12793530	11	71161656	1936	G	A	G	0.363158	1.03815	4729	1.17484e-12	1.01772e-10	ENSG00000254682.1	RP11-660L16.2			rs67405910	19	24221600	5353	G	A	A	0.22043	1.00353	3816	3.75053e-11	3.54894e-09	ENSG00000268362.1	CTD-2017D11.1
rs11441374	10	104619292	5312	A	AC	AC	0.268421	-0.763121	3325	1.20112e-12	1.03355e-10	ENSG00000166275.11	C10orf32	chromosome 10 open reading frame 32 [Source:HGNC Symbol;Acc:23516]		rs61732720	19	984537	1363	A	G	G	0.134409	1.11063	3804	4.25386e-11	3.99838e-09	ENSG00000065268.6	WDR18	WD repeat domain 18 [Source:HGNC Symbol;Acc:17956]
kgp2641964	22	29924212	-26993	T	C	C	0.3	-0.958504	3590	1.33131e-12	1.13799e-10	ENSG00000100296.9	THOC5	THO complex 5 [Source:HGNC Symbol;Acc:19074]		rs4534624	12	58332427	-2897	A	G	G	0.27957	-0.877013	3486	4.31504e-11	4.02902e-09	ENSG00000166896.3	XRCC6BP1	XRCC6 binding protein 1 [Source:HGNC Symbol;Acc:29452]
rs35519391	7	64461496	-73905	GC	G	G	0.342105	1.12836	4752	1.40671e-12	1.19453e-10	ENSG00000227113.2	RP11-460N20.4			rs3095489	17	55064200	8734	G	C	G	0.177419	0.992669	4101	4.76166e-11	4.41679e-09	ENSG00000121064.8	SCPEP1	serine carboxypeptidase 1 [Source:HGNC Symbol;Acc:29507]
rs11629858	15	45547114	-24335	T	C	T	0.384211	0.986866	2844	1.81194e-12	1.52858e-10	ENSG00000259520.1	CTD-2651B20.3			rs201756347	2	3609269	3187	GA	GAA	GAA	0.306452	-1.00853	5674	5.13771e-11	4.73446e-09	ENSG00000234171.1	RNASEH1-AS1	RNASEH1 antisense RNA 1 [Source:HGNC Symbol;Acc:49289]
rs9554219	13	28562942	151	T	C	T	0.442105	-0.886466	5093	1.83093e-12	1.53457e-10	ENSG00000183463.5	URAD	ureidoimidazoline (2-oxo-4-hydroxy-4-carboxy-5-) decarboxylase [Source:HGNC Symbol;Acc:17785]		rs3756663	5	33440306	-419	C	A	A	0.268817	-1.12151	4422	5.88177e-11	5.38492e-09	ENSG00000249572.1	CTD-2203K17.1
rs8046295	16	4528634	-17130	T	C	T	0.278947	-1.09805	4133	1.87678e-12	1.56285e-10	ENSG00000153406.9	NMRAL1	NmrA-like family domain containing 1 [Source:HGNC Symbol;Acc:24987]		rs12692216	2	239050033	2670	C	T	C	0.435484	0.795077	5498	5.99378e-11	5.45206e-09	ENSG00000168427.7	KLHL30	kelch-like family member 30 [Source:HGNC Symbol;Acc:24770]
rs2980930	8	6727459	-8085	G	C	C	0.131579	1.51609	6398	1.92982e-12	1.59671e-10	ENSG00000164825.3	DEFB1	defensin, beta 1 [Source:HGNC Symbol;Acc:2766]		kgp12336739	15	40837598	-19658	A	C	A	0.413979	-0.738305	3792	6.08651e-11	5.50092e-09	ENSG00000128891.11	C15orf57	chromosome 15 open reading frame 57 [Source:HGNC Symbol;Acc:28295]
rs71574166	1	16533830	-5274	AATTC	A	AATTC	0.310526	-0.973341	4332	2.43035e-12	1.99804e-10	ENSG00000142632.12	ARHGEF19	Rho guanine nucleotide exchange factor (GEF) 19 [Source:HGNC Symbol;Acc:26604]		rs78396635	17	42863258	77282	G	C	C	0.198925	-1.07411	3784	6.4688e-11	5.8092e-09	ENSG00000161692.13	DBF4B	DBF4 homolog B (S. cerevisiae) [Source:HGNC Symbol;Acc:17883]
rs113223755	21	37366190	-76049	C	T	T	0.1	-1.0629	5085	3.0327e-12	2.46188e-10	ENSG00000159228.8	CBR1	carbonyl reductase 1 [Source:HGNC Symbol;Acc:1548]		rs11766917	7	99937942	4240	A	G	G	0.215054	1.00462	2900	6.72966e-11	5.93014e-09	ENSG00000242294.2	STAG3L5P	stromal antigen 3-like 5 pseudogene [Source:HGNC Symbol;Acc:48896]
rs13005864	2	132260290	9904	C	T	T	0.215789	-0.74007	2927	3.02455e-12	2.46188e-10	ENSG00000152117.13	AC093838.4			rs68147789	10	91596946	7679	G	C	C	0.166667	1.02887	5278	6.7131e-11	5.93014e-09	ENSG00000232229.1	LINC00865	long intergenic non-protein coding RNA 865 [Source:HGNC Symbol;Acc:45170]
rs6511291	19	21950402	-28	T	C	T	0.426316	-0.967907	7202	3.15358e-12	2.54401e-10	ENSG00000197020.6	ZNF100	zinc finger protein 100 [Source:HGNC Symbol;Acc:12880]		rs4313195	8	145586285	8490	A	G	G	0.419355	0.625046	2137	6.676e-11	5.93014e-09	ENSG00000185803.4	SLC52A2	solute carrier family 52 (riboflavin transporter), member 2 [Source:HGNC Symbol;Acc:30224]
kgp8632145	1	205782718	-36542	A	G	G	0.347368	-1.07154	3287	3.32835e-12	2.66832e-10	ENSG00000162877.8	PM20D1	peptidase M20 domain containing 1 [Source:HGNC Symbol;Acc:26518]		rs35433380	2	47136950	-32044	G	T	T	0.215054	-0.687035	5203	7.46049e-11	6.53331e-09	ENSG00000180398.7	MCFD2	multiple coagulation factor deficiency 2 [Source:HGNC Symbol;Acc:18451]
rs3007033	14	50103816	16413	T	C	T	0.236842	0.587713	4026	3.38657e-12	2.69549e-10	ENSG00000165502.6	RPL36AL	ribosomal protein L36a-like [Source:HGNC Symbol;Acc:10346]		rs61642246	5	79926578	-24224	C	A	A	0.408602	-0.797956	5150	7.50689e-11	6.53337e-09	ENSG00000228716.2	DHFR	dihydrofolate reductase [Source:HGNC Symbol;Acc:2861]
rs9493450	6	133135807	227	C	T	T	0.452632	-0.470457	4531	3.40401e-12	2.69549e-10	ENSG00000112306.7	RPS12	ribosomal protein S12 [Source:HGNC Symbol;Acc:10385]		rs2923425	8	42383452	-12846	A	G	G	0.376344	0.622064	2784	7.95241e-11	6.87865e-09	ENSG00000176209.7	SMIM19	small integral membrane protein 19 [Source:HGNC Symbol;Acc:25166]
rs5858099	4	48016438	-2251	GA	G	GA	0.478947	1.07604	3894	3.67172e-12	2.88975e-10	ENSG00000198515.9	CNGA1	cyclic nucleotide gated channel alpha 1 [Source:HGNC Symbol;Acc:2148]		rs10472909	5	33994116	-14104	A	T	T	0.462366	0.720668	4881	8.24016e-11	7.08408e-09	ENSG00000242110.3	AMACR	alpha-methylacyl-CoA racemase [Source:HGNC Symbol;Acc:451]
rs13422242	2	113190211	-1854	A	T	T	0.152632	-1.3441	4131	4.55635e-12	3.56424e-10	ENSG00000169629.7	RGPD8	RANBP2-like and GRIP domain containing 8 [Source:HGNC Symbol;Acc:9849]		rs7192268	16	70382179	102660	C	T	C	0.494624	-0.914532	2684	8.72827e-11	7.45824e-09	ENSG00000261556.4	RP11-296I10.6
rs7990581	13	53019433	-10131	A	G	A	0.431579	-0.859306	3675	4.79254e-12	3.72642e-10	ENSG00000136108.10	CKAP2	cytoskeleton associated protein 2 [Source:HGNC Symbol;Acc:1990]		rs2281778	13	43597977	638	C	G	G	0.204301	-1.08811	4862	9.1564e-11	7.77694e-09	ENSG00000120675.4	DNAJC15	DnaJ (Hsp40) homolog, subfamily C, member 15 [Source:HGNC Symbol;Acc:20325]
rs7488102	12	11323994	-218	G	A	G	0.357895	-0.809028	5270	5.02129e-12	3.88091e-10	ENSG00000111215.7	PRR4	proline rich 4 (lacrimal) [Source:HGNC Symbol;Acc:18020]		rs1708618	17	17131869	-8633	T	C	C	0.489247	0.621782	3692	9.46319e-11	7.94182e-09	ENSG00000154803.8	FLCN	folliculin [Source:HGNC Symbol;Acc:27310]
rs2863244	2	114000866	31767	A	G	G	0.378947	-0.93966	3978	5.42774e-12	4.17008e-10	ENSG00000189223.9	PAX8-AS1	PAX8 antisense RNA 1 [Source:HGNC Symbol;Acc:49271]		rs4476910	7	6884764	18363	A	C	A	0.44086	-1.0664	5815	9.40951e-11	7.94182e-09	ENSG00000146574.11	CCZ1B	CCZ1 vacuolar protein trafficking and biogenesis associated homolog B (S. cerevisiae) [Source:HGNC Symbol;Acc:21717]
kgp1176580	17	79363728	-328	C	T	T	0.152632	0.976845	5456	5.72923e-12	4.37566e-10	ENSG00000262877.3	RP11-1055B8.4			rs1520884	11	18309700	-34142	A	G	A	0.376344	0.721936	4930	9.66656e-11	8.06449e-09	ENSG00000110768.7	GTF2H1	general transcription factor IIH, polypeptide 1, 62kDa [Source:HGNC Symbol;Acc:4655]
rs528199	1	110046195	-6165	A	C	C	0.447368	0.881372	3803	5.77615e-12	4.38555e-10	ENSG00000181754.6	AMIGO1	adhesion molecule with Ig-like domain 1 [Source:HGNC Symbol;Acc:20824]		rs12428314	13	44476011	22184	C	T	T	0.408602	0.754544	3938	1.01866e-10	8.44836e-09	ENSG00000151773.8	CCDC122	coiled-coil domain containing 122 [Source:HGNC Symbol;Acc:26478]
rs7264079	20	34154937	22445	G	C	C	0.226316	1.19045	2920	6.14182e-12	4.62324e-10	ENSG00000224497.1	RPL36P4	ribosomal protein L36 pseudogene 4 [Source:HGNC Symbol;Acc:16569]		rs2665818	17	61977270	69898	C	G	G	0.344086	-0.610649	2153	1.04344e-10	8.60326e-09	ENSG00000108592.12	FTSJ3	FtsJ homolog 3 (E. coli) [Source:HGNC Symbol;Acc:17136]
rs9911451	17	18683010	-1298	A	T	T	0.473684	-0.821946	2489	6.16085e-12	4.62324e-10	ENSG00000171928.9	TVP23B	trans-golgi network vesicle protein 23 homolog B (S. cerevisiae) [Source:HGNC Symbol;Acc:20399]		kgp9907976	6	1529444	298	C	T	T	0.188172	1.24969	5293	1.11167e-10	9.11254e-09	ENSG00000272279.1	RP11-157J24.2
kgp1922444	19	9434872	424	C	T	T	0.1	-0.937743	4901	6.29358e-12	4.69555e-10	ENSG00000188321.9	ZNF559	zinc finger protein 559 [Source:HGNC Symbol;Acc:28197]		rs11070353	15	42191519	5244	G	A	A	0.392473	-0.770492	3433	1.12045e-10	9.13142e-09	ENSG00000137877.8	SPTBN5	spectrin, beta, non-erythrocytic 5 [Source:HGNC Symbol;Acc:15680]
rs9402794	6	99892524	19726	G	A	G	0.494737	0.909415	4773	6.69842e-12	4.92684e-10	ENSG00000228506.1	RP11-98I9.4			rs2085018	8	144633556	9276	T	C	C	0.478495	-0.954656	4186	1.15505e-10	9.3593e-09	ENSG00000254144.2	7SK	7SK RNA [Source:RFAM;Acc:RF00100]
rs6894520	5	81594748	20352	C	T	T	0.247368	-0.587305	3970	6.66389e-12	4.92684e-10	ENSG00000186468.8	RPS23	ribosomal protein S23 [Source:HGNC Symbol;Acc:10410]		rs7548685	1	93843432	31850	C	A	C	0.139785	1.07177	3926	1.25733e-10	1.00723e-08	ENSG00000223745.3	RP4-717I23.3
rs6907751	6	42944850	-2108	C	T	C	0.457895	0.740988	3810	6.7181e-12	4.92684e-10	ENSG00000124587.9	PEX6	peroxisomal biogenesis factor 6 [Source:HGNC Symbol;Acc:8859]		rs10772397	12	11138683	-185529	C	T	C	0.354839	-0.873486	5270	1.25426e-10	1.00723e-08	ENSG00000111215.7	PRR4	proline rich 4 (lacrimal) [Source:HGNC Symbol;Acc:18020]
rs75928817	6	32559212	31413	A	G	G	0.168421	1.54134	16307	6.76553e-12	4.93359e-10	ENSG00000229391.3	HLA-DRB6	major histocompatibility complex, class II, DR beta 6 (pseudogene) [Source:HGNC Symbol;Acc:4954]		rs7631918	3	11842860	-45533	T	C	C	0.408602	-0.800971	4811	1.35609e-10	1.08021e-08	ENSG00000144559.6	TAMM41	TAM41, mitochondrial translocator assembly and maintenance protein, homolog (S. cerevisiae) [Source:HGNC Symbol;Acc:25187]
rs7212972	17	39980819	-11704	C	T	C	0.205263	-1.01856	4298	7.92669e-12	5.74786e-10	ENSG00000141698.12	NT5C3B	5'-nucleotidase, cytosolic IIIB [Source:HGNC Symbol;Acc:28300]		rs583887	11	65644027	-3253	T	C	T	0.182796	0.812466	2608	1.40995e-10	1.11414e-08	ENSG00000172543.3	CTSW	cathepsin W [Source:HGNC Symbol;Acc:2546]
rs3853688	11	74171972	5579	A	G	G	0.442105	-0.821363	3859	7.98961e-12	5.76112e-10	ENSG00000254928.1	RP11-702H23.6			rs4344657	14	24899364	-796	G	C	G	0.209677	0.902397	5493	1.41449e-10	1.11414e-08	ENSG00000139899.6	CBLN3	cerebellin 3 precursor [Source:HGNC Symbol;Acc:20146]
rs6547758	2	88469863	28	G	C	G	0.142105	1.3641	1642	9.29508e-12	6.66523e-10	ENSG00000144115.12	THNSL2	threonine synthase-like 2 (S. cerevisiae) [Source:HGNC Symbol;Acc:25602]		rs3746224	19	57949536	43985	T	C	T	0.467742	0.937664	5255	1.64693e-10	1.29001e-08	ENSG00000268533.1	AC004076.7
exm2255396	2	48822381	-22556	G	A	G	0.4	1.07714	5483	9.98113e-12	7.11763e-10	ENSG00000242441.3	GTF2A1L	general transcription factor IIA, 1-like [Source:HGNC Symbol;Acc:30727]		rs12944458	17	41180772	-96855	C	T	T	0.333333	-0.943546	2977	1.82805e-10	1.42397e-08	ENSG00000198496.6	NBR2	neighbor of BRCA1 gene 2 (non-protein coding) [Source:HGNC Symbol;Acc:20691]
rs6955960	7	128226599	-67424	T	C	T	0.394737	-0.783572	3944	1.02664e-11	7.28083e-10	ENSG00000243679.1	RP11-274B21.3			rs7731975	5	1614552	-19568	C	A	A	0.392473	-0.887636	6088	1.8983e-10	1.47057e-08	ENSG00000188002.6	RP11-43F13.1
rs62056877	17	43778828	79561	T	G	G	0.226316	1.32859	5315	1.18807e-11	8.37964e-10	ENSG00000120088.10	CRHR1	corticotropin releasing hormone receptor 1 [Source:HGNC Symbol;Acc:2357]		rs61832056	1	213015323	-16107	G	A	A	0.462366	1.01896	4312	1.93834e-10	1.49338e-08	ENSG00000198468.3	FLVCR1-AS1	FLVCR1 antisense RNA 1 (head to head) [Source:HGNC Symbol;Acc:39077]
rs640379	11	93481908	7151	A	T	A	0.405263	-0.902695	4567	1.23867e-11	8.68905e-10	ENSG00000182919.10	C11orf54	chromosome 11 open reading frame 54 [Source:HGNC Symbol;Acc:30204]		rs7045665	9	114434070	10455	A	G	A	0.44086	-0.558502	5016	1.99409e-10	1.52214e-08	ENSG00000242616.3	GNG10	guanine nucleotide binding protein (G protein), gamma 10 [Source:HGNC Symbol;Acc:4402]
rs12692216	2	239050033	2670	C	T	C	0.436842	0.952074	5498	1.27658e-11	8.90657e-10	ENSG00000168427.7	KLHL30	kelch-like family member 30 [Source:HGNC Symbol;Acc:24770]		rs688634	11	93504852	30095	T	C	T	0.408602	-0.648618	4567	1.99726e-10	1.52214e-08	ENSG00000182919.10	C11orf54	chromosome 11 open reading frame 54 [Source:HGNC Symbol;Acc:30204]
rs10282929	8	144681777	20958	G	T	G	0.210526	0.886516	4149	1.36132e-11	9.44673e-10	ENSG00000147813.11	NAPRT1	nicotinate phosphoribosyltransferase domain containing 1 [Source:HGNC Symbol;Acc:30450]		rs11130162	3	48297611	-817	A	G	G	0.413978	0.909338	1803	2.03177e-10	1.54012e-08	ENSG00000229759.1	MRPS18AP1	mitochondrial ribosomal protein S18A pseudogene 1 [Source:HGNC Symbol;Acc:29740]
rs62056877	17	43778828	79554	T	G	G	0.226316	1.35954	5315	1.46048e-11	1.00806e-09	ENSG00000263715.2	RP11-105N13.4			rs1043005	17	39979081	-13442	C	G	C	0.204301	-0.958792	4298	2.58993e-10	1.95271e-08	ENSG00000141698.12	NT5C3B	5'-nucleotidase, cytosolic IIIB [Source:HGNC Symbol;Acc:28300]
rs3806933	5	110406742	982	C	T	T	0.473684	-0.963429	3764	1.55199e-11	1.06553e-09	ENSG00000145777.10	TSLP	thymic stromal lymphopoietin [Source:HGNC Symbol;Acc:30743]		rs1952013	14	50087357	-46	C	G	C	0.225806	0.649278	4026	2.66994e-10	1.99174e-08	ENSG00000165502.6	RPL36AL	ribosomal protein L36a-like [Source:HGNC Symbol;Acc:10346]
rs10215516	7	66258080	138555	G	A	G	0.410526	-1.09297	6053	1.57406e-11	1.07496e-09	ENSG00000226824.2	RP4-756H11.3			rs140284230	20	5063568	-30181	GT	G	GT	0.435484	0.408251	5875	2.66401e-10	1.99174e-08	ENSG00000089063.10	TMEM230	transmembrane protein 230 [Source:HGNC Symbol;Acc:15876]
kgp11792321	19	46974233	-587	G	A	A	0.184211	1.13738	3971	1.66726e-11	1.13262e-09	ENSG00000182013.13	PNMAL1	paraneoplastic Ma antigen family-like 1 [Source:HGNC Symbol;Acc:25578]		rs4788942	17	74684598	-22500	C	T	C	0.241935	-0.896059	5085	2.72471e-10	2.0219e-08	ENSG00000182534.9	MXRA7	matrix-remodelling associated 7 [Source:HGNC Symbol;Acc:7541]
rs61919240	12	8831954	-2242	T	A	A	0.278947	0.840636	4447	1.89832e-11	1.28283e-09	ENSG00000166532.11	RIMKLB	ribosomal modification protein rimK-like family member B [Source:HGNC Symbol;Acc:29228]		rs73370486	21	37439152	-3087	A	T	T	0.0913979	-0.925887	5085	2.88977e-10	2.13315e-08	ENSG00000159228.8	CBR1	carbonyl reductase 1 [Source:HGNC Symbol;Acc:1548]
rs2281779	13	43597980	641	G	A	A	0.226316	-0.898067	4862	1.93805e-11	1.30286e-09	ENSG00000120675.4	DNAJC15	DnaJ (Hsp40) homolog, subfamily C, member 15 [Source:HGNC Symbol;Acc:20325]		rs10814410	9	46587	16848	C	T	T	0.392473	-0.972322	3504	2.94189e-10	2.16032e-08	ENSG00000181404.13	XXyac-YRM2039.2
rs4313195	8	145586285	8490	A	G	G	0.410526	0.734237	2137	2.02054e-11	1.35128e-09	ENSG00000185803.4	SLC52A2	solute carrier family 52 (riboflavin transporter), member 2 [Source:HGNC Symbol;Acc:30224]		chr14:73997195	14	73997195	-6623	C	<CN0>	<CN0>	0.435484	-1.05123	4922	2.98614e-10	2.18145e-08	ENSG00000184227.3	ACOT1	acyl-CoA thioesterase 1 [Source:HGNC Symbol;Acc:33128]
rs62050632	16	70008801	-91050	C	T	T	0.421053	-0.84803	2673	2.37782e-11	1.58202e-09	ENSG00000196696.8	PDXDC2P	pyridoxal-dependent decarboxylase domain containing 2, pseudogene [Source:HGNC Symbol;Acc:27559]		rs7517754	1	224544529	-23	A	G	A	0.225806	0.881205	4546	3.00171e-10	2.18152e-08	ENSG00000143771.7	CNIH4	cornichon family AMPA receptor auxiliary protein 4 [Source:HGNC Symbol;Acc:25013]
rs226203	5	81570394	-4887	G	A	G	0.247368	-0.916331	3970	2.65749e-11	1.75902e-09	ENSG00000205464.7	ATP6AP1L	ATPase, H+ transporting, lysosomal accessory protein 1-like [Source:HGNC Symbol;Acc:28091]		rs11441374	10	104619292	5312	A	AC	AC	0.274194	-0.667283	3325	3.18604e-10	2.30361e-08	ENSG00000166275.11	C10orf32	chromosome 10 open reading frame 32 [Source:HGNC Symbol;Acc:23516]
kgp8055400	6	33239869	82	C	T	T	0.121053	-0.796794	16861	3.01535e-11	1.98571e-09	ENSG00000231500.2	RPS18	ribosomal protein S18 [Source:HGNC Symbol;Acc:10401]		rs4870055	6	150169569	50261	C	T	T	0.38172	1.14766	5443	3.2313e-10	2.32441e-08	ENSG00000231760.2	RP11-350J20.5
rs2845402	22	17542810	25350	T	C	T	0.273684	-0.936917	3813	3.15109e-11	2.06457e-09	ENSG00000237438.2	CECR7	cat eye syndrome chromosome region, candidate 7 (non-protein coding) [Source:HGNC Symbol;Acc:1845]		rs7928249	11	71161063	1343	A	G	A	0.344086	0.999579	4729	3.50834e-10	2.51089e-08	ENSG00000254682.1	RP11-660L16.2
rs203878	6	28048996	-94970	T	G	G	0.336842	0.953143	4072	3.25575e-11	2.12237e-09	ENSG00000216901.1	AL022393.7			rs142785367	12	27124528	9	GATTT	G	G	0.11828	-1.02415	5450	3.64524e-10	2.59569e-08	ENSG00000247903.1	RP11-421F16.3
rs4984779	16	1297810	-8250	A	G	A	0.452632	0.967662	5305	3.30609e-11	2.14435e-09	ENSG00000095917.9	TPSD1	tryptase delta 1 [Source:HGNC Symbol;Acc:14118]		kgp2544506	5	6600793	-32611	T	C	T	0.33871	-0.668119	6075	3.71447e-10	2.6317e-08	ENSG00000037474.10	NSUN2	NOP2/Sun RNA methyltransferase family, member 2 [Source:HGNC Symbol;Acc:25994]
rs6796343	3	48282021	-569	C	A	A	0.326316	0.539655	1810	3.43878e-11	2.21926e-09	ENSG00000164048.9	ZNF589	zinc finger protein 589 [Source:HGNC Symbol;Acc:16747]		kgp7797685	2	114399145	40001	G	A	A	0.403226	1.10364	4052	4.04836e-10	2.85392e-08	ENSG00000236397.2	DDX11L2	DEAD/H (Asp-Glu-Ala-Asp/His) box helicase 11 like 2 [Source:HGNC Symbol;Acc:37103]
rs6533780	4	79487060	14387	A	C	A	0.242105	1.05588	4167	4.1874e-11	2.68895e-09	ENSG00000138772.8	ANXA3	annexin A3 [Source:HGNC Symbol;Acc:541]		rs35763745	7	65372871	-746654	GT	G	GT	0.370968	-1.06432	6053	4.33863e-10	3.04333e-08	ENSG00000226824.2	RP4-756H11.3
rs6694006	1	153604856	4454	A	T	A	0.421053	-0.648054	3918	4.23464e-11	2.70582e-09	ENSG00000160678.7	S100A1	S100 calcium binding protein A1 [Source:HGNC Symbol;Acc:10486]		kgp10994806	19	45211407	-10624	C	T	T	0.11828	1.62812	4772	4.4248e-10	3.0884e-08	ENSG00000266903.1	CTB-171A8.1
rs5784021	10	27934869	-100120	C	CT	CT	0.331579	-0.802316	5568	4.57998e-11	2.91207e-09	ENSG00000150051.9	MKX	mohawk homeobox [Source:HGNC Symbol;Acc:23729]		rs11287252	22	45749170	44321	GA	G	GA	0.0806451	-1.42299	6046	4.72436e-10	3.28125e-08	ENSG00000100376.7	FAM118A	family with sequence similarity 118, member A [Source:HGNC Symbol;Acc:1313]
rs7581224	2	84709215	-34364	G	T	T	0.284211	-0.912642	3697	4.65311e-11	2.94407e-09	ENSG00000115423.14	DNAH6	dynein, axonemal, heavy chain 6 [Source:HGNC Symbol;Acc:2951]		rs3755397	2	242294913	40398	A	G	G	0.0591398	1.09356	5073	4.86153e-10	3.35996e-08	ENSG00000168385.13	SEPT2	septin 2 [Source:HGNC Symbol;Acc:7729]
rs4950465	1	147125235	-17383	C	T	C	0.357895	0.757205	2457	5.10302e-11	3.21298e-09	ENSG00000162836.7	ACP6	acid phosphatase 6, lysophosphatidic [Source:HGNC Symbol;Acc:29609]		chr17:44348535	17	44348535	685298	T	TTTCTTTTCTTTTC	TTTCTTTTCTTTTC	0.193548	1.34971	5458	4.92381e-10	3.38641e-08	ENSG00000264070.1	DND1P1	dead end homolog 1 pseudogene 1 [Source:HGNC Symbol;Acc:31444]
rs10984997	9	123481206	4458	T	A	T	0.3	-0.858017	3034	5.21e-11	3.26441e-09	ENSG00000106780.7	MEGF9	multiple EGF-like-domains 9 [Source:HGNC Symbol;Acc:3234]		rs77095858	2	191166849	-42070	GAA	G	GAA	0.489247	0.616026	3425	5.4656e-10	3.74078e-08	ENSG00000198130.10	HIBCH	3-hydroxyisobutyryl-CoA hydrolase [Source:HGNC Symbol;Acc:4908]
rs3762497	2	113995934	-40593	G	A	A	0.326316	-1.01709	3981	5.35023e-11	3.33608e-09	ENSG00000125618.12	PAX8	paired box 8 [Source:HGNC Symbol;Acc:8622]		rs60579898	3	53103981	-60497	G	C	C	0.354839	0.772257	3351	5.59294e-10	3.80945e-08	ENSG00000163933.5	RFT1	RFT1 homolog (S. cerevisiae) [Source:HGNC Symbol;Acc:30220]
rs11629047	14	50051819	-13596	G	C	G	0.436842	0.797372	4085	5.67928e-11	3.52423e-09	ENSG00000165501.12	LRR1	leucine rich repeat protein 1 [Source:HGNC Symbol;Acc:19742]		rs34277597	7	99510167	-7056	T	A	T	0.478495	0.494871	2843	5.81993e-10	3.94499e-08	ENSG00000146833.11	TRIM4	tripartite motif containing 4 [Source:HGNC Symbol;Acc:16275]
rs77120309	20	34218173	-44293	C	T	T	0.147368	-1.1178	2809	5.9808e-11	3.69358e-09	ENSG00000272897.1	RP1-309K20.6			rs7988796	13	24900058	4492	A	G	A	0.263441	-1.12035	6914	6.07095e-10	4.09546e-08	ENSG00000205850.6	AL359736.1	protein PCOTH isoform 1 [Source:RefSeq peptide;Acc:NP_001014442]
rs11180495	12	75810375	25525	C	T	T	0.321053	-1.0089	4592	6.15964e-11	3.78591e-09	ENSG00000180481.6	GLIPR1L2	GLI pathogenesis-related 1 like 2 [Source:HGNC Symbol;Acc:28592]		rs3743893	16	460504	8678	C	T	C	0.403226	-0.710349	3344	6.34001e-10	4.2566e-08	ENSG00000242612.2	DECR2	2,4-dienoyl CoA reductase 2, peroxisomal [Source:HGNC Symbol;Acc:2754]
rs6519476	22	24182500	53350	G	A	A	0.373684	-0.705716	3974	6.62031e-11	4.04977e-09	ENSG00000099956.13	SMARCB1	SWI/SNF related, matrix associated, actin dependent regulator of chromatin, subfamily b, member 1 [Source:HGNC Symbol;Acc:11103]		rs60267524	20	34142257	9765	C	T	T	0.231183	1.16671	2920	6.84632e-10	4.57474e-08	ENSG00000224497.1	RPL36P4	ribosomal protein L36 pseudogene 4 [Source:HGNC Symbol;Acc:16569]
rs71190323	17	41402144	124517	G	A	A	0.347368	-1.01563	2977	7.22693e-11	4.4e-09	ENSG00000198496.6	NBR2	neighbor of BRCA1 gene 2 (non-protein coding) [Source:HGNC Symbol;Acc:20691]		rs4970777	1	110283785	-599	C	T	C	0.38172	0.862755	4024	6.9621e-10	4.63016e-08	ENSG00000134202.6	GSTM3	glutathione S-transferase mu 3 (brain) [Source:HGNC Symbol;Acc:4635]
rs4910023	11	11644920	1368	C	A	A	0.389474	-0.712141	6143	7.6631e-11	4.64365e-09	ENSG00000110328.5	GALNT18	UDP-N-acetyl-alpha-D-galactosamine:polypeptide N-acetylgalactosaminyltransferase 18 [Source:HGNC Symbol;Acc:30488]		rs1810637	6	3027884	3878	C	T	C	0.5	0.900266	5522	7.07698e-10	4.68447e-08	ENSG00000271361.1	HTATSF1P2	HIV-1 Tat specific factor 1 pseudogene 2 [Source:HGNC Symbol;Acc:38586]
rs1597751	8	82782460	27359	C	G	C	0.447368	-0.700947	4805	7.79953e-11	4.70424e-09	ENSG00000104497.9	SNX16	sorting nexin 16 [Source:HGNC Symbol;Acc:14980]		rs6785092	3	75845914	124372	T	G	T	0.38172	-1.1693	3532	7.71061e-10	5.08004e-08	ENSG00000242516.1	LINC00960	long intergenic non-protein coding RNA 960 [Source:HGNC Symbol;Acc:48710]
rs492154	11	126070614	-68336	C	T	C	0.252632	0.797905	5667	8.52256e-11	5.11642e-09	ENSG00000110074.6	FOXRED1	FAD-dependent oxidoreductase domain containing 1 [Source:HGNC Symbol;Acc:26927]		rs10744483	12	131298206	3055	C	A	C	0.365591	-0.99519	7048	7.88393e-10	5.17007e-08	ENSG00000256250.1	RP11-989F5.1
chr7:56107789	7	56107789	-66480	C	CA	CA	0.226316	0.734369	4607	8.86445e-11	5.29703e-09	ENSG00000106153.12	CHCHD2	coiled-coil-helix-coiled-coil-helix domain containing 2 [Source:HGNC Symbol;Acc:21645]		rs12185638	2	24382030	-15908	C	G	C	0.306452	-1.11579	4605	7.95876e-10	5.19498e-08	ENSG00000186453.8	FAM228A	family with sequence similarity 228, member A [Source:HGNC Symbol;Acc:34418]
kgp2887924	9	77698266	-4867	A	C	C	0.436842	-0.701772	4928	9.06414e-11	5.3914e-09	ENSG00000106733.16	NMRK1	nicotinamide riboside kinase 1 [Source:HGNC Symbol;Acc:26057]		kgp1867721	10	123685862	-1965	C	A	A	0.306452	-1.10121	5088	8.15831e-10	5.30069e-08	ENSG00000226864.1	ATE1-AS1	ATE1 antisense RNA 1 [Source:HGNC Symbol;Acc:49496]
rs9652786	16	1886522	9554	T	C	C	0.157895	1.01305	4573	9.48325e-11	5.61481e-09	ENSG00000180185.7	FAHD1	fumarylacetoacetate hydrolase domain containing 1 [Source:HGNC Symbol;Acc:14169]		rs7183842	15	90400030	-37544	G	A	G	0.231183	-0.775661	4954	8.3987e-10	5.43185e-08	ENSG00000157823.12	AP3S2	adaptor-related protein complex 3, sigma 2 subunit [Source:HGNC Symbol;Acc:571]
rs61670023	9	50197	20458	G	A	A	0.405263	-0.978646	3504	9.90293e-11	5.83652e-09	ENSG00000181404.13	XXyac-YRM2039.2			rs78084251	19	9527073	92223	CTT	C	C	0.107527	-0.84268	4901	8.88938e-10	5.72294e-08	ENSG00000270011.2	ZNF559-ZNF177	ZNF559-ZNF177 readthrough [Source:HGNC Symbol;Acc:42964]
rs11021552	11	96097932	-25155	C	T	T	0.247368	0.94154	4406	9.96135e-11	5.84427e-09	ENSG00000149231.7	CCDC82	coiled-coil domain containing 82 [Source:HGNC Symbol;Acc:26282]		rs11030973	11	30168745	62855	C	A	A	0.295699	0.945337	3566	9.66495e-10	6.19397e-08	ENSG00000254532.1	RP11-624D11.2
rs7430798	3	119157979	-29806	C	T	C	0.347368	-0.657406	4920	1.01355e-10	5.91953e-09	ENSG00000163389.6	POGLUT1	protein O-glucosyltransferase 1 [Source:HGNC Symbol;Acc:22954]		rs142642975	16	56432946	-121249	TA	T	T	0.204301	-0.636933	4282	1.03322e-09	6.59162e-08	ENSG00000125124.7	BBS2	Bardet-Biedl syndrome 2 [Source:HGNC Symbol;Acc:967]
rs140400658	10	51831312	3664	A	G	A	0.447368	1.01463	2512	1.03148e-10	5.99711e-09	ENSG00000099290.11	FAM21A	family with sequence similarity 21, member A [Source:HGNC Symbol;Acc:23416]		rs1889471	6	150185524	-20043	C	T	T	0.413978	1.05204	5529	1.0983e-09	6.97525e-08	ENSG00000223701.3	RAET1E-AS1	RAET1E antisense RNA 1 [Source:HGNC Symbol;Acc:48994]
rs62100695	19	33988129	-124732	C	T	T	0.252632	1.27045	5344	1.11858e-10	6.47436e-09	ENSG00000124302.8	CHST8	carbohydrate (N-acetylgalactosamine 4-0) sulfotransferase 8 [Source:HGNC Symbol;Acc:15993]		kgp1219802	15	50648339	-4052	T	C	C	0.413978	0.972056	4855	1.26612e-09	8.00501e-08	ENSG00000259715.1	CTD-3110H11.1
rs3787147	20	57012941	48763	G	C	C	0.426316	0.734585	4738	1.21745e-10	7.01516e-09	ENSG00000124164.11	VAPB	VAMP (vesicle-associated membrane protein)-associated protein B and C [Source:HGNC Symbol;Acc:12649]		rs2268924	20	56978178	14000	A	G	G	0.290323	0.709338	4738	1.30987e-09	8.24465e-08	ENSG00000124164.11	VAPB	VAMP (vesicle-associated membrane protein)-associated protein B and C [Source:HGNC Symbol;Acc:12649]
rs8106918	19	994813	11639	G	T	T	0.331579	0.890964	3804	1.26829e-10	7.27563e-09	ENSG00000065268.6	WDR18	WD repeat domain 18 [Source:HGNC Symbol;Acc:17956]		rs55800929	12	752360	12303	G	A	A	0.11828	1.12783	3775	1.32809e-09	8.32218e-08	ENSG00000177406.4	RP11-218M22.1
rs860606	1	64076644	17252	G	A	G	0.184211	-1.04286	4848	1.28201e-10	7.32179e-09	ENSG00000142856.12	ITGB3BP	integrin beta 3 binding protein (beta3-endonexin) [Source:HGNC Symbol;Acc:6157]		rs530569	11	94169708	-57366	C	T	T	0.301075	0.725295	4189	1.38222e-09	8.62304e-08	ENSG00000020922.8	MRE11A	MRE11 meiotic recombination 11 homolog A (S. cerevisiae) [Source:HGNC Symbol;Acc:7230]
rs11679609	2	240962194	-2625	C	A	A	0.336842	-0.735596	5994	1.36061e-10	7.73646e-09	ENSG00000130414.7	NDUFA10	NADH dehydrogenase (ubiquinone) 1 alpha subcomplex, 10, 42kDa [Source:HGNC Symbol;Acc:7684]		kgp1176580	17	79363728	-328	C	T	T	0.145161	1.01903	5456	1.39517e-09	8.66549e-08	ENSG00000262877.3	RP11-1055B8.4
rs72603801	7	76205891	-50687	G	A	A	0.310526	1.19172	4246	1.50493e-10	8.51953e-09	ENSG00000146707.10	POMZP3	POM121 and ZP3 fusion [Source:HGNC Symbol;Acc:9203]		rs7377200	4	743519	43982	T	C	T	0.317204	0.704123	4283	1.41952e-09	8.77806e-08	ENSG00000185619.13	PCGF3	polycomb group ring finger 3 [Source:HGNC Symbol;Acc:10066]
rs199936404	11	73646480	58736	TG	T	T	0.0684211	-1.38153	3532	1.60392e-10	9.04027e-09	ENSG00000175575.8	PAAF1	proteasomal ATPase-associated factor 1 [Source:HGNC Symbol;Acc:25687]		rs34879184	17	77078955	7934	T	C	C	0.0860215	-0.987631	5564	1.55415e-09	9.56862e-08	ENSG00000167280.12	ENGASE	endo-beta-N-acetylglucosaminidase [Source:HGNC Symbol;Acc:24622]
rs10689687	11	8986840	618	C	CAG	C	0.215789	-1.18786	5052	1.6276e-10	9.13386e-09	ENSG00000254860.1	TMEM9B-AS1	TMEM9B antisense RNA 1 [Source:HGNC Symbol;Acc:19230]		rs6948685	7	99970188	20205	C	T	T	0.215054	0.813219	2929	1.59975e-09	9.80655e-08	ENSG00000235333.3	PVRIG2P	poliovirus receptor related immunoglobulin domain containing 2, pseudogene [Source:HGNC Symbol;Acc:48897]
rs62063675	17	44126575	-462302	C	T	T	0.215789	1.26296	5290	1.65498e-10	9.20745e-09	ENSG00000238083.3	LRRC37A2	leucine rich repeat containing 37, member A2 [Source:HGNC Symbol;Acc:32404]		rs1926740	10	18266783	168431	G	T	T	0.489247	-0.87821	5164	1.63217e-09	9.96197e-08	ENSG00000120586.4	MRC1	mannose receptor, C type 1 [Source:HGNC Symbol;Acc:7228]
rs6681662	1	19448326	-129720	C	T	C	0.421053	-0.615469	5231	1.64868e-10	9.20745e-09	ENSG00000127463.9	EMC1	ER membrane protein complex subunit 1 [Source:HGNC Symbol;Acc:28957]		chr17:44358561	17	44358561	659287	G	A	A	0.215054	1.35983	5315	1.67687e-09	1.01907e-07	ENSG00000263715.2	RP11-105N13.4
rs4476910	7	6884764	18363	A	C	A	0.442105	-0.969431	5815	1.93298e-10	1.07079e-08	ENSG00000146574.11	CCZ1B	CCZ1 vacuolar protein trafficking and biogenesis associated homolog B (S. cerevisiae) [Source:HGNC Symbol;Acc:21717]		rs35446593	17	18784488	41090	TA	T	T	0.483871	0.569344	2449	1.76258e-09	1.06656e-07	ENSG00000141127.10	PRPSAP2	phosphoribosyl pyrophosphate synthetase-associated protein 2 [Source:HGNC Symbol;Acc:9467]
rs17171377	7	38510529	-160638	A	T	T	0.194737	1.05884	6197	2.10707e-10	1.16224e-08	ENSG00000078053.12	AMPH	amphiphysin [Source:HGNC Symbol;Acc:471]		rs4950465	1	147125235	-17383	C	T	C	0.354839	0.704948	2457	1.80451e-09	1.08726e-07	ENSG00000162836.7	ACP6	acid phosphatase 6, lysophosphatidic [Source:HGNC Symbol;Acc:29609]
rs55800929	12	752360	12303	G	A	A	0.115789	1.31838	3775	2.25132e-10	1.23653e-08	ENSG00000177406.4	RP11-218M22.1			rs7768189	6	34742450	-17407	A	G	G	0.360215	0.796985	4001	1.82516e-09	1.09503e-07	ENSG00000065060.12	UHRF1BP1	UHRF1 binding protein 1 [Source:HGNC Symbol;Acc:21216]
rs12868462	13	44453480	-347	C	T	T	0.405263	0.9298	3938	2.28018e-10	1.24707e-08	ENSG00000151773.8	CCDC122	coiled-coil domain containing 122 [Source:HGNC Symbol;Acc:26478]		rs3751032	11	130786512	108	G	C	G	0.290323	-0.648956	4620	1.87192e-09	1.11832e-07	ENSG00000120451.6	SNX19	sorting nexin 19 [Source:HGNC Symbol;Acc:21532]
rs4958482	5	151035743	3907	A	T	Τ	0.0631579	1.90837	5527	2.47067e-10	1.34018e-08	ENSG00000260581.1	CTB-113P19.4			rs8109757	19	21780307	10183	T	C	C	0.408602	-0.871058	7105	1.97328e-09	1.1739e-07	ENSG00000268555.1	RP11-678G14.3
rs73398101	17	77077452	6431	T	C	C	0.0894737	-0.970127	5564	2.47118e-10	1.34018e-08	ENSG00000167280.12	ENGASE	endo-beta-N-acetylglucosaminidase [Source:HGNC Symbol;Acc:24622]		rs28411397	10	115439530	588	G	C	C	0.274194	-0.628578	4139	2.0707e-09	1.22668e-07	ENSG00000165806.15	CASP7	caspase 7, apoptosis-related cysteine peptidase [Source:HGNC Symbol;Acc:1508]
rs61913538	12	10120251	16336	G	A	A	0.326316	0.86616	5502	2.48892e-10	1.34415e-08	ENSG00000172322.9	CLEC12A	C-type lectin domain family 12, member A [Source:HGNC Symbol;Acc:31713]		rs10426115	19	28272383	20626	T	G	T	0.155914	-1.47621	4982	2.10387e-09	1.23595e-07	ENSG00000261770.1	CTC-459F4.1
rs7078208	10	135216590	8992	C	T	T	0.131579	1.00856	2786	2.50068e-10	1.34487e-08	ENSG00000148824.14	MTG1	mitochondrial ribosome-associated GTPase 1 [Source:HGNC Symbol;Acc:32159]		chr17:44358561	17	44358561	659294	G	A	A	0.215054	1.23622	5315	2.10172e-09	1.23595e-07	ENSG00000120088.10	CRHR1	corticotropin releasing hormone receptor 1 [Source:HGNC Symbol;Acc:2357]
rs66906873	7	76143806	116971	G	A	A	0.326316	1.15934	4182	2.9567e-10	1.58352e-08	ENSG00000188372.10	ZP3	zona pellucida glycoprotein 3 (sperm receptor) [Source:HGNC Symbol;Acc:13189]		rs1044564	17	12895984	-25520	G	C	G	0.478495	0.639082	5848	2.39115e-09	1.39888e-07	ENSG00000006744.14	ELAC2	elaC ribonuclease Z 2 [Source:HGNC Symbol;Acc:14198]
rs2807734	10	28801965	-19707	G	A	G	0.205263	-0.927456	6243	3.06452e-10	1.63449e-08	ENSG00000254635.1	WAC-AS1	WAC antisense RNA 1 (head to head) [Source:HGNC Symbol;Acc:27347]		rs2780229	20	45133767	-8431	C	T	T	0.268817	0.747213	4413	2.61909e-09	1.5259e-07	ENSG00000198185.7	ZNF334	zinc finger protein 334 [Source:HGNC Symbol;Acc:15806]
rs10498632	14	92290744	-43136	A	G	G	0.389474	0.994988	5091	3.20053e-10	1.7e-08	ENSG00000165929.8	TC2N	tandem C2 domains, nuclear [Source:HGNC Symbol;Acc:19859]		kgp2641964	22	29924212	-26993	T	C	C	0.306452	-0.893334	3590	2.93008e-09	1.70006e-07	ENSG00000100296.9	THOC5	THO complex 5 [Source:HGNC Symbol;Acc:19074]
kgp2655966	3	49902544	-74896	A	G	G	0.457895	-0.574917	2399	3.34495e-10	1.76943e-08	ENSG00000004534.10	RBM6	RNA binding motif protein 6 [Source:HGNC Symbol;Acc:9903]		rs35420005	4	119186991	-12873	TC	T	T	0.413978	0.677697	5039	3.02237e-09	1.74642e-07	ENSG00000269893.2	SNHG8	small nucleolar RNA host gene 8 (non-protein coding) [Source:HGNC Symbol;Acc:33098]
rs34724660	19	41415087	-15037	G	A	A	0.2	1.17843	3681	3.4295e-10	1.80675e-08	ENSG00000256612.3	CYP2B7P	cytochrome P450, family 2, subfamily B, polypeptide 7, pseudogene [Source:HGNC Symbol;Acc:2616]		rs2649652	11	57324428	26152	A	G	A	0.204301	-1.03827	4995	3.07444e-09	1.76207e-07	ENSG00000134809.4	TIMM10	translocase of inner mitochondrial membrane 10 homolog (yeast) [Source:HGNC Symbol;Acc:11814]
rs10051495	5	1632186	-1934	C	A	A	0.268421	-1.03389	6088	3.61089e-10	1.89458e-08	ENSG00000188002.6	RP11-43F13.1			rs146444727	17	45238423	-28365	C	A	A	0.0483871	1.40573	3577	3.06259e-09	1.76207e-07	ENSG00000004897.7	CDC27	cell division cycle 27 [Source:HGNC Symbol;Acc:1728]
rs75785507	1	37939999	-13	G	A	A	0.273684	-0.881283	4297	3.9151e-10	2.04588e-08	ENSG00000233621.1	LINC01137	long intergenic non-protein coding RNA 1137 [Source:HGNC Symbol;Acc:49453]		rs10170771	2	20883216	-139666	T	C	C	0.327957	-0.828455	4331	3.10386e-09	1.77173e-07	ENSG00000118961.10	C2orf43	chromosome 2 open reading frame 43 [Source:HGNC Symbol;Acc:26145]
rs12462945	19	50475174	2317	A	C	C	0.242105	0.864911	4295	3.94905e-10	2.0553e-08	ENSG00000161643.8	SIGLEC16	sialic acid binding Ig-like lectin 16 (gene/pseudogene) [Source:HGNC Symbol;Acc:24851]		rs4476910	7	6884764	874450	A	C	A	0.44086	1.00767	4854	3.15987e-09	1.79643e-07	ENSG00000155026.12	RSPH10B	radial spoke head 10 homolog B (Chlamydomonas) [Source:HGNC Symbol;Acc:27362]
rs10475262	5	466113	-7238	A	G	A	0.336842	0.875589	3655	4.17381e-10	2.16355e-08	ENSG00000225138.3	CTD-2228K2.7			rs272441	5	179301260	-33599	A	G	A	0.0698925	1.22317	5463	3.34757e-09	1.88791e-07	ENSG00000197226.8	TBC1D9B	TBC1 domain family, member 9B (with GRAM domain) [Source:HGNC Symbol;Acc:29097]
rs112097663	3	194377712	-15494	C	T	T	0.152632	0.827847	5994	4.47234e-10	2.30903e-08	ENSG00000041802.6	LSG1	large 60S subunit nuclear export GTPase 1 [Source:HGNC Symbol;Acc:25652]		rs34098313	12	69761150	7667	A	AT	AT	0.462366	-0.942349	5308	3.34104e-09	1.88791e-07	ENSG00000127337.2	YEATS4	YEATS domain containing 4 [Source:HGNC Symbol;Acc:24859]
rs7180	10	88687556	171149	G	A	A	0.394737	-0.572497	4275	4.50253e-10	2.31535e-08	ENSG00000107779.7	BMPR1A	bone morphogenetic protein receptor, type IA [Source:HGNC Symbol;Acc:1076]		rs2501965	6	49456545	25454	G	A	A	0.424731	0.818025	4955	3.38901e-09	1.90367e-07	ENSG00000031691.6	CENPQ	centromere protein Q [Source:HGNC Symbol;Acc:21347]
rs146444727	17	45238423	-28365	C	A	A	0.0526316	1.32692	3577	4.75401e-10	2.43497e-08	ENSG00000004897.7	CDC27	cell division cycle 27 [Source:HGNC Symbol;Acc:1728]		rs35310267	16	1881611	4643	C	T	T	0.155914	1.0424	4573	3.66021e-09	2.04785e-07	ENSG00000180185.7	FAHD1	fumarylacetoacetate hydrolase domain containing 1 [Source:HGNC Symbol;Acc:14169]
rs2277987	19	8552273	74119	A	G	G	0.273684	0.607134	5607	4.78182e-10	2.43954e-08	ENSG00000099785.6	MARCH2	membrane-associated ring finger (C3HC4) 2, E3 ubiquitin protein ligase [Source:HGNC Symbol;Acc:28038]		rs1055554	19	8503621	25467	T	G	G	0.247312	0.401944	5607	3.83539e-09	2.13738e-07	ENSG00000099785.6	MARCH2	membrane-associated ring finger (C3HC4) 2, E3 ubiquitin protein ligase [Source:HGNC Symbol;Acc:28038]
rs11320656	3	49512839	52653	CT	C	C	0.278947	-0.469584	2095	4.81238e-10	2.44546e-08	ENSG00000145020.10	AMT	aminomethyltransferase [Source:HGNC Symbol;Acc:473]		rs11046704	12	8828383	-5813	T	C	C	0.284946	0.921865	4447	4.04037e-09	2.24274e-07	ENSG00000166532.11	RIMKLB	ribosomal modification protein rimK-like family member B [Source:HGNC Symbol;Acc:29228]
rs9424517	1	233077925	-8426	G	A	A	0.305263	0.575745	5049	4.85903e-10	2.45948e-08	ENSG00000135778.7	NTPCR	nucleoside-triphosphatase, cancer-related [Source:HGNC Symbol;Acc:28204]		rs2896186	14	92263671	-70209	A	C	A	0.397849	-0.757013	5091	4.34357e-09	2.40159e-07	ENSG00000165929.8	TC2N	tandem C2 domains, nuclear [Source:HGNC Symbol;Acc:19859]
rs1820691	19	52916988	15886	T	G	T	0.184211	0.662866	6730	4.88269e-10	2.4618e-08	ENSG00000167555.9	ZNF528	zinc finger protein 528 [Source:HGNC Symbol;Acc:29384]		rs3763904	11	9075020	-84641	G	T	G	0.258065	-0.63658	5164	4.53421e-09	2.4972e-07	ENSG00000175356.8	SCUBE2	signal peptide, CUB domain, EGF-like 2 [Source:HGNC Symbol;Acc:30425]
kgp7743946	19	44488352	16338	G	A	A	0.0894737	-1.29934	5474	4.97939e-10	2.50079e-08	ENSG00000204920.6	ZNF155	zinc finger protein 155 [Source:HGNC Symbol;Acc:12940]		rs10848205	12	131280714	-43097	T	C	T	0.462366	0.528235	7035	4.56547e-09	2.50463e-07	ENSG00000111450.9	STX2	syntaxin 2 [Source:HGNC Symbol;Acc:3403]
rs3784924	16	11644842	-85395	A	G	G	0.294737	-0.695905	6955	5.07895e-10	2.54091e-08	ENSG00000189067.8	LITAF	lipopolysaccharide-induced TNF factor [Source:HGNC Symbol;Acc:16841]		rs72182165	6	2876080	-5561	CAAAT	C	CAAAT	0.274194	-1.07054	5496	4.70117e-09	2.56908e-07	ENSG00000230438.5	RP11-420G6.4
rs11383864	12	69760162	6679	T	TA	TA	0.447368	-0.884534	5308	5.2772e-10	2.62989e-08	ENSG00000127337.2	YEATS4	YEATS domain containing 4 [Source:HGNC Symbol;Acc:24859]		kgp2832597	6	29944314	49564	T	C	T	0.446237	0.813823	11241	4.94512e-09	2.68282e-07	ENSG00000227262.3	HCG4B	HLA complex group 4B (non-protein coding) [Source:HGNC Symbol;Acc:22919]
rs2724691	3	137850003	-1226	A	G	A	0.4	0.88358	3435	5.34238e-10	2.65214e-08	ENSG00000118017.3	A4GNT	alpha-1,4-N-acetylglucosaminyltransferase [Source:HGNC Symbol;Acc:17968]		rs111772743	5	81569088	-6193	C	T	T	0.247312	0.953569	3970	4.94736e-09	2.68282e-07	ENSG00000205464.7	ATP6AP1L	ATPase, H+ transporting, lysosomal accessory protein 1-like [Source:HGNC Symbol;Acc:28091]
rs1136917	6	29912281	56931	G	A	A	0.178947	1.22791	11202	5.49818e-10	2.71902e-08	ENSG00000206341.6	HLA-H	major histocompatibility complex, class I, H (pseudogene) [Source:HGNC Symbol;Acc:4965]		kgp8055400	6	33239869	82	C	T	T	0.11828	-0.946868	16861	5.43317e-09	2.93498e-07	ENSG00000231500.2	RPS18	ribosomal protein S18 [Source:HGNC Symbol;Acc:10401]
exm2271067	9	34151280	-178224	G	T	G	0.5	0.782416	4166	5.72558e-10	2.82067e-08	ENSG00000164978.13	NUDT2	nudix (nucleoside diphosphate linked moiety X)-type motif 2 [Source:HGNC Symbol;Acc:8049]		rs66480138	16	2710913	-12532	G	C	C	0.38172	-0.909985	3953	5.46855e-09	2.94281e-07	ENSG00000260565.2	ERVK13-1	endogenous retrovirus group K13, member 1 [Source:HGNC Symbol;Acc:27548]
rs71067120	12	6607084	4077	C	CT	CT	0.442105	-0.597144	4338	5.99109e-10	2.94025e-08	ENSG00000111639.3	MRPL51	mitochondrial ribosomal protein L51 [Source:HGNC Symbol;Acc:14044]		rs10689687	11	8986840	618	C	CAG	C	0.215054	-1.0901	5052	5.82142e-09	3.12079e-07	ENSG00000254860.1	TMEM9B-AS1	TMEM9B antisense RNA 1 [Source:HGNC Symbol;Acc:19230]
kgp2644986	8	2076367	83212	G	A	G	0.473684	-0.99026	8529	6.07058e-10	2.96798e-08	ENSG00000036448.5	MYOM2	myomesin 2 [Source:HGNC Symbol;Acc:7614]		rs11987669	8	82770490	15389	G	A	G	0.446237	-0.720075	4805	5.8957e-09	3.14864e-07	ENSG00000104497.9	SNX16	sorting nexin 16 [Source:HGNC Symbol;Acc:14980]
rs2473305	1	22351976	295	C	T	C	0.263158	-0.860704	4756	6.31542e-10	3.07588e-08	ENSG00000218510.3	LINC00339	long intergenic non-protein coding RNA 339 [Source:HGNC Symbol;Acc:25011]		rs1062391	8	144662353	1534	G	A	G	0.419355	0.607931	4149	6.15981e-09	3.27728e-07	ENSG00000147813.11	NAPRT1	nicotinate phosphoribosyltransferase domain containing 1 [Source:HGNC Symbol;Acc:30450]
rs2919677	2	191143132	-65787	G	A	G	0.457895	0.642267	3425	6.33894e-10	3.07588e-08	ENSG00000198130.10	HIBCH	3-hydroxyisobutyryl-CoA hydrolase [Source:HGNC Symbol;Acc:4908]		rs12275911	11	34966492	28446	T	C	C	0.139785	-1.1672	5444	6.57204e-09	3.48346e-07	ENSG00000149089.8	APIP	APAF1 interacting protein [Source:HGNC Symbol;Acc:17581]
rs34010761	8	22132864	54	CCT	C	C	0.463158	-1.00972	4210	7.0159e-10	3.39161e-08	ENSG00000197181.7	PIWIL2	piwi-like RNA-mediated gene silencing 2 [Source:HGNC Symbol;Acc:17644]		rs12728538	1	63959125	-100267	A	C	C	0.215054	0.872871	4848	6.67269e-09	3.52356e-07	ENSG00000142856.12	ITGB3BP	integrin beta 3 binding protein (beta3-endonexin) [Source:HGNC Symbol;Acc:6157]
rs4355750	8	143859081	-559	G	A	A	0.331579	0.729667	5662	7.07112e-10	3.40555e-08	ENSG00000180155.14	LYNX1	Ly6/neurotoxin 1 [Source:HGNC Symbol;Acc:29604]		rs9481169	6	111929862	8784	G	T	T	0.0860215	-1.26819	3890	6.86167e-09	3.60983e-07	ENSG00000255389.1	C6orf3
rs11325404	1	119672766	-10253	GA	G	G	0.289474	-0.952545	4315	7.51034e-10	3.60364e-08	ENSG00000231365.1	RP11-418J17.1			rs3853688	11	74171972	-6802	A	G	G	0.435484	-0.619964	3861	7.0303e-09	3.6848e-07	ENSG00000175538.6	KCNE3	potassium voltage-gated channel, Isk-related family, member 3 [Source:HGNC Symbol;Acc:6243]
rs61642246	5	79926578	-24224	C	A	A	0.4	-0.817089	5150	7.72065e-10	3.68294e-08	ENSG00000228716.2	DHFR	dihydrofolate reductase [Source:HGNC Symbol;Acc:2861]		rs1971555	15	83491638	13258	G	T	G	0.478495	0.717129	2274	7.10081e-09	3.70797e-07	ENSG00000156232.6	WHAMM	WAS protein homolog associated with actin, golgi membranes and microtubules [Source:HGNC Symbol;Acc:30493]
rs4476910	7	6884764	874450	A	C	A	0.442105	0.898796	4854	7.73268e-10	3.68294e-08	ENSG00000155026.12	RSPH10B	radial spoke head 10 homolog B (Chlamydomonas) [Source:HGNC Symbol;Acc:27362]		rs67391130	1	119743174	60155	T	C	C	0.301075	-0.82073	4315	7.47436e-09	3.88863e-07	ENSG00000231365.1	RP11-418J17.1
exm707885	8	86021994	2612	G	A	A	0.157895	1.0571	2031	7.81128e-10	3.7067e-08	ENSG00000133739.11	LRRCC1	leucine rich repeat and coiled-coil centrosomal protein 1 [Source:HGNC Symbol;Acc:29373]		kgp3113014	2	84686757	-56822	A	G	G	0.290323	-0.890855	3697	7.99732e-09	4.14541e-07	ENSG00000115423.14	DNAH6	dynein, axonemal, heavy chain 6 [Source:HGNC Symbol;Acc:2951]
rs1080266	1	169176590	-160615	T	C	C	0.452632	0.692893	6071	8.08144e-10	3.82085e-08	ENSG00000143156.9	NME7	NME/NM23 family member 7 [Source:HGNC Symbol;Acc:20461]		rs6511291	19	21950402	-28	T	C	T	0.424731	-0.708979	7202	8.03835e-09	4.15142e-07	ENSG00000197020.6	ZNF100	zinc finger protein 100 [Source:HGNC Symbol;Acc:12880]
rs71143283	17	56805765	-378517	CT	C	CT	0.415789	0.815298	2929	8.31467e-10	3.91678e-08	ENSG00000108395.9	TRIM37	tripartite motif containing 37 [Source:HGNC Symbol;Acc:7523]		rs1047575	7	150035500	15772	C	G	G	0.27957	0.861842	5198	8.1931e-09	4.21589e-07	ENSG00000127399.10	LRRC61	leucine rich repeat containing 61 [Source:HGNC Symbol;Acc:21704]
rs34611659	2	29094722	1555	T	TA	TA	0.357895	0.87192	4508	8.79474e-10	4.12786e-08	ENSG00000171103.6	TRMT61B	tRNA methyltransferase 61 homolog B (S. cerevisiae) [Source:HGNC Symbol;Acc:26070]		rs473997	11	68639481	-31822	C	T	T	0.311828	-0.803985	4120	8.36077e-09	4.28653e-07	ENSG00000197345.8	MRPL21	mitochondrial ribosomal protein L21 [Source:HGNC Symbol;Acc:14479]
kgp11916548	6	135368314	97054	G	A	A	0.494737	-1.02629	3728	9.30604e-10	4.35201e-08	ENSG00000118514.9	ALDH8A1	aldehyde dehydrogenase 8 family, member A1 [Source:HGNC Symbol;Acc:15471]		kgp6280646	17	259304	-4510	A	G	G	0.301075	1.02618	3620	8.58642e-09	4.38627e-07	ENSG00000241525.3	AC108004.3
rs3756663	5	33440306	-419	C	A	A	0.263158	-1.0588	4422	1.03354e-09	4.81595e-08	ENSG00000249572.1	CTD-2203K17.1			rs2645291	1	119572541	-110753	C	T	T	0.403226	-0.786415	4313	8.64842e-09	4.40199e-07	ENSG00000116874.7	WARS2	tryptophanyl tRNA synthetase 2, mitochondrial [Source:HGNC Symbol;Acc:12730]
rs11248903	16	2007727	-7233	G	A	A	0.473684	0.704778	4499	1.06478e-09	4.94367e-08	ENSG00000255198.3	SNHG9	small nucleolar RNA host gene 9 (non-protein coding) [Source:HGNC Symbol;Acc:33102]		rs3824727	10	81838656	-12	A	C	C	0.134409	1.09988	5650	8.82865e-09	4.47756e-07	ENSG00000230091.2	TMEM254-AS1	TMEM254 antisense RNA 1 [Source:HGNC Symbol;Acc:27340]
rs112616173	22	45759591	54742	T	TA	T	0.0789474	-1.66145	6046	1.30778e-09	6.05013e-08	ENSG00000100376.7	FAM118A	family with sequence similarity 118, member A [Source:HGNC Symbol;Acc:1313]		rs13137605	4	121983813	-10363	C	G	C	0.258065	0.972017	5805	9.36998e-09	4.73507e-07	ENSG00000173376.9	NDNF	neuron-derived neurotrophic factor [Source:HGNC Symbol;Acc:26256]
kgp8425278	12	104698582	1065	A	G	G	0.489474	0.916533	5552	1.47171e-09	6.7842e-08	ENSG00000255150.1	EID3	EP300 interacting inhibitor of differentiation 3 [Source:HGNC Symbol;Acc:32961]		rs35167231	10	135236417	28819	TC	T	T	0.150538	0.877959	2786	9.62379e-09	4.84596e-07	ENSG00000148824.14	MTG1	mitochondrial ribosome-associated GTPase 1 [Source:HGNC Symbol;Acc:32159]
rs12927467	16	77814179	57768	T	C	C	0.305263	-0.87506	8860	1.48667e-09	6.82877e-08	ENSG00000140876.7	NUDT7	nudix (nucleoside diphosphate linked moiety X)-type motif 7 [Source:HGNC Symbol;Acc:8054]		exm323211	3	52852538	-12957	G	T	T	0.376344	0.720301	3008	1.00677e-08	5.05145e-07	ENSG00000055955.11	ITIH4	inter-alpha-trypsin inhibitor heavy chain family, member 4 [Source:HGNC Symbol;Acc:6169]
rs112200085	20	3196390	6876	G	A	A	0.157895	-0.916154	5060	1.59811e-09	7.31462e-08	ENSG00000125877.8	ITPA	inosine triphosphatase (nucleoside triphosphate pyrophosphatase) [Source:HGNC Symbol;Acc:6176]		rs11325430	5	81574371	-25	GT	G	GT	0.247312	0.508353	3970	1.07428e-08	5.37106e-07	ENSG00000186468.8	RPS23	ribosomal protein S23 [Source:HGNC Symbol;Acc:10410]
rs56242109	21	45757631	-1654	G	A	A	0.226316	0.936805	5267	1.83923e-09	8.38849e-08	ENSG00000160226.11	C21orf2	chromosome 21 open reading frame 2 [Source:HGNC Symbol;Acc:1260]		rs10740051	10	51570152	83825	G	A	A	0.403226	0.863441	2698	1.11326e-08	5.54628e-07	ENSG00000204169.6	AGAP7	ArfGAP with GTPase domain, ankyrin repeat and PH domain 7 [Source:HGNC Symbol;Acc:23465]
rs7377200	4	743519	43982	T	C	T	0.310526	0.743705	4283	1.97092e-09	8.95746e-08	ENSG00000185619.13	PCGF3	polycomb group ring finger 3 [Source:HGNC Symbol;Acc:10066]		rs72611940	2	114380985	-3682	G	A	A	0.311828	-0.834795	4033	1.11978e-08	5.55912e-07	ENSG00000240356.2	RPL23AP7	ribosomal protein L23a pseudogene 7 [Source:HGNC Symbol;Acc:17336]
rs7136223	12	29437861	-32920	A	G	G	0.294737	0.901563	6408	2.03931e-09	9.23576e-08	ENSG00000257176.1	RP11-996F15.2			rs9271388	6	32587426	-143885	A	C	A	0.403226	0.917263	16648	1.18124e-08	5.84366e-07	ENSG00000232629.4	HLA-DQB2	major histocompatibility complex, class II, DQ beta 2 [Source:HGNC Symbol;Acc:4945]
rs145945462	15	90395034	-61080	ATT	A	ATT	0.236842	-0.687171	4929	2.15805e-09	9.73935e-08	ENSG00000250021.3	C15orf38-AP3S2	C15orf38-AP3S2 readthrough [Source:HGNC Symbol;Acc:38824]		rs6586384	1	234507977	-1225	C	T	C	0.462366	0.761945	5112	1.21463e-08	5.98784e-07	ENSG00000168275.10	COA6	cytochrome c oxidase assembly factor 6 homolog (S. cerevisiae) [Source:HGNC Symbol;Acc:18025]
rs140994937	21	48023640	-1481	T	TAGATGTTAAAA	T	0.331579	0.807384	3195	2.17455e-09	9.77962e-08	ENSG00000160307.5	S100B	S100 calcium binding protein B [Source:HGNC Symbol;Acc:10500]		rs9483504	6	133135886	306	A	G	G	0.467742	-0.465009	4531	1.25303e-08	6.15562e-07	ENSG00000112306.7	RPS12	ribosomal protein S12 [Source:HGNC Symbol;Acc:10385]
rs2637656	10	133997031	-3373	C	T	T	0.136842	1.36178	5701	2.21142e-09	9.88143e-08	ENSG00000151640.8	DPYSL4	dihydropyrimidinase-like 4 [Source:HGNC Symbol;Acc:3016]		rs10980998	9	114424187	30555	A	G	A	0.397849	-0.599405	5097	1.26027e-08	6.16969e-07	ENSG00000059769.15	DNAJC25	DnaJ (Hsp40) homolog, subfamily C , member 25 [Source:HGNC Symbol;Acc:34187]
rs2645291	1	119572541	-110753	C	T	T	0.405263	-0.939421	4313	2.2125e-09	9.88143e-08	ENSG00000116874.7	WARS2	tryptophanyl tRNA synthetase 2, mitochondrial [Source:HGNC Symbol;Acc:12730]		rs376691172	19	8272794	1174	CAAA	C	CAAA	0.5	0.783347	5327	1.3555e-08	6.61293e-07	ENSG00000090661.7	CERS4	ceramide synthase 4 [Source:HGNC Symbol;Acc:23747]
rs10944	5	78385845	-21757	T	G	G	0.473684	0.865333	4656	2.34704e-09	1.04462e-07	ENSG00000145692.10	BHMT	betaine--homocysteine S-methyltransferase [Source:HGNC Symbol;Acc:1047]		rs3834279	6	135341299	70039	CAA	C	CAA	0.5	-1.10675	3728	1.36128e-08	6.61822e-07	ENSG00000118514.9	ALDH8A1	aldehyde dehydrogenase 8 family, member A1 [Source:HGNC Symbol;Acc:15471]
rs11130162	3	48297611	-817	A	G	G	0.4	0.766997	1803	2.39538e-09	1.06206e-07	ENSG00000229759.1	MRPS18AP1	mitochondrial ribosomal protein S18A pseudogene 1 [Source:HGNC Symbol;Acc:29740]		rs6151429	22	51063477	-3130	T	C	C	0.123656	-1.12043	2930	1.40131e-08	6.78943e-07	ENSG00000100299.13	ARSA	arylsulfatase A [Source:HGNC Symbol;Acc:713]
rs134613	22	29477384	8318	T	G	T	0.3	-0.69135	3169	2.40268e-09	1.06206e-07	ENSG00000183762.8	KREMEN1	kringle containing transmembrane protein 1 [Source:HGNC Symbol;Acc:17550]		rs28505422	7	128232642	-66203	A	G	A	0.38172	-0.655227	3948	1.41549e-08	6.83464e-07	ENSG00000271529.1	CICP14	capicua transcriptional repressor pseudogene 14 [Source:HGNC Symbol;Acc:38542]
kgp1665283	2	190526205	94	C	T	C	0.278947	0.752429	3297	2.41979e-09	1.06597e-07	ENSG00000138381.5	ASNSD1	asparagine synthetase domain containing 1 [Source:HGNC Symbol;Acc:24910]		rs4639517	8	26728035	3245	C	T	T	0.354839	-0.890716	6262	1.52023e-08	7.31532e-07	ENSG00000120907.13	ADRA1A	adrenoceptor alpha 1A [Source:HGNC Symbol;Acc:277]
rs4821671	22	37970933	-7690	A	G	A	0.415789	-0.822147	4193	2.60009e-09	1.1415e-07	ENSG00000100079.5	LGALS2	lectin, galactoside-binding, soluble, 2 [Source:HGNC Symbol;Acc:6562]		rs35835659	11	44083739	-3736	AT	A	A	0.44086	0.841268	4733	1.52991e-08	7.33686e-07	ENSG00000110455.9	ACCS	1-aminocyclopropane-1-carboxylate synthase homolog (Arabidopsis)(non-functional) [Source:HGNC Symbol;Acc:23989]
rs7844860	8	144636949	5050	T	C	C	0.478947	-0.95011	4182	2.84566e-09	1.24507e-07	ENSG00000254859.1	RP11-661A12.5			rs10477319	5	139603874	-78832	G	A	A	0.215054	-0.903363	2769	1.55277e-08	7.42125e-07	ENSG00000113068.5	PFDN1	prefoldin subunit 1 [Source:HGNC Symbol;Acc:8866]
rs72182165	6	2876080	-5561	CAAAT	C	CAAAT	0.278947	-1.13646	5496	3.11132e-09	1.35671e-07	ENSG00000230438.5	RP11-420G6.4			rs17171377	7	38510529	-160638	A	T	T	0.193548	1.06365	6197	1.56331e-08	7.44638e-07	ENSG00000078053.12	AMPH	amphiphysin [Source:HGNC Symbol;Acc:471]
chr15:66606189	15	66606189	-72895	GTATATATATGTGTGTATATA	G	G	0.110526	1.28553	4585	3.1796e-09	1.38182e-07	ENSG00000075131.5	TIPIN	TIMELESS interacting protein [Source:HGNC Symbol;Acc:30750]		rs8077275	17	18705412	21104	G	A	A	0.473118	-0.58958	2489	1.70632e-08	8.1002e-07	ENSG00000171928.9	TVP23B	trans-golgi network vesicle protein 23 homolog B (S. cerevisiae) [Source:HGNC Symbol;Acc:20399]
rs13003461	2	108889658	-15437	A	G	G	0.152632	1.18562	4009	3.21653e-09	1.39318e-07	ENSG00000198203.5	SULT1C2	sulfotransferase family, cytosolic, 1C, member 2 [Source:HGNC Symbol;Acc:11456]		rs11180535	12	75865843	80993	T	C	C	0.322581	-1.04678	4592	1.73473e-08	8.20744e-07	ENSG00000180481.6	GLIPR1L2	GLI pathogenesis-related 1 like 2 [Source:HGNC Symbol;Acc:28592]
rs11587021	1	159825916	-10828	C	T	T	0.468421	0.886778	4480	3.74477e-09	1.61116e-07	ENSG00000272668.1	RP11-190A12.8			rs13003461	2	108889658	-15437	A	G	G	0.155914	1.23988	4009	1.78962e-08	8.43882e-07	ENSG00000198203.5	SULT1C2	sulfotransferase family, cytosolic, 1C, member 2 [Source:HGNC Symbol;Acc:11456]
rs12894714	14	96745999	-83815	G	A	A	0.315789	0.594405	5329	3.73414e-09	1.61116e-07	ENSG00000100744.10	GSKIP	GSK3B interacting protein [Source:HGNC Symbol;Acc:20343]		kgp4673657	22	32898291	27628	G	A	A	0.38172	0.611155	5201	1.9486e-08	9.15785e-07	ENSG00000100225.13	FBXO7	F-box protein 7 [Source:HGNC Symbol;Acc:13586]
rs4476910	7	6884764	946408	A	C	A	0.442105	0.844326	4964	4.26673e-09	1.82463e-07	ENSG00000122674.8	CCZ1	CCZ1 vacuolar protein trafficking and biogenesis associated homolog (S. cerevisiae) [Source:HGNC Symbol;Acc:21691]		rs12154303	7	50515627	-2461	G	A	G	0.462366	0.55667	4873	2.00287e-08	9.38163e-07	ENSG00000132436.7	FIGNL1	fidgetin-like 1 [Source:HGNC Symbol;Acc:13286]
rs902289	1	113236087	72640	C	T	C	0.473684	-0.74938	4147	4.26921e-09	1.82463e-07	ENSG00000007341.14	ST7L	suppression of tumorigenicity 7 like [Source:HGNC Symbol;Acc:18441]		rs4985487	16	70109850	9999	T	G	G	0.413978	-0.745149	2673	2.01785e-08	9.4205e-07	ENSG00000196696.8	PDXDC2P	pyridoxal-dependent decarboxylase domain containing 2, pseudogene [Source:HGNC Symbol;Acc:27559]
rs7097625	10	100158922	-16019	A	T	T	0.378947	0.687395	3823	4.46379e-09	1.9015e-07	ENSG00000119943.6	PYROXD2	pyridine nucleotide-disulphide oxidoreductase domain 2 [Source:HGNC Symbol;Acc:23517]		rs1860138	14	74296742	42679	T	C	C	0.489247	0.819078	4858	2.08397e-08	9.69707e-07	ENSG00000259065.1	RP5-1021I20.1
rs3739088	2	27167784	-141831	C	T	T	0.378947	0.743647	2575	4.53603e-09	1.92591e-07	ENSG00000138030.8	KHK	ketohexokinase (fructokinase) [Source:HGNC Symbol;Acc:6315]		rs9657360	8	144676862	21202	C	T	C	0.215054	0.907248	4163	2.12187e-08	9.84095e-07	ENSG00000255050.1	RP11-661A12.9
rs1343103	20	58173606	21042	C	T	T	0.415789	0.827332	4150	4.60163e-09	1.94736e-07	ENSG00000087495.12	PHACTR3	phosphatase and actin regulator 3 [Source:HGNC Symbol;Acc:15833]		rs231995	3	172273841	32544	G	T	G	0.306452	-0.729271	4424	2.38745e-08	1.10364e-06	ENSG00000121858.6	TNFSF10	tumor necrosis factor (ligand) superfamily, member 10 [Source:HGNC Symbol;Acc:11925]
rs5759197	22	43550149	2629	T	C	C	0.273684	0.71965	5340	4.80541e-09	2.02695e-07	ENSG00000100300.13	TSPO	translocator protein (18kDa) [Source:HGNC Symbol;Acc:1158]		rs842694	7	158660977	11708	G	T	T	0.268817	-0.798503	4407	2.43491e-08	1.1219e-06	ENSG00000126870.11	WDR60	WD repeat domain 60 [Source:HGNC Symbol;Acc:21862]
rs11412966	9	37757003	-147347	C	CT	CT	0.3	0.817202	4497	4.84035e-09	2.03504e-07	ENSG00000122696.8	SLC25A51	solute carrier family 25, member 51 [Source:HGNC Symbol;Acc:23323]		rs75785507	1	37939999	-13	G	A	A	0.258065	-0.864476	4297	2.46333e-08	1.1313e-06	ENSG00000233621.1	LINC01137	long intergenic non-protein coding RNA 1137 [Source:HGNC Symbol;Acc:49453]
rs34732690	6	41055455	-13306	T	TA	TA	0.121053	1.18237	4695	5.28853e-09	2.21625e-07	ENSG00000161912.13	ADCY10P1	adenylate cyclase 10 (soluble) pseudogene 1 [Source:HGNC Symbol;Acc:44143]		rs8066107	17	66675	-169370	G	A	G	0.295699	-0.931221	3527	2.47561e-08	1.13324e-06	ENSG00000181031.11	RPH3AL	rabphilin 3A-like (without C2 domains) [Source:HGNC Symbol;Acc:10296]
rs34576279	10	115492404	53462	GC	G	G	0.289474	-0.658335	4139	5.33665e-09	2.22918e-07	ENSG00000165806.15	CASP7	caspase 7, apoptosis-related cysteine peptidase [Source:HGNC Symbol;Acc:1508]		rs11639483	15	45568362	-3087	G	A	G	0.370968	1.00368	2844	2.51802e-08	1.14893e-06	ENSG00000259520.1	CTD-2651B20.3
rs2265639	10	135221576	17238	C	G	C	0.152632	-1.01367	2793	5.39721e-09	2.2472e-07	ENSG00000254536.1	RP11-108K14.8	Mitochondrial GTPase 1 [Source:UniProtKB/TrEMBL;Acc:E9PI62]		rs11774482	8	224153	39266	C	G	C	0.403226	-0.781529	3929	2.59112e-08	1.17847e-06	ENSG00000272240.1	RP5-855D21.1
rs111468512	4	88231248	-12810	C	T	T	0.147368	-1.12605	4977	5.59948e-09	2.32392e-07	ENSG00000170509.7	HSD17B13	hydroxysteroid (17-beta) dehydrogenase 13 [Source:HGNC Symbol;Acc:18685]		rs6955663	7	56117449	-56820	T	A	A	0.225806	0.779028	4607	2.69144e-08	1.22016e-06	ENSG00000106153.12	CHCHD2	coiled-coil-helix-coiled-coil-helix domain containing 2 [Source:HGNC Symbol;Acc:21645]
rs2517678	6	29933225	38989	C	T	T	0.463158	-0.929398	11240	5.88208e-09	2.42585e-07	ENSG00000230795.2	HLA-K	major histocompatibility complex, class I, K (pseudogene) [Source:HGNC Symbol;Acc:4969]		rs7758301	6	153328312	4492	C	T	C	0.349462	-0.930157	6156	2.84938e-08	1.28762e-06	ENSG00000112031.11	MTRF1L	mitochondrial translational release factor 1-like [Source:HGNC Symbol;Acc:21051]
rs28675376	16	84614096	-37587	A	G	G	0.2	-0.809133	8077	5.88265e-09	2.42585e-07	ENSG00000103187.6	COTL1	coactosin-like 1 (Dictyostelium) [Source:HGNC Symbol;Acc:18304]		rs34930232	3	125804665	-15739	TG	T	TG	0.311828	0.590703	5101	3.03846e-08	1.36868e-06	ENSG00000114544.11	SLC41A3	solute carrier family 41, member 3 [Source:HGNC Symbol;Acc:31046]
rs6955960	7	128226599	-64640	T	C	T	0.394737	-0.666584	3947	6.12232e-09	2.50071e-07	ENSG00000243302.3	RP11-274B21.2			rs71562964	7	64571839	36438	G	C	C	0.344086	0.981931	4752	3.46088e-08	1.55399e-06	ENSG00000227113.2	RP11-460N20.4
rs28372939	22	21356824	649	G	A	A	0.173684	-1.18098	2792	6.12147e-09	2.50071e-07	ENSG00000230513.1	THAP7-AS1	THAP7 antisense RNA 1 [Source:HGNC Symbol;Acc:41013]		rs11709106	3	132441639	336	G	C	C	0.349462	-0.617212	5826	3.52535e-08	1.57792e-06	ENSG00000113971.14	NPHP3	nephronophthisis 3 (adolescent) [Source:HGNC Symbol;Acc:7907]
rs1324551	10	90751516	1102	C	T	T	0.415789	-0.796467	4643	6.09293e-09	2.50071e-07	ENSG00000026103.15	FAS	Fas cell surface death receptor [Source:HGNC Symbol;Acc:11920]		rs2550912	16	75566440	-90758	G	C	C	0.258065	0.797302	5175	3.74923e-08	1.67281e-06	ENSG00000065457.6	ADAT1	adenosine deaminase, tRNA-specific 1 [Source:HGNC Symbol;Acc:228]
rs9271438	6	32588193	-120926	A	G	G	0.163158	1.41841	16593	6.46876e-09	2.63388e-07	ENSG00000237541.3	HLA-DQA2	major histocompatibility complex, class II, DQ alpha 2 [Source:HGNC Symbol;Acc:4943]		kgp9640219	4	42655699	-3423	A	T	T	0.365591	-0.734109	5243	3.98879e-08	1.77408e-06	ENSG00000124406.12	ATP8A1	ATPase, aminophospholipid transporter (APLT), class I, type 8A, member 1 [Source:HGNC Symbol;Acc:13531]
rs71956504	12	112655140	204170	TAC	T	T	0.105263	1.13321	2154	6.80175e-09	2.76076e-07	ENSG00000198270.8	TMEM116	transmembrane protein 116 [Source:HGNC Symbol;Acc:25084]		rs59338324	5	96101031	-42772	TAAA	T	TAAA	0.16129	-0.907751	4775	4.10566e-08	1.82032e-06	ENSG00000164307.8	ERAP1	endoplasmic reticulum aminopeptidase 1 [Source:HGNC Symbol;Acc:18173]
chr5:1178257	5	1178257	-463	C	<CN0>	<CN0>	0.4	-0.858697	6024	6.87287e-09	2.78088e-07	ENSG00000249201.2	CTD-3080P12.3			rs71636623	3	49383260	-76926	CAA	C	CAA	0.274194	0.461771	2095	4.12351e-08	1.8225e-06	ENSG00000145020.10	AMT	aminomethyltransferase [Source:HGNC Symbol;Acc:473]
rs142785367	12	27124528	9	GATTT	G	G	0.126316	-0.952107	5450	6.92593e-09	2.79359e-07	ENSG00000247903.1	RP11-421F16.3			rs10810310	9	14989877	-3433	T	C	T	0.473118	0.794959	5385	4.42809e-08	1.951e-06	ENSG00000215237.5	RP11-54D18.2
rs72756397	9	98553143	-85116	G	A	A	0.478947	-1.03388	3304	7.40248e-09	2.9765e-07	ENSG00000175611.7	LINC00476	long intergenic non-protein coding RNA 476 [Source:HGNC Symbol;Acc:27858]		rs2366501	7	141428042	-10104	T	C	C	0.435484	-0.753992	3583	4.65665e-08	2.03896e-06	ENSG00000228775.3	WEE2-AS1	WEE2 antisense RNA 1 [Source:HGNC Symbol;Acc:48669]
rs9263858	6	31158114	-7700	T	A	A	0.178947	1.21145	13601	7.70205e-09	3.07778e-07	ENSG00000272501.1	XXbac-BPG299F13.17			rs11421323	10	93599092	41044	A	AT	A	0.365591	-1.01599	3622	4.65089e-08	2.03896e-06	ENSG00000228701.1	TNKS2-AS1	TNKS2 antisense RNA 1 (head to head) [Source:HGNC Symbol;Acc:45173]
rs2145542	14	23419036	-7334	C	T	C	0.478947	-0.767688	5591	7.69762e-09	3.07778e-07	ENSG00000092036.12	HAUS4	HAUS augmin-like complex, subunit 4 [Source:HGNC Symbol;Acc:20163]		rs11794648	9	111829792	53983	C	T	T	0.33871	0.810554	5495	4.987e-08	2.17685e-06	ENSG00000119326.10	CTNNAL1	catenin (cadherin-associated protein), alpha-like 1 [Source:HGNC Symbol;Acc:2512]
rs79395013	11	44104701	17226	C	CCT	C	0.352632	0.74496	4733	8.31502e-09	3.31248e-07	ENSG00000110455.9	ACCS	1-aminocyclopropane-1-carboxylate synthase homolog (Arabidopsis)(non-functional) [Source:HGNC Symbol;Acc:23989]		rs3840004	14	105282852	-4686	G	GC	GC	0.209677	-0.963846	3527	5.13193e-08	2.2332e-06	ENSG00000258701.1	LINC00638	long intergenic non-protein coding RNA 638 [Source:HGNC Symbol;Acc:28325]
chr12:58167193	12	58167193	1918	G	GCTCTTTT	GCTCTTTT	0.263158	0.711241	3710	8.55788e-09	3.39873e-07	ENSG00000123427.11	METTL21B	methyltransferase like 21B [Source:HGNC Symbol;Acc:24936]		rs2523565	6	31330161	5737	G	T	T	0.193548	-1.05514	14103	5.55936e-08	2.41176e-06	ENSG00000271581.1	XXbac-BPG248L24.12
rs4963153	11	791462	11345	G	A	A	0.378947	0.804902	4577	8.84019e-09	3.49932e-07	ENSG00000177236.3	AP006621.1			rs1594592	4	70420001	28269	G	A	G	0.306452	0.898184	7429	5.58241e-08	2.41433e-06	ENSG00000156096.8	UGT2B4	UDP glucuronosyltransferase 2 family, polypeptide B4 [Source:HGNC Symbol;Acc:12553]
rs5841	16	450309	3584	C	T	T	0.331579	-0.608606	3334	8.86537e-09	3.49932e-07	ENSG00000103202.8	NME4	NME/NM23 nucleoside diphosphate kinase 4 [Source:HGNC Symbol;Acc:7852]		rs13540	8	1711275	-1393	T	C	T	0.198925	0.960022	8001	5.68225e-08	2.42772e-06	ENSG00000253982.1	CTD-2336O2.1
rs35495163	8	145575977	-7059	TA	T	T	0.415789	0.620503	2127	9.04991e-09	3.56127e-07	ENSG00000182325.6	FBXL6	F-box and leucine-rich repeat protein 6 [Source:HGNC Symbol;Acc:13603]		rs9266837	6	31383389	12033	A	G	G	0.387097	-0.886343	14306	5.65848e-08	2.42772e-06	ENSG00000204520.8	MICA	MHC class I polypeptide-related sequence A [Source:HGNC Symbol;Acc:7090]
rs11231138	11	62316195	-26206	C	G	G	0.315789	-0.654494	3708	9.43513e-09	3.69036e-07	ENSG00000254772.5	EEF1G	eukaryotic translation elongation factor 1 gamma [Source:HGNC Symbol;Acc:3213]		rs12032116	1	39520309	28319	T	A	A	0.333333	-0.586223	3934	5.64977e-08	2.42772e-06	ENSG00000168653.6	NDUFS5	NADH dehydrogenase (ubiquinone) Fe-S protein 5, 15kDa (NADH-coenzyme Q reductase) [Source:HGNC Symbol;Acc:7712]
rs12986248	19	47252875	3572	A	G	A	0.421053	-0.701873	3854	9.41742e-09	3.69036e-07	ENSG00000181027.6	FKRP	fukutin related protein [Source:HGNC Symbol;Acc:17997]		rs6599390	4	956047	-31181	A	G	A	0.317204	-0.882672	4604	5.67489e-08	2.42772e-06	ENSG00000145217.9	SLC26A1	solute carrier family 26 (anion exchanger), member 1 [Source:HGNC Symbol;Acc:10993]
rs1389750	1	221040171	37618	T	G	G	0.4	0.838228	4520	9.52457e-09	3.71408e-07	ENSG00000272823.1	RP11-295M18.6			rs8046295	16	4528634	-17130	T	C	T	0.27957	-0.832264	4133	5.81978e-08	2.47897e-06	ENSG00000153406.9	NMRAL1	NmrA-like family domain containing 1 [Source:HGNC Symbol;Acc:24987]
kgp2010429	12	27863531	-172	T	C	C	0.0526316	2.05006	5019	9.61218e-09	3.73696e-07	ENSG00000256377.1	RP11-1060J15.4			rs3769136	2	27168743	-140872	C	T	C	0.327957	-0.665964	2575	5.93651e-08	2.52107e-06	ENSG00000138030.8	KHK	ketohexokinase (fructokinase) [Source:HGNC Symbol;Acc:6315]
rs4704705	5	80463635	207144	G	T	G	0.126316	-1.32237	4937	9.65203e-09	3.74118e-07	ENSG00000113319.7	RASGRF2	Ras protein-specific guanine nucleotide-releasing factor 2 [Source:HGNC Symbol;Acc:9876]		rs3740040	10	91597426	-1665	T	C	C	0.172043	0.980667	5296	5.97916e-08	2.53156e-06	ENSG00000270670.1	RP11-248C1.3
rs12277188	11	688091	-7337	C	T	T	0.442105	-0.807595	4305	9.79229e-09	3.78418e-07	ENSG00000177042.10	TMEM80	transmembrane protein 80 [Source:HGNC Symbol;Acc:27453]		rs12610221	19	21781616	102132	T	C	T	0.413979	0.548974	7200	6.14694e-08	2.5948e-06	ENSG00000197013.5	ZNF429	zinc finger protein 429 [Source:HGNC Symbol;Acc:20817]
rs3740040	10	91597426	8159	T	C	C	0.173684	0.913739	5278	9.91436e-09	3.81992e-07	ENSG00000232229.1	LINC00865	long intergenic non-protein coding RNA 865 [Source:HGNC Symbol;Acc:45170]		rs2977786	8	6726569	-8975	C	G	G	0.134409	1.22434	6398	6.23711e-08	2.61719e-06	ENSG00000164825.3	DEFB1	defensin, beta 1 [Source:HGNC Symbol;Acc:2766]
rs11309872	17	38858134	53374	CA	C	C	0.478947	0.43404	4140	1.02124e-08	3.92304e-07	ENSG00000073584.14	SMARCE1	SWI/SNF related, matrix associated, actin dependent regulator of chromatin, subfamily e, member 1 [Source:HGNC Symbol;Acc:11109]		rs2699812	7	26406471	74930	G	T	G	0.387097	0.626812	4658	6.22798e-08	2.61719e-06	ENSG00000086300.11	SNX10	sorting nexin 10 [Source:HGNC Symbol;Acc:14974]
rs7129296	11	124679630	9284	A	G	G	0.331579	0.919224	5768	1.08818e-08	4.16778e-07	ENSG00000245498.2	RP11-677M14.7			kgp13252273	7	17969766	-10358	A	C	A	0.392473	-0.56797	4486	6.30099e-08	2.63615e-06	ENSG00000071189.17	SNX13	sorting nexin 13 [Source:HGNC Symbol;Acc:21335]
rs199527956	2	97901255	-197852	A	G	G	0.147368	1.10714	2371	1.20743e-08	4.61084e-07	ENSG00000230606.6	AC159540.1			exm813014	10	18266989	415627	G	A	G	0.311828	0.665327	5253	7.32007e-08	3.04276e-06	ENSG00000183748.4	MRC1L1	cDNA FLJ56855, highly similar to Macrophage mannose receptor 1 [Source:UniProtKB/TrEMBL;Acc:B4DLK9]
rs3008143	9	193737	4758	C	T	C	0.473684	-0.811734	4071	1.26136e-08	4.80257e-07	ENSG00000172785.14	CBWD1	COBW domain containing 1 [Source:HGNC Symbol;Acc:17134]		rs6531968	4	88199484	-44574	T	G	G	0.451613	-0.7274	4977	7.31956e-08	3.04276e-06	ENSG00000170509.7	HSD17B13	hydroxysteroid (17-beta) dehydrogenase 13 [Source:HGNC Symbol;Acc:18685]
kgp9640219	4	42655699	-3423	A	T	T	0.357895	-0.712575	5243	1.32679e-08	5.03683e-07	ENSG00000124406.12	ATP8A1	ATPase, aminophospholipid transporter (APLT), class I, type 8A, member 1 [Source:HGNC Symbol;Acc:13531]		rs213240	6	28315875	171909	T	C	C	0.322581	0.808178	4072	7.3376e-08	3.04276e-06	ENSG00000216901.1	AL022393.7
rs13331692	16	457226	5400	G	A	G	0.389474	-0.59543	3344	1.34461e-08	5.08951e-07	ENSG00000242612.2	DECR2	2,4-dienoyl CoA reductase 2, peroxisomal [Source:HGNC Symbol;Acc:2754]		rs9271438	6	32588193	-120926	A	G	G	0.172043	1.28194	16593	7.39086e-08	3.05585e-06	ENSG00000237541.3	HLA-DQA2	major histocompatibility complex, class II, DQ alpha 2 [Source:HGNC Symbol;Acc:4943]
chr19:45214287	19	45214287	-7744	T	TGGA	TGGA	0.115789	1.63284	4772	1.38553e-08	5.21352e-07	ENSG00000266903.1	CTB-171A8.1			rs35519391	7	64461496	-82985	GC	G	G	0.349462	0.994293	4738	7.92327e-08	3.26641e-06	ENSG00000226002.1	RP11-460N20.5
kgp5927439	16	77796262	19365	A	C	C	0.3	-0.867234	8890	1.3834e-08	5.21352e-07	ENSG00000261707.1	RP11-264M12.2			rs10402824	19	53122226	-71523	A	G	G	0.354839	0.680341	6753	8.02804e-08	3.29036e-06	ENSG00000167766.14	ZNF83	zinc finger protein 83 [Source:HGNC Symbol;Acc:13158]
rs1770	6	32627833	176	A	G	G	0.263158	-1.01232	16444	1.38949e-08	5.21352e-07	ENSG00000223534.1	HLA-DQB1-AS1	HLA-DQB1 antisense RNA 1 [Source:HGNC Symbol;Acc:39762]		rs10840105	11	8699662	6249	A	G	G	0.322581	0.724542	5497	8.01349e-08	3.29036e-06	ENSG00000166436.11	TRIM66	tripartite motif containing 66 [Source:HGNC Symbol;Acc:29005]
rs1044564	17	12895984	-25520	G	C	G	0.478947	0.698866	5848	1.42666e-08	5.33747e-07	ENSG00000006744.14	ELAC2	elaC ribonuclease Z 2 [Source:HGNC Symbol;Acc:14198]		rs113962981	7	44127892	5753	G	A	A	0.0860215	1.01199	4322	8.05656e-08	3.29247e-06	ENSG00000122678.10	POLM	polymerase (DNA directed), mu [Source:HGNC Symbol;Acc:9185]
rs9273549	6	32628873	-1354	C	T	T	0.168421	-1.06654	16447	1.50752e-08	5.62369e-07	ENSG00000241287.1	XXbac-BPG254F23.6			rs7563672	2	242712870	38876	G	T	T	0.467742	-0.47395	3845	8.45262e-08	3.44435e-06	ENSG00000180902.12	D2HGDH	D-2-hydroxyglutarate dehydrogenase [Source:HGNC Symbol;Acc:28358]
rs139953961	1	93707887	-103695	C	CAAGAG	CAAGAG	0.131579	-1.09718	3926	1.53441e-08	5.70751e-07	ENSG00000223745.3	RP4-717I23.3			rs11454317	21	47707929	1678	G	GA	GA	0.403226	-0.939568	4224	8.67351e-08	3.50536e-06	ENSG00000182362.9	YBEY	ybeY metallopeptidase (putative) [Source:HGNC Symbol;Acc:1299]
rs12775150	10	63437766	15047	A	T	T	0.0736842	1.61006	4040	1.56213e-08	5.79392e-07	ENSG00000183346.6	C10orf107	chromosome 10 open reading frame 107 [Source:HGNC Symbol;Acc:28678]		rs34732690	6	41055455	-13306	T	TA	TA	0.11828	1.3718	4695	8.64978e-08	3.50536e-06	ENSG00000161912.13	ADCY10P1	adenylate cyclase 10 (soluble) pseudogene 1 [Source:HGNC Symbol;Acc:44143]
rs10459910	17	17136891	-3611	C	T	C	0.473684	0.584613	3692	1.56874e-08	5.80176e-07	ENSG00000154803.8	FLCN	folliculin [Source:HGNC Symbol;Acc:27310]		rs10857859	1	111733724	50886	G	C	C	0.198925	0.803899	5394	8.67692e-08	3.50536e-06	ENSG00000156171.10	DRAM2	DNA-damage regulated autophagy modulator 2 [Source:HGNC Symbol;Acc:28769]
rs12460	15	101109818	10659	G	A	G	0.4	0.817099	6232	1.59245e-08	5.87262e-07	ENSG00000259205.2	PRKXP1	protein kinase, X-linked, pseudogene 1 [Source:HGNC Symbol;Acc:9442]		rs28372939	22	21356824	649	G	A	A	0.177419	-1.08617	2792	8.75759e-08	3.52784e-06	ENSG00000230513.1	THAP7-AS1	THAP7 antisense RNA 1 [Source:HGNC Symbol;Acc:41013]
rs57009807	18	105902	-3163	G	T	T	0.263158	1.03104	3212	1.60271e-08	5.87837e-07	ENSG00000263006.2	ROCK1P1	Rho-associated, coiled-coil containing protein kinase 1 pseudogene 1 [Source:HGNC Symbol;Acc:37832]		rs6923983	6	99877219	4421	T	G	T	0.483871	0.850179	4773	8.99155e-08	3.61176e-06	ENSG00000228506.1	RP11-98I9.4
rs62508154	8	63912068	-39662	G	C	C	0.1	1.27623	4443	1.60767e-08	5.87837e-07	ENSG00000137563.7	GGH	gamma-glutamyl hydrolase (conjugase, folylpolygammaglutamyl hydrolase) [Source:HGNC Symbol;Acc:4248]		rs12241533	10	131445027	179579	G	A	A	0.370968	-0.771657	5421	9.39035e-08	3.75058e-06	ENSG00000170430.9	MGMT	O-6-methylguanine-DNA methyltransferase [Source:HGNC Symbol;Acc:7059]
rs6908176	6	138329630	-99018	C	T	C	0.0894737	-1.33337	4414	1.60462e-08	5.87837e-07	ENSG00000112378.11	PERP	PERP, TP53 apoptosis effector [Source:HGNC Symbol;Acc:17637]		rs2351245	5	95995733	134762	G	T	T	0.145161	0.940827	4445	9.38855e-08	3.75058e-06	ENSG00000153113.19	CAST	calpastatin [Source:HGNC Symbol;Acc:1515]
rs13312278	7	128043113	-7193	C	G	G	0.289474	-0.787652	4006	1.62545e-08	5.92659e-07	ENSG00000106348.12	IMPDH1	IMP (inosine 5'-monophosphate) dehydrogenase 1 [Source:HGNC Symbol;Acc:6052]		kgp9427641	12	9413207	-15206	T	C	C	0.258065	0.925953	4968	9.43488e-08	3.75773e-06	ENSG00000256069.3	A2MP1	alpha-2-macroglobulin pseudogene 1 [Source:HGNC Symbol;Acc:8]
rs11744662	5	179128706	23077	G	T	G	0.405263	-0.47722	6205	1.84163e-08	6.69589e-07	ENSG00000127022.10	CANX	calnexin [Source:HGNC Symbol;Acc:1473]		rs10827497	10	35559841	-65488	A	G	G	0.392473	0.880112	4131	1.00988e-07	4.01082e-06	ENSG00000271335.1	RP11-324I22.4
rs1877714	2	219134928	14886	A	G	G	0.468421	-0.759719	3208	1.88993e-08	6.8522e-07	ENSG00000261338.1	RP11-378A13.1			rs368472455	6	31156170	-9644	ATT	ATTT	ATTT	0.193548	1.06288	13601	1.0418e-07	4.11441e-06	ENSG00000272501.1	XXbac-BPG299F13.17
rs9876026	3	11849807	-38586	A	C	C	0.4	-0.698969	4811	1.91006e-08	6.90579e-07	ENSG00000144559.6	TAMM41	TAM41, mitochondrial translocator assembly and maintenance protein, homolog (S. cerevisiae) [Source:HGNC Symbol;Acc:25187]		rs12650788	4	153813812	112723	G	A	G	0.408602	0.485811	3810	1.04141e-07	4.11441e-06	ENSG00000164144.10	ARFIP1	ADP-ribosylation factor interacting protein 1 [Source:HGNC Symbol;Acc:21496]
kgp4473110	3	10321229	-6209	G	T	G	0.278947	-0.886886	4280	1.96996e-08	7.10246e-07	ENSG00000240288.3	GHRLOS	ghrelin opposite strand/antisense RNA [Source:HGNC Symbol;Acc:33885]		rs3760429	17	10421021	-839	A	G	A	0.483871	0.715052	4973	1.04916e-07	4.13191e-06	ENSG00000109061.9	MYH1	myosin, heavy chain 1, skeletal muscle, adult [Source:HGNC Symbol;Acc:7567]
rs3824727	10	81838656	-12	A	C	C	0.136842	1.10082	5650	2.06215e-08	7.41413e-07	ENSG00000230091.2	TMEM254-AS1	TMEM254 antisense RNA 1 [Source:HGNC Symbol;Acc:27340]		rs2071002	6	3000303	12082	A	C	C	0.247312	-0.96306	5526	1.06818e-07	4.1951e-06	ENSG00000124588.15	NQO2	NAD(P)H dehydrogenase, quinone 2 [Source:HGNC Symbol;Acc:7856]
rs1203184	7	158665221	15952	T	G	G	0.326316	-0.736617	4407	2.10516e-08	7.54774e-07	ENSG00000126870.11	WDR60	WD repeat domain 60 [Source:HGNC Symbol;Acc:21862]		rs4581048	8	63931934	-19796	A	C	C	0.166667	1.0166	4443	1.0727e-07	4.20115e-06	ENSG00000137563.7	GGH	gamma-glutamyl hydrolase (conjugase, folylpolygammaglutamyl hydrolase) [Source:HGNC Symbol;Acc:4248]
rs3859192	17	38128648	9422	C	T	T	0.347368	-0.854185	3165	2.1187e-08	7.57524e-07	ENSG00000167914.6	GSDMA	gasdermin A [Source:HGNC Symbol;Acc:13311]		rs10050834	5	110427328	21568	C	T	T	0.483871	-0.665288	3764	1.11746e-07	4.36432e-06	ENSG00000145777.10	TSLP	thymic stromal lymphopoietin [Source:HGNC Symbol;Acc:30743]
rs7209338	17	61855667	-51705	C	A	C	0.363158	0.664043	2153	2.25398e-08	8.03667e-07	ENSG00000108592.12	FTSJ3	FtsJ homolog 3 (E. coli) [Source:HGNC Symbol;Acc:17136]		rs13197384	6	135818897	-17	C	A	A	0.322581	-0.633863	2699	1.12263e-07	4.3724e-06	ENSG00000135541.16	AHI1	Abelson helper integration site 1 [Source:HGNC Symbol;Acc:21575]
rs12473301	2	18060442	1328	G	A	A	0.405263	0.824899	4998	2.27087e-08	8.07458e-07	ENSG00000170745.7	KCNS3	potassium voltage-gated channel, delayed-rectifier, subfamily S, member 3 [Source:HGNC Symbol;Acc:6302]		rs4476910	7	6884764	946408	A	C	A	0.44086	0.937459	4964	1.14985e-07	4.46608e-06	ENSG00000122674.8	CCZ1	CCZ1 vacuolar protein trafficking and biogenesis associated homolog (S. cerevisiae) [Source:HGNC Symbol;Acc:21691]
rs200769675	16	75579470	-77728	T	G	G	0.247368	0.849493	5175	2.37596e-08	8.42504e-07	ENSG00000065457.6	ADAT1	adenosine deaminase, tRNA-specific 1 [Source:HGNC Symbol;Acc:228]		rs2586471	17	48241732	157	C	T	C	0.370968	-0.832821	3595	1.15756e-07	4.48367e-06	ENSG00000108823.11	SGCA	sarcoglycan, alpha (50kDa dystrophin-associated glycoprotein) [Source:HGNC Symbol;Acc:10805]
rs3759025	11	3017377	3770	G	A	A	0.463158	0.59879	4779	2.3848e-08	8.43322e-07	ENSG00000205531.8	NAP1L4	nucleosome assembly protein 1-like 4 [Source:HGNC Symbol;Acc:7640]		rs749671	16	31088347	-38728	G	A	G	0.473118	-0.499462	2031	1.16265e-07	4.49105e-06	ENSG00000103510.15	KAT8	K(lysine) acetyltransferase 8 [Source:HGNC Symbol;Acc:17933]
rs3928266	10	81633654	-31000	A	G	G	0.1	1.37692	5493	2.62205e-08	9.24686e-07	ENSG00000242600.2	MBL1P	mannose-binding lectin (protein A) 1, pseudogene [Source:HGNC Symbol;Acc:6921]		rs9623617	22	42926188	29603	G	T	G	0.392473	-0.940045	4722	1.22225e-07	4.70837e-06	ENSG00000172250.10	SERHL	serine hydrolase-like [Source:HGNC Symbol;Acc:14408]
rs58934170	2	114416621	31954	A	G	G	0.405263	0.855793	4033	2.66171e-08	9.32555e-07	ENSG00000240356.2	RPL23AP7	ribosomal protein L23a pseudogene 7 [Source:HGNC Symbol;Acc:17336]		rs138607431	2	68623279	76096	TAA	TA	TA	0.301075	0.70509	5493	1.28537e-07	4.93803e-06	ENSG00000119865.4	CNRIP1	cannabinoid receptor interacting protein 1 [Source:HGNC Symbol;Acc:24546]
rs10887024	10	123688152	325	A	T	T	0.305263	-1.15544	5088	2.66604e-08	9.32555e-07	ENSG00000226864.1	ATE1-AS1	ATE1 antisense RNA 1 [Source:HGNC Symbol;Acc:49496]		rs7014108	8	144629889	6266	G	A	A	0.333333	-0.741437	4184	1.31677e-07	5.04492e-06	ENSG00000014164.6	ZC3H3	zinc finger CCCH-type containing 3 [Source:HGNC Symbol;Acc:28972]
rs530569	11	94169708	-57366	C	T	T	0.294737	0.708262	4189	2.66226e-08	9.32555e-07	ENSG00000020922.8	MRE11A	MRE11 meiotic recombination 11 homolog A (S. cerevisiae) [Source:HGNC Symbol;Acc:7230]		rs34448712	18	12439062	31167	A	C	C	0.182796	1.01232	5712	1.32824e-07	5.07507e-06	ENSG00000141391.9	SLMO1	slowmo homolog 1 (Drosophila) [Source:HGNC Symbol;Acc:24639]
rs9889162	16	56555788	1593	T	A	A	0.278947	-0.638169	4282	2.74086e-08	9.56136e-07	ENSG00000125124.7	BBS2	Bardet-Biedl syndrome 2 [Source:HGNC Symbol;Acc:967]		rs8053839	16	48390512	112305	G	T	T	0.408602	0.478818	2298	1.34123e-07	5.11085e-06	ENSG00000102910.9	LONP2	lon peptidase 2, peroxisomal [Source:HGNC Symbol;Acc:20598]
rs11667945	19	17552306	-7070	A	G	G	0.389474	-0.841803	4768	2.81885e-08	9.80692e-07	ENSG00000188051.6	TMEM221	transmembrane protein 221 [Source:HGNC Symbol;Acc:21943]		rs1650673	5	79959733	9266	C	T	T	0.241935	-0.72702	5151	1.35908e-07	5.16491e-06	ENSG00000113318.9	MSH3	mutS homolog 3 [Source:HGNC Symbol;Acc:7326]
rs9657360	8	144676862	21202	C	T	C	0.210526	0.907997	4163	2.82711e-08	9.80921e-07	ENSG00000255050.1	RP11-661A12.9			rs8127496	21	38442482	-2988	T	C	T	0.5	-0.583177	5086	1.41254e-07	5.35365e-06	ENSG00000185808.9	PIGP	phosphatidylinositol glycan anchor biosynthesis, class P [Source:HGNC Symbol;Acc:3046]
rs512715	11	65191208	963	C	G	C	0.231579	-0.870791	2788	2.90227e-08	1.0043e-06	ENSG00000245532.4	NEAT1	nuclear paraspeckle assembly transcript 1 (non-protein coding) [Source:HGNC Symbol;Acc:30815]		rs10421018	19	48605640	-8434	T	C	C	0.0913979	1.25608	4876	1.46293e-07	5.52976e-06	ENSG00000105499.9	PLA2G4C	phospholipase A2, group IVC (cytosolic, calcium-independent) [Source:HGNC Symbol;Acc:9037]
rs147957992	7	65695880	-509492	G	A	A	0.0631579	1.34145	6393	2.93227e-08	1.01197e-06	ENSG00000272831.1	RP11-792A8.4			rs4674280	2	219141458	21416	C	G	G	0.489247	-0.729124	3208	1.47415e-07	5.55728e-06	ENSG00000261338.1	RP11-378A13.1
kgp1279014	8	1729217	16549	C	T	C	0.2	0.967509	8001	2.99061e-08	1.02935e-06	ENSG00000253982.1	CTD-2336O2.1			rs142741678	3	119303054	4939	C	CT	CT	0.0752688	-1.04078	4869	1.48842e-07	5.59611e-06	ENSG00000144843.7	ADPRH	ADP-ribosylarginine hydrolase [Source:HGNC Symbol;Acc:269]
kgp1749631	12	93771224	-288	T	C	C	0.136842	-1.29729	4903	3.12606e-08	1.07026e-06	ENSG00000257252.1	RP11-486A14.2			rs12132633	1	169756215	-7892	G	A	A	0.0967742	-0.979099	5856	1.49816e-07	5.60285e-06	ENSG00000171806.7	METTL18	methyltransferase like 18 [Source:HGNC Symbol;Acc:28793]
rs11101992	1	110266754	-17630	A	C	C	0.236842	1.09789	4024	3.1236e-08	1.07026e-06	ENSG00000134202.6	GSTM3	glutathione S-transferase mu 3 (brain) [Source:HGNC Symbol;Acc:4635]		rs2724433	11	110288173	-12434	G	A	A	0.327957	0.638052	4304	1.49581e-07	5.60285e-06	ENSG00000137714.2	FDX1	ferredoxin 1 [Source:HGNC Symbol;Acc:3638]
rs111687970	7	75745379	68057	A	G	G	0.121053	1.18354	3308	3.15399e-08	1.07697e-06	ENSG00000127952.12	STYXL1	serine/threonine/tyrosine interacting-like 1 [Source:HGNC Symbol;Acc:18165]		rs242734	3	10313006	-14432	G	T	G	0.263441	-0.969015	4280	1.51509e-07	5.65117e-06	ENSG00000240288.3	GHRLOS	ghrelin opposite strand/antisense RNA [Source:HGNC Symbol;Acc:33885]
rs2065394	9	104216405	-79414	C	G	C	0.289474	0.682051	5756	3.24414e-08	1.10483e-06	ENSG00000165152.4	TMEM246	transmembrane protein 246 [Source:HGNC Symbol;Acc:28180]		rs7039	3	69154343	20248	C	G	C	0.462366	-0.400829	4674	1.53405e-07	5.69178e-06	ENSG00000144746.6	ARL6IP5	ADP-ribosylation-like factor 6 interacting protein 5 [Source:HGNC Symbol;Acc:16937]
rs34007842	11	64969050	19745	G	A	A	0.284211	-0.988296	2767	3.31351e-08	1.12548e-06	ENSG00000254614.1	AP003068.23	Uncharacterized protein [Source:UniProtKB/TrEMBL;Acc:E9PK70]		rs1749558	1	236386550	-58769	T	G	G	0.408602	0.52618	5731	1.53217e-07	5.69178e-06	ENSG00000086619.9	ERO1LB	ERO1-like beta (S. cerevisiae) [Source:HGNC Symbol;Acc:14355]
rs13061765	3	75843247	121705	A	C	A	0.384211	-0.969623	3532	3.41486e-08	1.15686e-06	ENSG00000242516.1	LINC00960	long intergenic non-protein coding RNA 960 [Source:HGNC Symbol;Acc:48710]		rs9526884	13	52899132	-130432	C	G	G	0.397849	0.631368	3675	1.63105e-07	6.03579e-06	ENSG00000136108.10	CKAP2	cytoskeleton associated protein 2 [Source:HGNC Symbol;Acc:1990]
kgp7618190	9	114433650	40018	A	G	A	0.447368	-0.522647	5097	3.43309e-08	1.15697e-06	ENSG00000059769.15	DNAJC25	DnaJ (Hsp40) homolog, subfamily C , member 25 [Source:HGNC Symbol;Acc:34187]		exm872848	11	802379	24801	T	C	C	0.44086	0.586681	4567	1.63862e-07	6.04793e-06	ENSG00000255284.1	AP006621.5	Protein LOC100506518 [Source:UniProtKB/TrEMBL;Acc:E9PR39]
rs146199012	17	45973793	615	A	T	T	0.0736842	1.20358	4526	3.43065e-08	1.15697e-06	ENSG00000264920.1	RP11-6N17.4			exm-rs3736455	4	187122319	9645	T	G	T	0.44086	-0.779715	6453	1.67189e-07	6.15461e-06	ENSG00000145476.11	CYP4V2	cytochrome P450, family 4, subfamily V, polypeptide 2 [Source:HGNC Symbol;Acc:23198]
chr14:73997195	14	73997195	-6623	C	<CN0>	<CN0>	0.431579	-0.979189	4922	3.48728e-08	1.17217e-06	ENSG00000184227.3	ACOT1	acyl-CoA thioesterase 1 [Source:HGNC Symbol;Acc:33128]		kgp2644986	8	2076367	83212	G	A	G	0.467742	-0.996486	8529	1.76398e-07	6.47671e-06	ENSG00000036448.5	MYOM2	myomesin 2 [Source:HGNC Symbol;Acc:7614]
rs1047575	7	150035500	15772	C	G	G	0.284211	0.954689	5198	3.57081e-08	1.19713e-06	ENSG00000127399.10	LRRC61	leucine rich repeat containing 61 [Source:HGNC Symbol;Acc:21704]		rs3853688	11	74171972	5579	A	G	G	0.435484	-0.588775	3859	1.77445e-07	6.49823e-06	ENSG00000254928.1	RP11-702H23.6
rs12154303	7	50515627	-2461	G	A	G	0.457895	0.694189	4873	3.76966e-08	1.26052e-06	ENSG00000132436.7	FIGNL1	fidgetin-like 1 [Source:HGNC Symbol;Acc:13286]		rs62215189	21	47603995	-395	A	G	G	0.231183	-1.03931	4515	1.87102e-07	6.82793e-06	ENSG00000160284.10	SPATC1L	spermatogenesis and centriole associated 1-like [Source:HGNC Symbol;Acc:1298]
rs7387879	8	144329297	-34563	T	C	C	0.405263	-0.693435	4634	3.78063e-08	1.26092e-06	ENSG00000253716.1	RP13-582O9.5			rs3733349	4	954311	-26372	C	T	T	0.489247	0.482592	4598	1.87901e-07	6.82793e-06	ENSG00000145214.9	DGKQ	diacylglycerol kinase, theta 110kDa [Source:HGNC Symbol;Acc:2856]
rs8029384	15	40849680	-7576	C	G	C	0.405263	-0.875264	3792	4.16883e-08	1.38681e-06	ENSG00000128891.11	C15orf57	chromosome 15 open reading frame 57 [Source:HGNC Symbol;Acc:28295]		rs191565396	1	20849041	14387	G	GC	GC	0.139785	0.906483	4513	1.87719e-07	6.82793e-06	ENSG00000090432.5	MUL1	mitochondrial E3 ubiquitin protein ligase 1 [Source:HGNC Symbol;Acc:25762]
rs2290402	4	941518	-45710	C	T	T	0.247368	0.796906	4604	4.2607e-08	1.41373e-06	ENSG00000145217.9	SLC26A1	solute carrier family 26 (anion exchanger), member 1 [Source:HGNC Symbol;Acc:10993]		rs9273549	6	32628873	1216	C	T	T	0.172043	-1.04313	16444	1.98092e-07	7.17975e-06	ENSG00000223534.1	HLA-DQB1-AS1	HLA-DQB1 antisense RNA 1 [Source:HGNC Symbol;Acc:39762]
rs9270827	6	32570132	12507	C	A	C	0.236842	-0.981399	16321	4.62949e-08	1.53216e-06	ENSG00000196126.6	HLA-DRB1	major histocompatibility complex, class II, DR beta 1 [Source:HGNC Symbol;Acc:4948]		rs6908176	6	138329630	-99018	C	T	C	0.0913978	-1.24846	4414	2.02201e-07	7.30989e-06	ENSG00000112378.11	PERP	PERP, TP53 apoptosis effector [Source:HGNC Symbol;Acc:17637]
rs11603827	11	68719221	47911	C	T	T	0.315789	0.704276	4120	4.87625e-08	1.6097e-06	ENSG00000132740.4	IGHMBP2	immunoglobulin mu binding protein 2 [Source:HGNC Symbol;Acc:5542]		rs5769138	22	47157221	-1239	G	C	C	0.322581	-0.816391	5484	2.24882e-07	8.09983e-06	ENSG00000260708.1	CTA-29F11.1
rs6701422	1	3808171	-8686	T	C	T	0.326316	0.594027	5777	4.92854e-08	1.62281e-06	ENSG00000198912.6	C1orf174	chromosome 1 open reading frame 174 [Source:HGNC Symbol;Acc:27915]		rs11313336	2	48807593	50529	GT	G	G	0.317204	-0.651121	5546	2.25201e-07	8.09983e-06	ENSG00000068781.16	STON1-GTF2A1L	STON1-GTF2A1L readthrough [Source:HGNC Symbol;Acc:30651]
rs7334530	13	114797938	-100148	A	G	A	0.278947	0.631677	2568	4.95023e-08	1.6258e-06	ENSG00000185989.9	RASA3	RAS p21 protein activator 3 [Source:HGNC Symbol;Acc:20331]		kgp3217877	13	28195495	592	C	T	T	0.112903	1.04399	5467	2.26451e-07	8.12407e-06	ENSG00000186184.11	POLR1D	polymerase (RNA) I polypeptide D, 16kDa [Source:HGNC Symbol;Acc:20422]
rs485665	1	10497453	-34892	A	T	A	0.5	-0.699159	2684	5.04934e-08	1.65414e-06	ENSG00000142655.8	PEX14	peroxisomal biogenesis factor 14 [Source:HGNC Symbol;Acc:8856]		rs6563095	13	79854040	-126404	T	G	T	0.0537634	-1.41649	3692	2.32663e-07	8.32574e-06	ENSG00000227354.2	RBM26-AS1	RBM26 antisense RNA 1 [Source:HGNC Symbol;Acc:39805]
rs35503948	4	104008493	-12547	A	AGAG	AGAG	0.205263	0.73194	4274	5.26839e-08	1.72153e-06	ENSG00000164039.10	BDH2	3-hydroxybutyrate dehydrogenase, type 2 [Source:HGNC Symbol;Acc:32389]		rs2814157	10	134011192	10788	C	T	T	0.129032	1.35918	5701	2.37401e-07	8.47378e-06	ENSG00000151640.8	DPYSL4	dihydropyrimidinase-like 4 [Source:HGNC Symbol;Acc:3016]
rs35829155	10	104955689	2633	A	AG	AG	0.147368	0.864175	3645	5.29981e-08	1.72743e-06	ENSG00000076685.14	NT5C2	5'-nucleotidase, cytosolic II [Source:HGNC Symbol;Acc:8022]		rs1770	6	32627833	-2394	A	G	G	0.268817	-0.950868	16447	2.491e-07	8.86891e-06	ENSG00000241287.1	XXbac-BPG254F23.6
rs200163545	2	114375327	16183	T	G	G	0.405263	0.943046	4052	5.41799e-08	1.7615e-06	ENSG00000236397.2	DDX11L2	DEAD/H (Asp-Glu-Ala-Asp/His) box helicase 11 like 2 [Source:HGNC Symbol;Acc:37103]		rs7104929	11	784340	4223	C	G	G	0.376344	0.7889	4577	2.52024e-07	8.94125e-06	ENSG00000177236.3	AP006621.1
rs6700034	1	20834610	-44	C	A	A	0.126316	0.929201	4513	5.45745e-08	1.76987e-06	ENSG00000090432.5	MUL1	mitochondrial E3 ubiquitin protein ligase 1 [Source:HGNC Symbol;Acc:25762]		rs11131799	4	178363378	-279	G	A	G	0.263441	0.677916	5370	2.524e-07	8.94125e-06	ENSG00000038002.4	AGA	aspartylglucosaminidase [Source:HGNC Symbol;Acc:318]
rs61026220	11	34919112	-18934	G	GTT	GTT	0.142105	-1.17105	5444	5.73164e-08	1.85413e-06	ENSG00000149089.8	APIP	APAF1 interacting protein [Source:HGNC Symbol;Acc:17581]		rs1129614	10	5808086	-76009	G	A	A	0.155914	-0.588382	7180	2.54936e-07	9.00845e-06	ENSG00000057608.12	GDI2	GDP dissociation inhibitor 2 [Source:HGNC Symbol;Acc:4227]
rs139778087	11	110980274	12193	T	TA	TA	0.152632	1.27283	4040	5.76473e-08	1.86017e-06	ENSG00000271584.1	RP11-89C3.4			rs12597893	16	11426331	82855	A	G	A	0.483871	0.822782	6160	2.59323e-07	9.14056e-06	ENSG00000175643.7	RMI2	RecQ mediated genome instability 2 [Source:HGNC Symbol;Acc:28349]
rs34513504	8	100861146	-45144	G	A	A	0.178947	-0.559935	3089	5.9358e-08	1.9106e-06	ENSG00000164919.6	COX6C	cytochrome c oxidase subunit VIc [Source:HGNC Symbol;Acc:2285]		rs9284522	22	23978047	52001	G	C	C	0.349462	-0.890253	3658	2.64485e-07	9.29926e-06	ENSG00000272733.1	KB-208E9.1
rs1966493	19	48288437	6608	C	A	A	0.4	0.718376	4342	6.01522e-08	1.93134e-06	ENSG00000178980.10	SEPW1	selenoprotein W, 1 [Source:HGNC Symbol;Acc:10752]		rs7203664	16	3728708	-38890	T	C	T	0.317204	0.660081	3729	2.70032e-07	9.47068e-06	ENSG00000126602.6	TRAP1	TNF receptor-associated protein 1 [Source:HGNC Symbol;Acc:16264]
kgp4575444	9	114945172	7484	C	T	T	0.331579	-0.640017	4850	6.10775e-08	1.95619e-06	ENSG00000106868.12	SUSD1	sushi domain containing 1 [Source:HGNC Symbol;Acc:25413]		rs1888115	1	153606387	5985	G	A	G	0.419355	-0.643165	3918	2.78439e-07	9.7413e-06	ENSG00000160678.7	S100A1	S100 calcium binding protein A1 [Source:HGNC Symbol;Acc:10486]
rs7227172	18	6689374	-40487	T	C	C	0.489474	0.834733	4836	7.11714e-08	2.27383e-06	ENSG00000266441.1	RP11-91I8.3			rs115379821	1	36871853	-58185	C	T	T	0.150538	0.68752	3165	2.8539e-07	9.95977e-06	ENSG00000116898.7	MRPS15	mitochondrial ribosomal protein S15 [Source:HGNC Symbol;Acc:14504]
rs7101406	11	30165706	59816	T	C	C	0.284211	0.79316	3566	7.26475e-08	2.31526e-06	ENSG00000254532.1	RP11-624D11.2			rs62481978	7	128558818	8045	T	C	C	0.166667	-1.0935	4328	2.86221e-07	9.96411e-06	ENSG00000135253.9	KCP	kielin/chordin-like protein [Source:HGNC Symbol;Acc:17585]
rs73061500	19	53151071	-42678	T	A	A	0.147368	0.856075	6753	7.28593e-08	2.31629e-06	ENSG00000167766.14	ZNF83	zinc finger protein 83 [Source:HGNC Symbol;Acc:13158]		rs1389750	1	221040171	37574	T	G	G	0.397849	0.881351	4520	2.93212e-07	1.01823e-05	ENSG00000238078.1	RP11-295M18.2
rs6976500	7	141437264	-882	G	C	G	0.463158	0.736269	3583	7.62547e-08	2.41828e-06	ENSG00000228775.3	WEE2-AS1	WEE2 antisense RNA 1 [Source:HGNC Symbol;Acc:48669]		rs1389750	1	221040171	37618	T	G	G	0.397849	0.799923	4520	3.12714e-07	1.08329e-05	ENSG00000272823.1	RP11-295M18.6
rs145156152	1	169780845	16738	A	G	G	0.0894737	-1.10401	5856	7.77014e-08	2.45812e-06	ENSG00000171806.7	METTL18	methyltransferase like 18 [Source:HGNC Symbol;Acc:28793]		rs10494172	3	4410619	-98346	G	C	G	0.5	-0.514024	6013	3.31608e-07	1.14312e-05	ENSG00000144455.9	SUMF1	sulfatase modifying factor 1 [Source:HGNC Symbol;Acc:20376]
rs6938061	6	37674339	7257	A	G	G	0.457895	-0.712983	4803	7.84981e-08	2.47725e-06	ENSG00000112139.10	MDGA1	MAM domain containing glycosylphosphatidylinositol anchor 1 [Source:HGNC Symbol;Acc:19267]		rs221061	1	16535804	-3300	G	C	G	0.322581	-0.751117	4332	3.30989e-07	1.14312e-05	ENSG00000142632.12	ARHGEF19	Rho guanine nucleotide exchange factor (GEF) 19 [Source:HGNC Symbol;Acc:26604]
rs635529	11	68626294	-45009	C	T	T	0.310526	-0.720912	4120	8.04122e-08	2.53147e-06	ENSG00000197345.8	MRPL21	mitochondrial ribosomal protein L21 [Source:HGNC Symbol;Acc:14479]		rs1632885	6	29912510	18274	T	G	G	0.349462	-0.835568	11240	3.41182e-07	1.17326e-05	ENSG00000230795.2	HLA-K	major histocompatibility complex, class I, K (pseudogene) [Source:HGNC Symbol;Acc:4969]
rs34881328	7	7291508	94943	T	TC	TC	0.105263	0.946564	5957	8.07518e-08	2.53597e-06	ENSG00000106392.6	C1GALT1	core 1 synthase, glycoprotein-N-acetylgalactosamine 3-beta-galactosyltransferase, 1 [Source:HGNC Symbol;Acc:24337]		rs68168107	7	66255238	-112606	G	A	A	0.311828	-0.65998	6760	3.43566e-07	1.17858e-05	ENSG00000273142.1	RP11-458F8.4
rs7110591	11	130771662	-14742	G	T	G	0.326316	-0.53137	4620	8.56135e-08	2.68213e-06	ENSG00000120451.6	SNX19	sorting nexin 19 [Source:HGNC Symbol;Acc:21532]		rs303208	10	91165833	-8510	C	T	T	0.344086	-0.680853	5058	3.44572e-07	1.17917e-05	ENSG00000152778.7	IFIT5	interferon-induced protein with tetratricopeptide repeats 5 [Source:HGNC Symbol;Acc:13328]
rs2244880	2	128386644	-16795	G	C	G	0.463158	-0.712982	5000	8.74644e-08	2.73348e-06	ENSG00000144230.12	GPR17	G protein-coupled receptor 17 [Source:HGNC Symbol;Acc:4471]		rs3031559	10	29733404	35073	AAT	A	A	0.306452	0.844699	6302	3.51439e-07	1.19685e-05	ENSG00000224597.5	PTCHD3P1	patched domain containing 3 pseudogene 1 [Source:HGNC Symbol;Acc:44945]
rs10568169	11	110304460	3853	TAC	T	T	0.347368	0.530391	4304	9.471e-08	2.95277e-06	ENSG00000137714.2	FDX1	ferredoxin 1 [Source:HGNC Symbol;Acc:3638]		rs67591694	12	132600260	31432	CA	C	C	0.172043	-0.890499	5349	3.51155e-07	1.19685e-05	ENSG00000185684.8	EP400NL	EP400 N-terminal like [Source:HGNC Symbol;Acc:26602]
rs13197384	6	135818897	-17	C	A	A	0.305263	-0.727864	2699	9.50362e-08	2.9558e-06	ENSG00000135541.16	AHI1	Abelson helper integration site 1 [Source:HGNC Symbol;Acc:21575]		kgp4557341	11	73611349	23605	G	C	C	0.0698925	-1.23632	3532	3.52938e-07	1.19906e-05	ENSG00000175575.8	PAAF1	proteasomal ATPase-associated factor 1 [Source:HGNC Symbol;Acc:25687]
rs62050632	16	70008801	-91047	C	T	T	0.421053	-0.88677	2673	1.00929e-07	3.13153e-06	ENSG00000255185.1	PDXDC2P			rs689826	15	43749916	127044	G	A	A	0.123656	-1.07216	2056	3.55726e-07	1.20563e-05	ENSG00000168803.10	ADAL	adenosine deaminase-like [Source:HGNC Symbol;Acc:31853]
rs2071952	16	783173	-8156	T	C	C	0.210526	0.66735	4228	1.01594e-07	3.14461e-06	ENSG00000103245.9	NARFL	nuclear prelamin A recognition factor-like [Source:HGNC Symbol;Acc:14179]		rs35241263	1	3831232	14375	A	G	A	0.317204	0.56889	5777	3.59785e-07	1.21646e-05	ENSG00000198912.6	C1orf174	chromosome 1 open reading frame 174 [Source:HGNC Symbol;Acc:27915]
rs9575792	13	36855375	-16604	C	T	T	0.205263	1.05878	4742	1.03123e-07	3.1843e-06	ENSG00000250709.1	CCDC169-SOHLH2	CCDC169-SOHLH2 readthrough [Source:HGNC Symbol;Acc:38866]		rs148135937	6	79603003	25814	GTATATA	G	GTATATA	0.451613	0.500143	4979	3.68845e-07	1.24411e-05	ENSG00000146243.9	IRAK1BP1	interleukin-1 receptor-associated kinase 1 binding protein 1 [Source:HGNC Symbol;Acc:17368]
rs142786157	7	97858973	-78284	TC	T	T	0.194737	-1.11309	4863	1.05569e-07	3.25205e-06	ENSG00000272782.1	RP4-607J23.2			rs13093525	3	49710444	-50905	C	G	C	0.198925	-0.690065	2173	3.735e-07	1.25681e-05	ENSG00000176020.7	AMIGO3	adhesion molecule with Ig-like domain 3 [Source:HGNC Symbol;Acc:24075]
rs11101992	1	110266754	-1688	A	C	C	0.236842	0.97305	4004	1.0612e-07	3.25745e-06	ENSG00000241720.2	RP4-735C1.4			rs12539419	7	102358137	46061	A	AG	A	0.274194	-1.0418	3379	3.86503e-07	1.29746e-05	ENSG00000228049.5	POLR2J2	DNA-directed RNA polymerase II subunit RPB11-b1 [Source:RefSeq peptide;Acc:NP_116581]
rs10170771	2	20883216	-139666	T	C	C	0.342105	-0.860108	4331	1.06249e-07	3.25745e-06	ENSG00000118961.10	C2orf43	chromosome 2 open reading frame 43 [Source:HGNC Symbol;Acc:26145]		exm2271067	9	34151280	-178224	G	T	G	0.489247	0.742203	4166	4.02491e-07	1.34793e-05	ENSG00000164978.13	NUDT2	nudix (nucleoside diphosphate linked moiety X)-type motif 2 [Source:HGNC Symbol;Acc:8049]
rs835339	1	53062241	-5803	G	C	C	0.436842	0.778611	2926	1.08082e-07	3.30579e-06	ENSG00000116157.5	GPX7	glutathione peroxidase 7 [Source:HGNC Symbol;Acc:4559]		rs7815568	8	146177719	-50562	T	C	C	0.0860215	1.00648	998	4.11573e-07	1.37507e-05	ENSG00000196922.6	ZNF252P	zinc finger protein 252, pseudogene [Source:HGNC Symbol;Acc:13046]
rs1860643	17	15879303	-23728	T	C	T	0.384211	-0.728234	3858	1.10746e-07	3.37129e-06	ENSG00000214941.3	ZSWIM7	zinc finger, SWIM-type containing 7 [Source:HGNC Symbol;Acc:26993]		rs13093525	3	49710444	-50940	C	G	C	0.198925	-0.702201	2173	4.14108e-07	1.38027e-05	ENSG00000173540.8	GMPPB	GDP-mannose pyrophosphorylase B [Source:HGNC Symbol;Acc:22932]
rs1098975	9	22760465	-6709	A	C	A	0.336842	-0.962087	4287	1.10651e-07	3.37129e-06	ENSG00000224549.1	RP11-370B11.3			rs376979566	4	48023326	4637	A	T	T	0.483871	0.934415	3894	4.1828e-07	1.39089e-05	ENSG00000198515.9	CNGA1	cyclic nucleotide gated channel alpha 1 [Source:HGNC Symbol;Acc:2148]
rs141803179	1	201768304	-147411	C	CTGTGTG	CTGTGTG	0.342105	-0.825919	4303	1.15171e-07	3.49775e-06	ENSG00000163431.11	LMOD1	leiomodin 1 (smooth muscle) [Source:HGNC Symbol;Acc:6647]		kgp4028231	15	79234470	-7446	T	C	C	0.112903	-0.958394	5559	4.29354e-07	1.42436e-05	ENSG00000103811.11	CTSH	cathepsin H [Source:HGNC Symbol;Acc:2535]
rs56206535	5	80518799	-78580	C	A	A	0.126316	-1.13976	4329	1.17275e-07	3.55329e-06	ENSG00000247572.3	CKMT2-AS1	CKMT2 antisense RNA 1 [Source:HGNC Symbol;Acc:48997]		rs141993546	1	10496038	-36307	AT	A	A	0.462366	-0.627145	2684	4.34077e-07	1.43664e-05	ENSG00000142655.8	PEX14	peroxisomal biogenesis factor 14 [Source:HGNC Symbol;Acc:8856]
rs6961754	7	128312245	141122	T	C	C	0.110526	1.32119	3809	1.17874e-07	3.55475e-06	ENSG00000273270.1	RP11-212P7.2			kgp4080298	5	1181630	2910	C	T	T	0.419355	-0.873921	6024	4.58576e-07	1.51417e-05	ENSG00000249201.2	CTD-3080P12.3
rs375769510	2	86399078	-23635	GTA	G	GTA	0.494737	0.806158	3407	1.17628e-07	3.55475e-06	ENSG00000273080.1	RP11-301O19.1			kgp11792321	19	46974233	-587	G	A	A	0.182796	0.769947	3971	4.60445e-07	1.51679e-05	ENSG00000182013.13	PNMAL1	paraneoplastic Ma antigen family-like 1 [Source:HGNC Symbol;Acc:25578]
rs1074407	22	38156183	78503	T	A	T	0.473684	0.54286	4200	1.20115e-07	3.61389e-06	ENSG00000100101.13	NOL12	nucleolar protein 12 [Source:HGNC Symbol;Acc:28585]		rs1253110	14	59953981	2833	C	T	T	0.467742	-0.644799	5107	4.62691e-07	1.52064e-05	ENSG00000126790.7	L3HYPDH	L-3-hydroxyproline dehydratase (trans-) [Source:HGNC Symbol;Acc:20488]
rs61272519	14	24419650	-38398	T	TA	TA	0.0947368	-1.39004	4767	1.23902e-07	3.71915e-06	ENSG00000215256.3	DHRS4-AS1	DHRS4 antisense RNA 1 [Source:HGNC Symbol;Acc:23175]		rs10934559	3	121480038	-73888	G	A	A	0.11828	0.894277	4975	4.65631e-07	1.52674e-05	ENSG00000173226.12	IQCB1	IQ motif containing B1 [Source:HGNC Symbol;Acc:28949]
rs10000869	4	186339449	22274	A	G	A	0.305263	0.850939	6630	1.24489e-07	3.7281e-06	ENSG00000186352.4	ANKRD37	ankyrin repeat domain 37 [Source:HGNC Symbol;Acc:29593]		rs12806698	11	4115974	37	C	A	A	0.290323	0.59701	5830	4.68049e-07	1.53111e-05	ENSG00000167325.10	RRM1	ribonucleotide reductase M1 [Source:HGNC Symbol;Acc:10451]
rs117380715	8	26696715	-28075	G	A	A	0.184211	-0.916982	6262	1.26139e-07	3.76877e-06	ENSG00000120907.13	ADRA1A	adrenoceptor alpha 1A [Source:HGNC Symbol;Acc:277]		rs7928976	11	71465974	-32582	G	T	G	0.473118	-0.829802	4709	4.77661e-07	1.55764e-05	ENSG00000158483.11	FAM86C1	family with sequence similarity 86, member C1 [Source:HGNC Symbol;Acc:25561]
rs1129448	22	38170026	77015	G	A	G	0.473684	0.547497	4194	1.27161e-07	3.79053e-06	ENSG00000100106.15	TRIOBP	TRIO and F-actin binding protein [Source:HGNC Symbol;Acc:17009]		rs6006595	22	44368039	16738	T	C	C	0.155914	-0.820212	6355	4.7837e-07	1.55764e-05	ENSG00000100347.10	SAMM50	SAMM50 sorting and assembly machinery component [Source:HGNC Symbol;Acc:24276]
rs141613409	6	58247102	-40677	CATGA	C	CATGA	0.252632	-1.02089	3821	1.31442e-07	3.90912e-06	ENSG00000215190.4	LINC00680	long intergenic non-protein coding RNA 680 [Source:HGNC Symbol;Acc:44417]		rs11066196	12	112655122	204152	T	C	C	0.107527	1.11007	2154	4.80545e-07	1.56112e-05	ENSG00000198270.8	TMEM116	transmembrane protein 116 [Source:HGNC Symbol;Acc:25084]
rs62228000	22	44343009	-8292	T	A	A	0.163158	-0.913921	6355	1.32394e-07	3.92838e-06	ENSG00000100347.10	SAMM50	SAMM50 sorting and assembly machinery component [Source:HGNC Symbol;Acc:24276]		rs59163347	8	22137515	4705	G	A	G	0.424731	-0.990065	4210	4.83404e-07	1.5668e-05	ENSG00000197181.7	PIWIL2	piwi-like RNA-mediated gene silencing 2 [Source:HGNC Symbol;Acc:17644]
rs55813241	17	36904739	-1331	GC	G	G	0.142105	0.730548	3317	1.37341e-07	4.06582e-06	ENSG00000056661.9	PCGF2	polycomb group ring finger 2 [Source:HGNC Symbol;Acc:12929]		rs73646116	9	37873464	-30886	G	A	A	0.193548	0.902491	4497	4.90478e-07	1.58608e-05	ENSG00000122696.8	SLC25A51	solute carrier family 25, member 51 [Source:HGNC Symbol;Acc:23323]
rs2295170	14	92489174	-27816	T	C	C	0.236842	0.74727	5188	1.40038e-07	4.13617e-06	ENSG00000261372.1	RP11-529H20.6			rs7176588	15	41588872	12684	C	T	T	0.360215	0.407405	3850	5.12699e-07	1.65414e-05	ENSG00000247556.2	OIP5-AS1	OIP5 antisense RNA 1 [Source:HGNC Symbol;Acc:43563]
rs201833447	11	73468143	-4039	C	CATACAT	CATACAT	0.194737	-0.584333	3521	1.40738e-07	4.14736e-06	ENSG00000175582.15	RAB6A	RAB6A, member RAS oncogene family [Source:HGNC Symbol;Acc:9786]		rs1490488	6	26614808	-45172	T	C	C	0.33871	-0.776098	4792	5.29323e-07	1.70388e-05	ENSG00000181315.6	ZNF322	zinc finger protein 322 [Source:HGNC Symbol;Acc:23640]
rs1520884	11	18309700	-34142	A	G	A	0.384211	0.843923	4930	1.44412e-07	4.24593e-06	ENSG00000110768.7	GTF2H1	general transcription factor IIH, polypeptide 1, 62kDa [Source:HGNC Symbol;Acc:4655]		rs134613	22	29477384	8318	T	G	T	0.290323	-0.573962	3169	5.3379e-07	1.71434e-05	ENSG00000183762.8	KREMEN1	kringle containing transmembrane protein 1 [Source:HGNC Symbol;Acc:17550]
rs17682500	2	114432419	90755	T	C	C	0.452632	-0.689305	4049	1.47706e-07	4.33291e-06	ENSG00000146556.10	WASH2P	WAS protein family homolog 2 pseudogene [Source:HGNC Symbol;Acc:33145]		rs34819965	22	24267078	-117602	AC	A	A	0.446237	0.885995	4396	5.55088e-07	1.77869e-05	ENSG00000184674.8	GSTT1	glutathione S-transferase theta 1 [Source:HGNC Symbol;Acc:4641]
rs10829038	10	18914931	-25620	A	T	A	0.494737	0.832472	6289	1.49035e-07	4.36198e-06	ENSG00000241058.1	NSUN6	NOP2/Sun domain family, member 6 [Source:HGNC Symbol;Acc:23529]		rs199876746	16	21771223	-35857	AT	A	A	0.139785	-1.25119	1746	5.84152e-07	1.86758e-05	ENSG00000260306.1	RP11-645C24.5
rs10764045	10	35768836	143507	G	C	C	0.342105	0.924221	4131	1.51012e-07	4.40985e-06	ENSG00000271335.1	RP11-324I22.4			rs57158381	7	22848987	-13483	GT	G	G	0.268817	-0.42974	5272	5.87287e-07	1.87335e-05	ENSG00000196683.6	TOMM7	translocase of outer mitochondrial membrane 7 homolog (yeast) [Source:HGNC Symbol;Acc:21648]
rs7988796	13	24900058	4492	A	G	A	0.263158	-0.946356	6914	1.54691e-07	4.50708e-06	ENSG00000205850.6	AL359736.1	protein PCOTH isoform 1 [Source:RefSeq peptide;Acc:NP_001014442]		kgp233646	9	116035696	-2173	A	G	G	0.365591	-0.724123	4746	6.04034e-07	1.92243e-05	ENSG00000176386.4	CDC26	cell division cycle 26 [Source:HGNC Symbol;Acc:17839]
kgp6302943	11	75294238	-3	C	A	C	0.378947	-0.907349	3383	1.61434e-07	4.69296e-06	ENSG00000255326.1	CTD-2530H12.4			rs7777724	7	64333080	-17398	A	G	G	0.456989	-0.790542	4689	6.12982e-07	1.94651e-05	ENSG00000189316.3	RP11-797H7.5
rs3755397	2	242294913	40398	A	G	G	0.0631579	1.21443	5073	1.65961e-07	4.81372e-06	ENSG00000168385.13	SEPT2	septin 2 [Source:HGNC Symbol;Acc:7729]		rs34623398	12	29489158	18377	C	CAACT	CAACT	0.301075	0.897244	6408	6.1798e-07	1.95797e-05	ENSG00000257176.1	RP11-996F15.2
kgp5228210	6	24403196	43	T	C	C	0.168421	0.675318	6409	1.67743e-07	4.85449e-06	ENSG00000124532.10	MRS2	MRS2 magnesium transporter [Source:HGNC Symbol;Acc:13785]		rs9261113	6	29976842	1949	T	G	G	0.188172	-0.987996	11414	6.4116e-07	2.02686e-05	ENSG00000237669.1	HCG4P3	HLA complex group 4 pseudogene 3 [Source:HGNC Symbol;Acc:22922]
rs2324712	4	25413986	35151	G	A	G	0.5	-0.501808	4554	1.68345e-07	4.86102e-06	ENSG00000053900.6	ANAPC4	anaphase promoting complex subunit 4 [Source:HGNC Symbol;Acc:19990]		rs2173639	3	46100201	62885	G	A	A	0.290323	-0.467121	4993	6.67017e-07	2.10388e-05	ENSG00000163820.10	FYCO1	FYVE and coiled-coil domain containing 1 [Source:HGNC Symbol;Acc:14673]
rs3798097	5	9542529	-3783	C	T	T	0.305263	0.849003	5358	1.68729e-07	4.86123e-06	ENSG00000250786.1	SNHG18	small nucleolar RNA host gene 18 (non-protein coding) [Source:HGNC Symbol;Acc:49007]		rs2845395	22	17523190	5730	G	A	G	0.274194	-0.963343	3813	6.82406e-07	2.14762e-05	ENSG00000237438.2	CECR7	cat eye syndrome chromosome region, candidate 7 (non-protein coding) [Source:HGNC Symbol;Acc:1845]
rs7279344	21	47816713	203040	T	C	C	0.284211	-0.804753	4496	1.6954e-07	4.87372e-06	ENSG00000235878.4	AP001468.1	Protein LOC101060037 [Source:UniProtKB/TrEMBL;Acc:M0R212]		rs113111184	19	36254830	18484	A	AG	AG	0.182796	1.01903	4279	6.94023e-07	2.17931e-05	ENSG00000161265.10	U2AF1L4	U2 small nuclear RNA auxiliary factor 1-like 4 [Source:HGNC Symbol;Acc:23020]
rs1878703	14	20920749	-2515	C	G	C	0.384211	0.451412	4585	1.74039e-07	4.99193e-06	ENSG00000092094.6	OSGEP	O-sialoglycoprotein endopeptidase [Source:HGNC Symbol;Acc:18028]		rs4658279	1	90022799	32404	G	A	A	0.494624	0.75124	3565	7.07324e-07	2.21614e-05	ENSG00000197147.8	LRRC8B	leucine rich repeat containing 8 family, member B [Source:HGNC Symbol;Acc:30692]
rs7045665	9	114434070	10455	A	G	A	0.447368	-0.474745	5016	1.9142e-07	5.46617e-06	ENSG00000242616.3	GNG10	guanine nucleotide binding protein (G protein), gamma 10 [Source:HGNC Symbol;Acc:4402]		rs589063	11	75297804	3563	C	A	C	0.370968	-0.811612	3383	7.1233e-07	2.22195e-05	ENSG00000255326.1	CTD-2530H12.4
rs194524	7	89861832	64928	G	A	A	0.473684	0.628928	5674	1.91052e-07	5.46617e-06	ENSG00000157214.9	STEAP2	STEAP family member 2, metalloreductase [Source:HGNC Symbol;Acc:17885]		rs35167231	10	135236417	32079	TC	T	T	0.150538	0.876301	2793	7.11861e-07	2.22195e-05	ENSG00000254536.1	RP11-108K14.8	Mitochondrial GTPase 1 [Source:UniProtKB/TrEMBL;Acc:E9PI62]
rs11605908	11	68798102	-18263	G	A	A	0.189474	0.856373	4098	1.92683e-07	5.49009e-06	ENSG00000162341.11	TPCN2	two pore segment channel 2 [Source:HGNC Symbol;Acc:20820]		rs28669083	4	25399679	20844	C	T	C	0.489247	-0.465277	4554	7.16718e-07	2.2307e-05	ENSG00000053900.6	ANAPC4	anaphase promoting complex subunit 4 [Source:HGNC Symbol;Acc:19990]
rs11204915	1	151882826	542	C	T	C	0.5	0.749788	3277	1.93551e-07	5.50268e-06	ENSG00000159445.8	THEM4	thioesterase superfamily member 4 [Source:HGNC Symbol;Acc:17947]		rs12518716	5	80559107	-38272	C	T	T	0.11828	-1.30895	4329	7.23212e-07	2.24596e-05	ENSG00000247572.3	CKMT2-AS1	CKMT2 antisense RNA 1 [Source:HGNC Symbol;Acc:48997]
rs202223551	5	177272272	35864	A	C	C	0.473684	0.918919	3924	1.95492e-07	5.54564e-06	ENSG00000170089.11	RP11-423H2.1			rs33448	5	52283039	-2117	C	A	C	0.462366	0.517918	5662	7.38192e-07	2.28744e-05	ENSG00000164171.6	ITGA2	integrin, alpha 2 (CD49B, alpha 2 subunit of VLA-2 receptor) [Source:HGNC Symbol;Acc:6137]
rs1795814	12	54956744	13610	A	G	G	0.305263	-0.797074	4539	1.97294e-07	5.58449e-06	ENSG00000123360.7	PDE1B	phosphodiesterase 1B, calmodulin-dependent [Source:HGNC Symbol;Acc:8775]		rs13960	19	3762698	36	C	T	C	0.419355	0.572419	4924	7.42603e-07	2.29606e-05	ENSG00000183617.4	MRPL54	mitochondrial ribosomal protein L54 [Source:HGNC Symbol;Acc:16685]
rs11080425	18	10493077	-32825	A	G	G	0.289474	-0.608693	6167	1.98388e-07	5.60317e-06	ENSG00000134265.8	NAPG	N-ethylmaleimide-sensitive factor attachment protein, gamma [Source:HGNC Symbol;Acc:7642]		rs7594345	2	216179251	2711	C	T	C	0.462366	0.549906	4511	8.05855e-07	2.48618e-05	ENSG00000138363.10	ATIC	5-aminoimidazole-4-carboxamide ribonucleotide formyltransferase/IMP cyclohydrolase [Source:HGNC Symbol;Acc:794]
rs6150536	8	33341833	10893	C	CTCCTGACCTCAGGTAAT	C	0.436842	-0.502655	3994	1.99558e-07	5.62391e-06	ENSG00000172728.11	FUT10	fucosyltransferase 10 (alpha (1,3) fucosyltransferase) [Source:HGNC Symbol;Acc:19234]		rs4679317	3	126688271	-19166	G	A	G	0.311828	0.46336	4843	8.15498e-07	2.51044e-05	ENSG00000114554.7	PLXNA1	plexin A1 [Source:HGNC Symbol;Acc:9099]
rs2146338	1	90221128	-33345	C	T	C	0.426316	0.761857	3712	2.00034e-07	5.62504e-06	ENSG00000231613.1	RP5-943J3.1			rs12539419	7	102358137	46049	A	AG	A	0.274194	-1.03887	3379	8.21666e-07	2.52391e-05	ENSG00000267645.1	POLR2J2	polymerase (RNA) II (DNA directed) polypeptide J2 [Source:HGNC Symbol;Acc:23208]
kgp5142458	1	235677290	9509	G	T	T	0.447368	0.620569	4923	2.03815e-07	5.7189e-06	ENSG00000162885.8	B3GALNT2	beta-1,3-N-acetylgalactosaminyltransferase 2 [Source:HGNC Symbol;Acc:28596]		rs111885624	15	66837058	157974	G	T	T	0.112903	1.18396	4585	8.33127e-07	2.55356e-05	ENSG00000075131.5	TIPIN	TIMELESS interacting protein [Source:HGNC Symbol;Acc:30750]
kgp4028231	15	79234470	-7446	T	C	C	0.121053	-0.861619	5559	2.11438e-07	5.91993e-06	ENSG00000103811.11	CTSH	cathepsin H [Source:HGNC Symbol;Acc:2535]		rs2570972	1	110052139	-221	A	G	G	0.435484	0.627803	3803	8.49754e-07	2.59324e-05	ENSG00000181754.6	AMIGO1	adhesion molecule with Ig-like domain 1 [Source:HGNC Symbol;Acc:20824]
rs3819041	21	36081626	39938	C	G	C	0.489474	0.686377	4484	2.1193e-07	5.92086e-06	ENSG00000159212.8	CLIC6	chloride intracellular channel 6 [Source:HGNC Symbol;Acc:2065]		rs11657106	17	73204137	2383	C	T	C	0.284946	-0.600383	4279	8.49649e-07	2.59324e-05	ENSG00000125450.6	NUP85	nucleoporin 85kDa [Source:HGNC Symbol;Acc:8734]
rs202173711	10	70220176	-11703	ATTT	A	A	0.1	-1.04801	5118	2.15586e-07	6.00999e-06	ENSG00000138346.10	DNA2	DNA replication helicase/nuclease 2 [Source:HGNC Symbol;Acc:2939]		rs1847868	18	5259534	18368	C	A	A	0.27957	0.761383	4851	8.54839e-07	2.60313e-05	ENSG00000265188.1	RP11-835E18.4
rs486490	6	153336896	13076	G	C	G	0.315789	-0.852995	6156	2.23929e-07	6.22912e-06	ENSG00000112031.11	MTRF1L	mitochondrial translational release factor 1-like [Source:HGNC Symbol;Acc:21051]		rs4301823	12	58186594	10222	C	T	T	0.268817	-0.633765	3707	8.66183e-07	2.63199e-05	ENSG00000123297.12	TSFM	Ts translation elongation factor, mitochondrial [Source:HGNC Symbol;Acc:12367]
rs210142	6	33546837	-1182	T	C	T	0.226316	-0.641444	13418	2.29517e-07	6.37083e-06	ENSG00000030110.8	BAK1	BCL2-antagonist/killer 1 [Source:HGNC Symbol;Acc:949]		rs2468191	8	120234269	56996	G	A	G	0.284946	0.666611	4835	8.99006e-07	2.72585e-05	ENSG00000147676.9	MAL2	mal, T-cell differentiation protein 2 (gene/pseudogene) [Source:HGNC Symbol;Acc:13634]
rs35179986	11	8703194	9781	ATGC	A	A	0.326316	0.675939	5497	2.37753e-07	6.58528e-06	ENSG00000166436.11	TRIM66	tripartite motif containing 66 [Source:HGNC Symbol;Acc:29005]		rs10451851	21	44161227	-641	G	A	A	0.258065	0.938072	6522	9.48378e-07	2.86938e-05	ENSG00000225731.1	AP001627.1
rs34204106	22	24273325	-111355	TG	T	T	0.452632	0.814629	4396	2.39237e-07	6.6122e-06	ENSG00000184674.8	GSTT1	glutathione S-transferase theta 1 [Source:HGNC Symbol;Acc:4641]		exm317688	3	50332697	-4202	G	A	A	0.489247	-0.841882	2610	9.5406e-07	2.88039e-05	ENSG00000186792.11	HYAL3	hyaluronoglucosaminidase 3 [Source:HGNC Symbol;Acc:5322]
rs1265092	6	31107317	-18698	C	T	T	0.331579	0.76442	13637	2.43016e-07	6.70229e-06	ENSG00000204536.9	CCHCR1	coiled-coil alpha-helical rod protein 1 [Source:HGNC Symbol;Acc:13930]		rs34025993	9	123516572	-88690	A	G	A	0.360215	-0.542846	2895	1.02744e-06	3.0953e-05	ENSG00000095261.9	PSMD5	proteasome (prosome, macropain) 26S subunit, non-ATPase, 5 [Source:HGNC Symbol;Acc:9563]
rs6826085	4	76870229	8025	C	T	T	0.352632	0.638748	6039	2.44044e-07	6.71629e-06	ENSG00000138744.10	NAAA	N-acylethanolamine acid amidase [Source:HGNC Symbol;Acc:736]		rs4905485	14	96827247	-2567	A	T	T	0.333333	0.460592	5329	1.03038e-06	3.09754e-05	ENSG00000100744.10	GSKIP	GSK3B interacting protein [Source:HGNC Symbol;Acc:20343]
rs10474780	5	466075	-58372	G	C	G	0.331579	0.791239	3804	2.45882e-07	6.75248e-06	ENSG00000066230.6	SLC9A3	solute carrier family 9, subfamily A (NHE3, cation proton antiporter 3), member 3 [Source:HGNC Symbol;Acc:11073]		rs4748484	10	18829261	-5319	T	A	A	0.403226	0.871219	6035	1.05892e-06	3.17656e-05	ENSG00000240291.1	RP11-499P20.2
rs141803179	1	201768304	-94666	C	CTGTGTG	CTGTGTG	0.342105	-0.782757	4316	2.49501e-07	6.83732e-06	ENSG00000223774.1	RP11-307B6.3			rs4662716	2	128010807	-40945	A	G	A	0.215054	0.426924	5189	1.06494e-06	3.18784e-05	ENSG00000163161.8	ERCC3	excision repair cross-complementing rodent repair deficiency, complementation group 3 [Source:HGNC Symbol;Acc:3435]
rs28583444	15	63357852	16266	T	G	T	0.3	-0.72935	4569	2.51457e-07	6.87632e-06	ENSG00000259498.1	RP11-244F12.3			rs6519476	22	24182500	53350	G	A	A	0.38172	-0.730526	3974	1.10272e-06	3.29394e-05	ENSG00000099956.13	SMARCB1	SWI/SNF related, matrix associated, actin dependent regulator of chromatin, subfamily b, member 1 [Source:HGNC Symbol;Acc:11103]
rs11231138	11	62316195	-42808	C	G	G	0.315789	-0.623864	3727	2.58146e-07	7.02945e-06	ENSG00000255508.3	MIR3654	microRNA 3654 [Source:HGNC Symbol;Acc:38896]		chr12:58167193	12	58167193	1918	G	GCTCTTTT	GCTCTTTT	0.263441	0.653897	3710	1.13436e-06	3.38128e-05	ENSG00000123427.11	METTL21B	methyltransferase like 21B [Source:HGNC Symbol;Acc:24936]
rs112394000	16	70353479	67646	C	CTTT	CTTT	0.494737	-0.729364	2684	2.57841e-07	7.02945e-06	ENSG00000223496.1	EXOSC6	exosome component 6 [Source:HGNC Symbol;Acc:19055]		rs5760104	22	24249573	-125989	G	A	A	0.446237	0.802785	4407	1.14628e-06	3.40961e-05	ENSG00000272955.1	KB-226F1.1
rs2066276	10	93557619	-429	C	T	C	0.352632	-0.86459	3622	2.59616e-07	7.0546e-06	ENSG00000228701.1	TNKS2-AS1	TNKS2 antisense RNA 1 (head to head) [Source:HGNC Symbol;Acc:45173]		rs4970777	1	110283785	15343	C	T	C	0.38172	0.849576	4004	1.16401e-06	3.45506e-05	ENSG00000241720.2	RP4-735C1.4
rs2617617	5	127455008	36144	C	T	C	0.2	0.88884	4454	2.60952e-07	7.06117e-06	ENSG00000245937.3	CTC-228N24.3			rs2273626	14	23426182	-188	C	A	C	0.5	-0.676115	5591	1.20487e-06	3.56882e-05	ENSG00000092036.12	HAUS4	HAUS augmin-like complex, subunit 4 [Source:HGNC Symbol;Acc:20163]
rs2599459	19	44037370	7721	C	G	G	0.231579	0.810043	5464	2.60826e-07	7.06117e-06	ENSG00000176472.6	ZNF575	zinc finger protein 575 [Source:HGNC Symbol;Acc:27606]		rs62214597	21	47229553	165945	G	A	A	0.22043	0.765224	6188	1.21799e-06	3.60012e-05	ENSG00000183570.12	PCBP3	poly(rC) binding protein 3 [Source:HGNC Symbol;Acc:8651]
rs6585989	10	82174761	-20004	G	A	A	0.347368	-0.643824	5809	2.68295e-07	7.24468e-06	ENSG00000271738.1	RP11-137H2.6			rs62230786	21	37374082	-3554	G	T	T	0.301075	0.771455	5034	1.23543e-06	3.64387e-05	ENSG00000231106.2	AP000688.8
rs144412820	5	96184533	40730	G	GA	GA	0.263158	0.657981	4775	2.77585e-07	7.47988e-06	ENSG00000164307.8	ERAP1	endoplasmic reticulum aminopeptidase 1 [Source:HGNC Symbol;Acc:18173]		rs6594915	5	115300281	2130	C	T	T	0.403226	-0.651711	5518	1.23796e-06	3.64387e-05	ENSG00000172901.15	AQPEP	Aminopeptidase Q [Source:UniProtKB/Swiss-Prot;Acc:Q6Q4G3]
rs62230788	21	37380337	2701	A	T	T	0.336842	0.862054	5034	2.90514e-07	7.81196e-06	ENSG00000231106.2	AP000688.8			kgp2010429	12	27863531	-172	T	C	C	0.0591398	1.5055	5019	1.24828e-06	3.66659e-05	ENSG00000256377.1	RP11-1060J15.4
rs35489209	11	33080093	19130	T	TAA	TAA	0.352632	0.453154	4514	2.93656e-07	7.86369e-06	ENSG00000176148.11	TCP11L1	t-complex 11, testis-specific-like 1 [Source:HGNC Symbol;Acc:25655]		rs6899519	6	46681900	26288	T	G	G	0.295699	-0.745192	4348	1.25928e-06	3.69121e-05	ENSG00000180113.11	TDRD6	tudor domain containing 6 [Source:HGNC Symbol;Acc:21339]
rs1128894	1	153604422	-2146	T	C	T	0.426316	-0.576418	3908	2.93258e-07	7.86369e-06	ENSG00000189171.9	S100A13	S100 calcium binding protein A13 [Source:HGNC Symbol;Acc:10490]		rs9934440	16	70439105	153272	C	T	C	0.494624	-0.759099	2684	1.27669e-06	3.73448e-05	ENSG00000223496.1	EXOSC6	exosome component 6 [Source:HGNC Symbol;Acc:19055]
rs11714140	3	125788472	-31932	T	G	G	0.431579	0.558884	5101	2.94952e-07	7.88204e-06	ENSG00000114544.11	SLC41A3	solute carrier family 41, member 3 [Source:HGNC Symbol;Acc:31046]		rs12333241	6	42671439	-18873	G	A	A	0.247312	0.827105	3644	1.28273e-06	3.74438e-05	ENSG00000112619.6	PRPH2	peripherin 2 (retinal degeneration, slow) [Source:HGNC Symbol;Acc:9942]
kgp5066240	17	73993546	18245	C	T	C	0.268421	0.818076	4775	3.0676e-07	8.16378e-06	ENSG00000257949.2	TEN1	TEN1 CST complex subunit [Source:HGNC Symbol;Acc:37242]		chr2:86381299	2	86381299	-41414	C	CT	CT	0.451613	0.963338	3407	1.30691e-06	3.79923e-05	ENSG00000273080.1	RP11-301O19.1
rs2293745	11	298758	9623	G	A	A	0.163158	-0.678066	2859	3.06216e-07	8.16378e-06	ENSG00000142102.11	ATHL1	ATH1, acid trehalase-like 1 (yeast) [Source:HGNC Symbol;Acc:26210]		rs512715	11	65191208	963	C	G	C	0.225806	-0.866275	2788	1.30464e-06	3.79923e-05	ENSG00000245532.4	NEAT1	nuclear paraspeckle assembly transcript 1 (non-protein coding) [Source:HGNC Symbol;Acc:30815]
rs62215189	21	47603995	-395	A	G	G	0.226316	-0.988161	4515	3.08104e-07	8.18268e-06	ENSG00000160284.10	SPATC1L	spermatogenesis and centriole associated 1-like [Source:HGNC Symbol;Acc:1298]		rs3744260	17	7621943	13423	G	A	A	0.354839	0.54238	4019	1.34326e-06	3.89687e-05	ENSG00000108947.4	EFNB3	ephrin-B3 [Source:HGNC Symbol;Acc:3228]
rs13233747	7	73149302	-66	G	A	A	0.4	-0.9139	2116	3.38722e-07	8.97736e-06	ENSG00000225969.1	LINC00035	long intergenic non-protein coding RNA 35 [Source:HGNC Symbol;Acc:18289]		rs301796	1	8466730	-410972	T	C	C	0.241935	0.542732	4042	1.34814e-06	3.90299e-05	ENSG00000142599.13	RERE	arginine-glutamic acid dipeptide (RE) repeats [Source:HGNC Symbol;Acc:9965]
rs59042234	12	54061781	-9411	AT	A	A	0.273684	0.452999	3726	3.41119e-07	9.02237e-06	ENSG00000135390.13	ATP5G2	ATP synthase, H+ transporting, mitochondrial Fo complex, subunit C2 (subunit 9) [Source:HGNC Symbol;Acc:842]		kgp8106922	19	9543029	108008	T	C	C	0.107527	-0.731697	4902	1.45471e-06	4.1943e-05	ENSG00000188629.7	ZNF177	zinc finger protein 177 [Source:HGNC Symbol;Acc:12966]
rs600038	9	136151806	20856	T	C	C	0.226316	0.690508	5400	3.44621e-07	9.09635e-06	ENSG00000271875.1	RP11-430N14.4			rs11281691	2	63721421	-346653	T	TGACGACGAC	T	0.241935	-0.483444	3190	1.45449e-06	4.1943e-05	ENSG00000169764.10	UGP2	UDP-glucose pyrophosphorylase 2 [Source:HGNC Symbol;Acc:12527]
rs62286929	3	184524492	-5439	A	G	G	0.0736842	0.924378	4350	3.46367e-07	9.12378e-06	ENSG00000156931.11	VPS8	vacuolar protein sorting 8 homolog (S. cerevisiae) [Source:HGNC Symbol;Acc:29122]		rs4849092	2	113409225	5958	G	C	G	0.139785	-1.17595	3962	1.50817e-06	4.33956e-05	ENSG00000237753.1	AC079922.3
rs402348	18	61034420	-323	T	G	G	0.178947	0.67954	4254	3.61491e-07	9.50277e-06	ENSG00000119537.11	KDSR	3-ketodihydrosphingosine reductase [Source:HGNC Symbol;Acc:4021]		kgp1717486	11	295670	6535	G	A	G	0.172043	0.593054	2859	1.58274e-06	4.54485e-05	ENSG00000142102.11	ATHL1	ATH1, acid trehalase-like 1 (yeast) [Source:HGNC Symbol;Acc:26210]
rs2275560	1	164529666	4845	G	A	A	0.442105	-0.597427	4550	3.68521e-07	9.66789e-06	ENSG00000185630.14	PBX1	pre-B-cell leukemia homeobox 1 [Source:HGNC Symbol;Acc:8632]		rs10402988	19	52363104	-31099	G	A	A	0.150538	-0.661426	6223	1.59028e-06	4.55722e-05	ENSG00000161551.8	ZNF577	zinc finger protein 577 [Source:HGNC Symbol;Acc:28673]
rs10992270	9	94961364	-126402	C	T	T	0.252632	0.743799	4250	3.88132e-07	1.01617e-05	ENSG00000188312.9	CENPP	centromere protein P [Source:HGNC Symbol;Acc:32933]		rs8106090	19	44371210	-34327	A	G	G	0.473118	-0.743399	5652	1.66393e-06	4.75861e-05	ENSG00000176222.7	ZNF404	zinc finger protein 404 [Source:HGNC Symbol;Acc:19417]
rs2077543	15	42132200	11917	C	G	C	0.468421	0.56518	3505	3.92661e-07	1.02595e-05	ENSG00000243789.6	JMJD7	jumonji domain containing 7 [Source:HGNC Symbol;Acc:34397]		rs12470867	2	102926366	-128807	G	A	A	0.241935	-0.590952	4252	1.71628e-06	4.88849e-05	ENSG00000234389.1	AC007278.3
rs2515087	11	73682872	-11480	C	T	T	0.268421	0.796572	3587	3.95907e-07	1.03234e-05	ENSG00000175567.4	UCP2	uncoupling protein 2 (mitochondrial, proton carrier) [Source:HGNC Symbol;Acc:12518]		rs35709843	1	45453337	-24482	GT	G	G	0.188172	-0.658886	3599	1.71341e-06	4.88849e-05	ENSG00000126088.8	UROD	uroporphyrinogen decarboxylase [Source:HGNC Symbol;Acc:12591]
rs1450962	12	7320545	-20736	A	G	G	0.478947	0.805238	4144	4.00668e-07	1.04265e-05	ENSG00000139197.6	PEX5	peroxisomal biogenesis factor 5 [Source:HGNC Symbol;Acc:9719]		rs10651522	11	110968059	-22	G	GCCC	GCCC	0.155914	1.1894	4040	1.72573e-06	4.9055e-05	ENSG00000271584.1	RP11-89C3.4
rs1951737	14	24422795	14855	A	G	G	0.0947368	-1.36459	4693	4.06357e-07	1.05532e-05	ENSG00000197775.1	DHRS4-AS1			rs12133524	1	121141155	34031	G	C	G	0.397849	-0.640585	1003	1.74578e-06	4.95251e-05	ENSG00000171943.7	SRGAP2C	SLIT-ROBO Rho GTPase activating protein 2C [Source:HGNC Symbol;Acc:30584]
rs530569	11	94169708	-37028	C	T	T	0.294737	0.878902	4205	4.11872e-07	1.0675e-05	ENSG00000255893.1	RP11-685N10.1			rs7933509	11	64944182	-5123	A	G	G	0.284946	-0.93384	2767	1.77176e-06	5.00606e-05	ENSG00000254614.1	AP003068.23	Uncharacterized protein [Source:UniProtKB/TrEMBL;Acc:E9PK70]
rs1286310	14	91277103	-5720	T	C	T	0.252632	0.589957	4466	4.15592e-07	1.07498e-05	ENSG00000165914.10	TTC7B	tetratricopeptide repeat domain 7B [Source:HGNC Symbol;Acc:19858]		rs10998195	10	70217461	-14418	T	C	C	0.102151	-1.24241	5118	1.77063e-06	5.00606e-05	ENSG00000138346.10	DNA2	DNA replication helicase/nuclease 2 [Source:HGNC Symbol;Acc:2939]
rs9533777	13	44708720	-7962	G	A	G	0.157895	-1.14459	3640	4.21489e-07	1.08805e-05	ENSG00000227258.1	SMIM2-AS1	SMIM2 antisense RNA 1 [Source:HGNC Symbol;Acc:42674]		rs59846343	16	75340800	-74358	C	CACAT	CACAT	0.317204	0.876094	4735	1.79214e-06	5.05352e-05	ENSG00000261783.1	RP11-252K23.2
rs10898889	11	72605382	100656	G	C	C	0.268421	0.705517	3247	4.43191e-07	1.14179e-05	ENSG00000214530.3	STARD10	StAR-related lipid transfer (START) domain containing 10 [Source:HGNC Symbol;Acc:10666]		kgp10483429	2	240877818	-87001	G	C	C	0.311828	-0.70174	5994	1.85183e-06	5.21141e-05	ENSG00000130414.7	NDUFA10	NADH dehydrogenase (ubiquinone) 1 alpha subcomplex, 10, 42kDa [Source:HGNC Symbol;Acc:7684]
rs11626048	14	74282511	28448	T	C	C	0.457895	0.775947	4858	4.51643e-07	1.16125e-05	ENSG00000259065.1	RP5-1021I20.1			rs406598	11	3076285	62678	G	A	A	0.467742	0.57057	4779	1.91115e-06	5.36764e-05	ENSG00000205531.8	NAP1L4	nucleosome assembly protein 1-like 4 [Source:HGNC Symbol;Acc:7640]
rs140828529	4	130044425	29953	A	G	A	0.157895	-0.786792	4189	4.79741e-07	1.2286e-05	ENSG00000151470.8	C4orf33	chromosome 4 open reading frame 33 [Source:HGNC Symbol;Acc:27025]		rs12904576	15	101094127	-5032	T	C	C	0.370968	-0.796502	6232	1.94948e-06	5.4644e-05	ENSG00000259205.2	PRKXP1	protein kinase, X-linked, pseudogene 1 [Source:HGNC Symbol;Acc:9442]
rs74586566	5	10308060	-78	C	A	A	0.0578947	1.68427	5115	4.79363e-07	1.2286e-05	ENSG00000164237.4	CMBL	carboxymethylenebutenolidase homolog (Pseudomonas) [Source:HGNC Symbol;Acc:25090]		rs4787488	16	29995803	-10812	A	C	A	0.424731	-0.406917	2022	1.95738e-06	5.47566e-05	ENSG00000169592.10	INO80E	INO80 complex subunit E [Source:HGNC Symbol;Acc:26905]
exm2272316	15	77335891	358	C	T	C	0.273684	0.869706	4079	4.83867e-07	1.23671e-05	ENSG00000260787.1	RP11-797A18.4			rs66948963	12	6599982	-3025	TG	T	T	0.446237	-0.464514	4338	1.97462e-06	5.51295e-05	ENSG00000111639.3	MRPL51	mitochondrial ribosomal protein L51 [Source:HGNC Symbol;Acc:14044]
rs28592876	12	123866429	109548	G	A	A	0.257895	-0.652122	3816	4.9329e-07	1.25831e-05	ENSG00000111328.2	CDK2AP1	cyclin-dependent kinase 2 associated protein 1 [Source:HGNC Symbol;Acc:14002]		kgp6447493	14	50013324	-52091	G	C	G	0.365591	0.766364	4085	2.13377e-06	5.94551e-05	ENSG00000165501.12	LRR1	leucine rich repeat protein 1 [Source:HGNC Symbol;Acc:19742]
rs11227678	11	66842469	18180	G	A	A	0.0684211	-1.38784	2519	4.95317e-07	1.26098e-05	ENSG00000173156.2	RHOD	ras homolog family member D [Source:HGNC Symbol;Acc:670]		rs3010470	10	118454920	-47165	T	C	T	0.38172	-0.654263	3974	2.14146e-06	5.94891e-05	ENSG00000165868.8	HSPA12A	heat shock 70kDa protein 12A [Source:HGNC Symbol;Acc:19022]
rs1179040	9	136241639	18087	C	T	C	0.326316	-0.737257	5394	4.97665e-07	1.26447e-05	ENSG00000148290.5	SURF1	surfeit 1 [Source:HGNC Symbol;Acc:11474]		rs6590133	11	124975953	-5706	A	G	G	0.236559	0.740438	5634	2.14343e-06	5.94891e-05	ENSG00000150433.5	TMEM218	transmembrane protein 218 [Source:HGNC Symbol;Acc:27344]
rs2567335	3	197296266	-3928	G	A	A	0.431579	0.662746	3597	5.80708e-07	1.47221e-05	ENSG00000161267.7	BDH1	3-hydroxybutyrate dehydrogenase, type 1 [Source:HGNC Symbol;Acc:1027]		rs402348	18	61034420	-323	T	G	G	0.172043	0.634371	4254	2.25585e-06	6.24862e-05	ENSG00000119537.11	KDSR	3-ketodihydrosphingosine reductase [Source:HGNC Symbol;Acc:4021]
rs72797510	16	84690467	8336	C	T	T	0.342105	-0.563657	7965	5.81709e-07	1.47221e-05	ENSG00000135686.8	KLHL36	kelch-like family member 36 [Source:HGNC Symbol;Acc:17844]		rs36232066	8	67386378	14140	GTTTTA	G	GTTTTA	0.456989	-0.545804	2766	2.29662e-06	6.34908e-05	ENSG00000169085.7	C8orf46	chromosome 8 open reading frame 46 [Source:HGNC Symbol;Acc:28498]
rs5757472	22	39483967	47043	T	C	T	0.305263	-0.566602	3691	5.89906e-07	1.48712e-05	ENSG00000239713.3	APOBEC3G	apolipoprotein B mRNA editing enzyme, catalytic polypeptide-like 3G [Source:HGNC Symbol;Acc:17357]		rs35056049	15	40327793	-3719	CCTG	C	CCTG	0.268817	0.699427	4164	2.30501e-06	6.35981e-05	ENSG00000248508.2	SRP14-AS1	SRP14 antisense RNA1 (head to head) [Source:HGNC Symbol;Acc:48619]
rs10934559	3	121480038	-73888	G	A	A	0.115789	0.98793	4975	5.88761e-07	1.48712e-05	ENSG00000173226.12	IQCB1	IQ motif containing B1 [Source:HGNC Symbol;Acc:28949]		rs34162186	18	51825773	29999	C	G	G	0.424731	-0.434725	5345	2.32779e-06	6.41011e-05	ENSG00000101751.6	POLI	polymerase (DNA directed) iota [Source:HGNC Symbol;Acc:9182]
kgp3625640	1	75219125	20033	T	C	T	0.457895	-0.787117	4102	6.08228e-07	1.53032e-05	ENSG00000116791.9	CRYZ	crystallin, zeta (quinone reductase) [Source:HGNC Symbol;Acc:2419]		rs28383169	6	32565652	8027	C	G	G	0.247312	-0.752684	16321	2.36673e-06	6.50464e-05	ENSG00000196126.6	HLA-DRB1	major histocompatibility complex, class II, DR beta 1 [Source:HGNC Symbol;Acc:4948]
rs36016025	7	77315176	-10406	C	T	T	0.173684	-0.928666	5499	6.11199e-07	1.53481e-05	ENSG00000214293.4	RSBN1L-AS1	RSBN1L antisense RNA 1 [Source:HGNC Symbol;Acc:44173]		rs4512930	12	7364623	23342	G	A	A	0.483871	0.671655	4144	2.45485e-06	6.7337e-05	ENSG00000139197.6	PEX5	peroxisomal biogenesis factor 5 [Source:HGNC Symbol;Acc:9719]
rs2038332	6	153320726	15841	A	G	G	0.152632	-1.14199	6117	6.31594e-07	1.58294e-05	ENSG00000227627.1	RP1-101K10.6			rs13221784	7	128054208	3902	G	T	T	0.295699	-0.735338	4006	2.49479e-06	6.82997e-05	ENSG00000106348.12	IMPDH1	IMP (inosine 5'-monophosphate) dehydrogenase 1 [Source:HGNC Symbol;Acc:6052]
rs8116197	20	60782071	23986	G	A	A	0.273684	0.770049	5503	6.35153e-07	1.58878e-05	ENSG00000101181.13	MTG2	mitochondrial ribosome-associated GTPase 2 [Source:HGNC Symbol;Acc:16239]		rs34546993	12	99068217	29326	G	GTC	GTC	0.112903	0.809623	4202	2.50252e-06	6.83785e-05	ENSG00000166130.10	IKBIP	IKBKB interacting protein [Source:HGNC Symbol;Acc:26430]
rs3031559	10	29733404	35073	AAT	A	A	0.310526	0.866163	6302	6.36958e-07	1.59021e-05	ENSG00000224597.5	PTCHD3P1	patched domain containing 3 pseudogene 1 [Source:HGNC Symbol;Acc:44945]		rs56269903	16	3104818	-10480	C	T	T	0.129032	-0.872807	3063	2.54531e-06	6.94132e-05	ENSG00000008517.12	IL32	interleukin 32 [Source:HGNC Symbol;Acc:16830]
rs9258648	6	29822241	-72509	C	T	C	0.489474	-0.824763	11241	6.38505e-07	1.591e-05	ENSG00000227262.3	HCG4B	HLA complex group 4B (non-protein coding) [Source:HGNC Symbol;Acc:22919]		kgp481345	2	219151218	-6091	A	C	A	0.473118	0.613594	3143	2.55688e-06	6.95244e-05	ENSG00000135926.8	TMBIM1	transmembrane BAX inhibitor motif containing 1 [Source:HGNC Symbol;Acc:23410]
rs4482074	12	52618791	-7513	G	A	A	0.357895	0.714712	4978	6.75706e-07	1.68045e-05	ENSG00000135480.10	KRT7	keratin 7 [Source:HGNC Symbol;Acc:6445]		rs12051048	16	783864	6928	C	A	A	0.252688	0.667283	4197	2.55925e-06	6.95244e-05	ENSG00000103253.13	HAGHL	hydroxyacylglutathione hydrolase-like [Source:HGNC Symbol;Acc:14177]
rs2470043	8	120229252	51979	A	G	A	0.289474	0.68313	4835	6.81912e-07	1.69262e-05	ENSG00000147676.9	MAL2	mal, T-cell differentiation protein 2 (gene/pseudogene) [Source:HGNC Symbol;Acc:13634]		rs1713806	3	153883426	44634	C	A	C	0.193548	0.709679	4487	2.6208e-06	7.10596e-05	ENSG00000114790.8	ARHGEF26	Rho guanine nucleotide exchange factor (GEF) 26 [Source:HGNC Symbol;Acc:24490]
rs7386524	8	135534005	-191287	T	C	T	0.426316	-0.660158	5096	6.9004e-07	1.70951e-05	ENSG00000066827.11	ZFAT	zinc finger and AT hook domain containing [Source:HGNC Symbol;Acc:19899]		chr11:126084300	11	126084300	-54650	TTC	T	TTC	0.247312	0.727542	5667	2.64019e-06	7.14479e-05	ENSG00000110074.6	FOXRED1	FAD-dependent oxidoreductase domain containing 1 [Source:HGNC Symbol;Acc:26927]
kgp6500	12	6640676	38154	T	A	A	0.468421	-0.451545	4338	7.09388e-07	1.75407e-05	ENSG00000010292.8	NCAPD2	non-SMC condensin I complex, subunit D2 [Source:HGNC Symbol;Acc:24305]		rs9790644	4	76877402	15198	G	A	G	0.451613	-0.584776	6039	2.64821e-06	7.15276e-05	ENSG00000138744.10	NAAA	N-acylethanolamine acid amidase [Source:HGNC Symbol;Acc:736]
rs4803479	19	42057604	1718	T	G	T	0.263158	0.85244	3162	7.44053e-07	1.83627e-05	ENSG00000007129.13	CEACAM21	carcinoembryonic antigen-related cell adhesion molecule 21 [Source:HGNC Symbol;Acc:28834]		rs56051619	6	153312970	8085	C	T	T	0.150538	-1.12882	6117	2.66645e-06	7.18826e-05	ENSG00000227627.1	RP1-101K10.6
rs142741678	3	119303054	4939	C	CT	CT	0.0736842	-1.25037	4869	7.46205e-07	1.83807e-05	ENSG00000144843.7	ADPRH	ADP-ribosylarginine hydrolase [Source:HGNC Symbol;Acc:269]		rs45457991	16	1556500	13155	A	G	G	0.0806452	-0.820171	4994	2.77597e-06	7.46922e-05	ENSG00000100726.10	TELO2	telomere maintenance 2 [Source:HGNC Symbol;Acc:29099]
rs12733981	1	26510439	12127	G	A	A	0.242105	-0.56384	2653	7.5679e-07	1.86059e-05	ENSG00000236782.1	RP11-96L14.7			rs1870124	2	219187740	52760	C	T	C	0.451613	0.525249	3175	2.80566e-06	7.53473e-05	ENSG00000127837.5	AAMP	angio-associated, migratory cell protein [Source:HGNC Symbol;Acc:18]
rs202001589	10	102346090	56462	T	TA	TA	0.226316	-0.639059	4254	7.59839e-07	1.86453e-05	ENSG00000075826.12	SEC31B	SEC31 homolog B (S. cerevisiae) [Source:HGNC Symbol;Acc:23197]		rs28505422	7	128232642	-58597	A	G	A	0.38172	-0.61369	3947	2.83439e-06	7.59741e-05	ENSG00000243302.3	RP11-274B21.2
rs36158784	16	30510978	18311	T	G	G	0.284211	0.916094	1727	7.62588e-07	1.86773e-05	ENSG00000260487.1	RP11-297C4.3			rs201900908	2	20114858	13111	CTTAATATTAGATTTAATATTAAGAT	C	C	0.129032	1.04507	5233	2.9278e-06	7.8329e-05	ENSG00000183891.5	TTC32	tetratricopeptide repeat domain 32 [Source:HGNC Symbol;Acc:32954]
rs12824567	12	124495203	37825	G	C	C	0.384211	0.674438	4444	7.67765e-07	1.87685e-05	ENSG00000119242.4	CCDC92	coiled-coil domain containing 92 [Source:HGNC Symbol;Acc:29563]		rs144073979	22	18886814	-6727	G	A	A	0.0913979	-1.01265	4847	3.01554e-06	8.05236e-05	ENSG00000183628.8	DGCR6	DiGeorge syndrome critical region gene 6 [Source:HGNC Symbol;Acc:2846]
rs11376871	9	111911002	135193	T	TA	TA	0.215789	-1.02702	5495	8.03933e-07	1.96155e-05	ENSG00000119326.10	CTNNAL1	catenin (cadherin-associated protein), alpha-like 1 [Source:HGNC Symbol;Acc:2512]		rs11870	21	45759045	7928	C	T	T	0.22043	0.66422	5272	3.04563e-06	8.11733e-05	ENSG00000184441.4	AP001062.7
exm-rs8111	6	32083175	-12855	C	T	T	0.384211	0.621048	22807	8.26815e-07	2.00978e-05	ENSG00000213676.6	ATF6B	activating transcription factor 6 beta [Source:HGNC Symbol;Acc:2349]		rs61034078	21	37453824	-45114	A	G	G	0.0806452	-0.810845	5106	3.05701e-06	8.13229e-05	ENSG00000230212.2	AP000688.14
rs6585785	10	123861536	112847	A	C	C	0.473684	0.665814	5007	8.26452e-07	2.00978e-05	ENSG00000138162.13	TACC2	transforming, acidic coiled-coil containing protein 2 [Source:HGNC Symbol;Acc:11523]		rs11668882	19	54675097	-1847	T	C	C	0.387097	-0.786298	6440	3.0751e-06	8.16501e-05	ENSG00000167608.7	TMC4	transmembrane channel-like 4 [Source:HGNC Symbol;Acc:22998]
rs10949935	7	64189061	62550	T	C	T	0.189474	-0.690079	4941	8.48367e-07	2.05139e-05	ENSG00000196247.7	ZNF107	zinc finger protein 107 [Source:HGNC Symbol;Acc:12887]		rs12539419	7	102358137	74899	A	AG	A	0.274194	-1.00922	3341	3.21121e-06	8.51038e-05	ENSG00000267368.1	UPK3BL	uroplakin 3B-like [Source:HGNC Symbol;Acc:37278]
rs114387136	1	39754893	-256966	T	C	C	0.0736842	-1.2463	3801	8.4565e-07	2.05139e-05	ENSG00000182109.3	RP11-69E11.4			rs11765904	7	55773037	-346260	G	A	A	0.193548	0.819089	4736	3.24138e-06	8.57422e-05	ENSG00000146733.9	PSPH	phosphoserine phosphatase [Source:HGNC Symbol;Acc:9577]
rs67162942	6	42671861	-18451	AT	A	A	0.257895	0.820086	3644	8.48702e-07	2.05139e-05	ENSG00000112619.6	PRPH2	peripherin 2 (retinal degeneration, slow) [Source:HGNC Symbol;Acc:9942]		rs149388072	8	86039533	20151	T	TTTTTG	T	0.27957	0.727389	2031	3.25194e-06	8.58605e-05	ENSG00000133739.11	LRRCC1	leucine rich repeat and coiled-coil centrosomal protein 1 [Source:HGNC Symbol;Acc:29373]
rs12163488	22	22667034	9445	A	C	C	0.142105	-1.17376	2683	8.56901e-07	2.06734e-05	ENSG00000236850.4	BMS1P20	BMS1 pseudogene 20 [Source:HGNC Symbol;Acc:49153]		rs11064213	12	6580376	-67160	A	G	G	0.129032	-0.858692	4316	3.26248e-06	8.59777e-05	ENSG00000269968.1	RP5-940J5.9
rs7749	11	95565789	42660	G	A	A	0.357895	0.39437	3938	8.86583e-07	2.13496e-05	ENSG00000166037.6	CEP57	centrosomal protein 57kDa [Source:HGNC Symbol;Acc:30794]		rs558814	11	124675214	4868	A	G	G	0.327957	0.761852	5768	3.30215e-06	8.68608e-05	ENSG00000245498.2	RP11-677M14.7
rs61966637	13	79901209	-79235	T	C	C	0.0631579	1.38954	3692	9.00549e-07	2.16455e-05	ENSG00000227354.2	RBM26-AS1	RBM26 antisense RNA 1 [Source:HGNC Symbol;Acc:39805]		kgp7743946	19	44488352	16338	G	A	A	0.0860215	-1.21547	5474	3.4358e-06	9.02081e-05	ENSG00000204920.6	ZNF155	zinc finger protein 155 [Source:HGNC Symbol;Acc:12940]
kgp9998993	6	25650159	-2305	G	T	T	0.326316	-0.935833	5983	9.16406e-07	2.19857e-05	ENSG00000079689.9	SCGN	secretagogin, EF-hand calcium binding protein [Source:HGNC Symbol;Acc:16941]		rs1054133	6	2990985	-8383	T	C	C	0.392473	0.792531	5521	3.63217e-06	9.51866e-05	ENSG00000224846.1	RP1-90J20.8
rs72976014	2	239144354	4036	T	G	G	0.368421	0.826878	5456	9.24968e-07	2.21499e-05	ENSG00000186235.6	AC016757.3	Protein LOC151174 [Source:UniProtKB/TrEMBL;Acc:E7EUL1]		rs1134924	5	179126090	20461	C	T	C	0.408602	-0.461065	6205	3.65619e-06	9.56383e-05	ENSG00000127022.10	CANX	calnexin [Source:HGNC Symbol;Acc:1473]
rs272441	5	179301260	-33599	A	G	A	0.0684211	1.25039	5463	9.29194e-07	2.22099e-05	ENSG00000197226.8	TBC1D9B	TBC1 domain family, member 9B (with GRAM domain) [Source:HGNC Symbol;Acc:29097]		rs2244880	2	128386644	-16795	G	C	G	0.451613	-0.742273	5000	3.672e-06	9.5874e-05	ENSG00000144230.12	GPR17	G protein-coupled receptor 17 [Source:HGNC Symbol;Acc:4471]
rs7134710	12	120888510	4269	C	A	A	0.152632	1.19439	4497	9.6195e-07	2.29504e-05	ENSG00000257218.1	GATC	glutamyl-tRNA(Gln) amidotransferase, subunit C [Source:HGNC Symbol;Acc:25068]		rs10908821	1	161008535	-245	C	G	G	0.172043	1.22978	4253	3.69383e-06	9.62657e-05	ENSG00000215845.6	TSTD1	thiosulfate sulfurtransferase (rhodanese)-like domain containing 1 [Source:HGNC Symbol;Acc:35410]
rs8109757	19	21780307	100823	T	C	C	0.410526	-0.479375	7200	9.79124e-07	2.32852e-05	ENSG00000197013.5	ZNF429	zinc finger protein 429 [Source:HGNC Symbol;Acc:20817]		rs5770761	22	50285692	-26414	T	C	C	0.231183	0.588706	6342	3.73507e-06	9.71609e-05	ENSG00000182858.9	ALG12	ALG12, alpha-1,6-mannosyltransferase [Source:HGNC Symbol;Acc:19358]
rs71364535	18	44000992	94220	C	T	T	0.136842	0.873982	4088	9.79594e-07	2.32852e-05	ENSG00000141622.9	RNF165	ring finger protein 165 [Source:HGNC Symbol;Acc:31696]		rs10818511	9	123892718	80164	G	A	A	0.408602	0.452548	3106	3.77057e-06	9.79037e-05	ENSG00000106804.6	C5	complement component 5 [Source:HGNC Symbol;Acc:1331]
rs8176645	9	136149098	-1519	T	A	A	0.336842	0.537061	5427	9.87104e-07	2.33776e-05	ENSG00000175164.9	ABO	ABO blood group (transferase A, alpha 1-3-N-acetylgalactosaminyltransferase; transferase B, alpha 1-3-galactosyltransferase) [Source:HGNC Symbol;Acc:79]		rs4802648	19	50529054	56197	C	T	T	0.247312	0.609712	4295	3.79062e-06	9.82434e-05	ENSG00000161643.8	SIGLEC16	sialic acid binding Ig-like lectin 16 (gene/pseudogene) [Source:HGNC Symbol;Acc:24851]
rs13012798	2	47718455	88347	C	G	G	0.0947368	0.864675	4861	9.86953e-07	2.33776e-05	ENSG00000095002.8	MSH2	mutS homolog 2 [Source:HGNC Symbol;Acc:7325]		rs11664946	18	77730825	-63124	A	G	A	0.263441	-0.460588	3555	3.82116e-06	9.88315e-05	ENSG00000141759.10	TXNL4A	thioredoxin-like 4A [Source:HGNC Symbol;Acc:30551]
rs35920703	1	224651116	106564	C	CT	CT	0.210526	-0.728007	4546	9.91646e-07	2.34422e-05	ENSG00000143771.7	CNIH4	cornichon family AMPA receptor auxiliary protein 4 [Source:HGNC Symbol;Acc:25013]		rs11608	2	27435374	479	G	A	G	0.258065	-0.510043	2694	3.82733e-06	9.88315e-05	ENSG00000138085.12	ATRAID	all-trans retinoic acid-induced differentiation factor [Source:HGNC Symbol;Acc:24090]
rs144743210	2	160146305	2995	C	CTT	CTT	0.3	-0.766078	5222	1.0236e-06	2.41533e-05	ENSG00000196151.6	WDSUB1	WD repeat, sterile alpha motif and U-box domain containing 1 [Source:HGNC Symbol;Acc:26697]		rs1820691	19	52916988	15886	T	G	T	0.193548	0.61435	6730	3.86476e-06	9.96155e-05	ENSG00000167555.9	ZNF528	zinc finger protein 528 [Source:HGNC Symbol;Acc:29384]
rs35433380	2	47136950	-32044	G	T	T	0.210526	-0.909459	5203	1.04143e-06	2.45292e-05	ENSG00000180398.7	MCFD2	multiple coagulation factor deficiency 2 [Source:HGNC Symbol;Acc:18451]		rs112097663	3	194377712	-15494	C	T	T	0.155914	0.779426	5994	3.96615e-06	0.000102042	ENSG00000041802.6	LSG1	large 60S subunit nuclear export GTPase 1 [Source:HGNC Symbol;Acc:25652]
chr10:95759507	10	95759507	5761	C	CTT	CTT	0.484211	-0.900128	5049	1.04711e-06	2.46181e-05	ENSG00000138193.10	PLCE1	phospholipase C, epsilon 1 [Source:HGNC Symbol;Acc:17175]		rs11686534	2	95901265	70107	A	G	A	0.376344	0.707477	932	4.00201e-06	0.000102777	ENSG00000144026.7	ZNF514	zinc finger protein 514 [Source:HGNC Symbol;Acc:25894]
rs917191	7	80570871	19196	G	C	G	0.442105	0.409272	3828	1.07007e-06	2.51121e-05	ENSG00000075223.9	SEMA3C	sema domain, immunoglobulin domain (Ig), short basic domain, secreted, (semaphorin) 3C [Source:HGNC Symbol;Acc:10725]		rs143882095	15	40676574	1652	CA	C	C	0.0698925	1.20991	3825	4.07937e-06	0.000104574	ENSG00000128944.9	KNSTRN	kinetochore-localized astrin/SPAG5 binding protein [Source:HGNC Symbol;Acc:30767]
rs7045665	9	114434070	40404	A	G	A	0.447368	-0.481667	5097	1.07331e-06	2.51425e-05	ENSG00000244115.1	DNAJC25-GNG10	DNAJC25-GNG10 readthrough [Source:HGNC Symbol;Acc:37501]		rs35335072	19	5708720	-11863	C	T	T	0.311828	-0.613039	4849	4.29084e-06	0.000109795	ENSG00000196365.7	LONP1	lon peptidase 1, mitochondrial [Source:HGNC Symbol;Acc:9479]
rs7844860	8	144636949	13326	T	C	C	0.478947	-0.691459	4184	1.10012e-06	2.57238e-05	ENSG00000014164.6	ZC3H3	zinc finger CCCH-type containing 3 [Source:HGNC Symbol;Acc:28972]		rs11123509	2	120046019	64635	T	A	T	0.38172	0.699363	3708	4.33142e-06	0.000110633	ENSG00000115107.15	STEAP3	STEAP family member 3, metalloreductase [Source:HGNC Symbol;Acc:24592]
rs2231516	8	141521151	-246	G	C	G	0.136842	0.829843	4494	1.12724e-06	2.63103e-05	ENSG00000104472.5	CHRAC1	chromatin accessibility complex 1 [Source:HGNC Symbol;Acc:13544]		rs11210713	1	43234243	-48711	A	T	T	0.290323	0.587439	3863	4.40745e-06	0.000112371	ENSG00000177868.7	CCDC23	coiled-coil domain containing 23 [Source:HGNC Symbol;Acc:29204]
rs8053839	16	48390512	112305	G	T	T	0.4	0.423661	2298	1.15817e-06	2.69834e-05	ENSG00000102910.9	LONP2	lon peptidase 2, peroxisomal [Source:HGNC Symbol;Acc:20598]		rs35307336	7	66781776	13882	T	C	C	0.430108	-0.645895	7485	4.44531e-06	0.000113132	ENSG00000067601.6	PMS2P4	postmeiotic segregation increased 2 pseudogene 4 [Source:HGNC Symbol;Acc:9129]
kgp7483596	19	47280789	30538	C	T	C	0.268421	0.647215	3854	1.16664e-06	2.71318e-05	ENSG00000090372.10	STRN4	striatin, calmodulin binding protein 4 [Source:HGNC Symbol;Acc:15721]		rs11202155	10	88511321	-5086	C	T	T	0.360215	-0.471883	4275	4.70995e-06	0.000119651	ENSG00000107779.7	BMPR1A	bone morphogenetic protein receptor, type IA [Source:HGNC Symbol;Acc:1076]
rs5761004	22	23978677	52631	G	A	A	0.363158	-0.820366	3658	1.18269e-06	2.74556e-05	ENSG00000272733.1	KB-208E9.1			rs11424576	14	21951016	6260	C	CT	C	0.494624	0.461995	6345	4.77244e-06	0.00012102	ENSG00000092203.9	TOX4	TOX high mobility group box family member 4 [Source:HGNC Symbol;Acc:20161]
rs5760104	22	24249573	-123544	G	A	A	0.452632	0.731373	4410	1.19448e-06	2.76795e-05	ENSG00000235231.3	AP000351.10			rs566394	1	110206242	-4402	A	G	G	0.209677	-0.67698	3937	4.79938e-06	0.000121485	ENSG00000213366.8	GSTM2	glutathione S-transferase mu 2 (muscle) [Source:HGNC Symbol;Acc:4634]
rs34114160	14	92585304	-2977	C	A	A	0.252632	-0.528046	5185	1.20044e-06	2.77677e-05	ENSG00000165934.8	CPSF2	cleavage and polyadenylation specific factor 2, 100kDa [Source:HGNC Symbol;Acc:2325]		rs139490969	17	45962994	-10184	C	T	T	0.0806452	1.04775	4526	4.90531e-06	0.000123944	ENSG00000264920.1	RP11-6N17.4
rs2523570	6	31329734	5310	C	T	T	0.189474	-1.04003	14103	1.20268e-06	2.77698e-05	ENSG00000271581.1	XXbac-BPG248L24.12			rs7387563	8	145589498	6462	G	C	C	0.419355	0.486914	2127	5.04538e-06	0.000127255	ENSG00000182325.6	FBXL6	F-box and leucine-rich repeat protein 6 [Source:HGNC Symbol;Acc:13603]
rs11169232	12	50374317	-52602	C	T	T	0.115789	1.0474	3018	1.21315e-06	2.79615e-05	ENSG00000161800.8	RACGAP1	Rac GTPase activating protein 1 [Source:HGNC Symbol;Acc:9804]		rs66906873	7	76143806	116971	G	A	A	0.327957	0.961354	4182	5.08936e-06	0.000128135	ENSG00000188372.10	ZP3	zona pellucida glycoprotein 3 (sperm receptor) [Source:HGNC Symbol;Acc:13189]
rs883416	17	33570441	386	C	A	C	0.452632	0.638692	4227	1.22635e-06	2.82154e-05	ENSG00000166750.5	SLFN5	schlafen family member 5 [Source:HGNC Symbol;Acc:28286]		rs377603169	21	45760630	1345	TTC	T	T	0.215054	0.660831	5267	5.13081e-06	0.000128543	ENSG00000160226.11	C21orf2	chromosome 21 open reading frame 2 [Source:HGNC Symbol;Acc:1260]
rs369130933	9	104220374	22269	CACGA	C	CACGA	0.3	0.788053	5765	1.25463e-06	2.88147e-05	ENSG00000136872.13	ALDOB	aldolase B, fructose-bisphosphate [Source:HGNC Symbol;Acc:417]		rs4073656	2	48981646	-1234	A	G	A	0.435484	-0.575735	5438	5.12973e-06	0.000128543	ENSG00000138039.10	LHCGR	luteinizing hormone/choriogonadotropin receptor [Source:HGNC Symbol;Acc:6585]
rs5843594	21	34610985	-27580	G	GT	GT	0.352632	-0.701086	4173	1.26005e-06	2.88878e-05	ENSG00000223799.1	IL10RB-AS1	IL10RB antisense RNA 1 (head to head) [Source:HGNC Symbol;Acc:44303]		kgp8632145	1	205782718	-36542	A	G	G	0.354839	-0.980339	3287	5.13293e-06	0.000128543	ENSG00000162877.8	PM20D1	peptidase M20 domain containing 1 [Source:HGNC Symbol;Acc:26518]
rs15888	22	30426335	147191	T	A	A	0.178947	0.566318	3835	1.2681e-06	2.90208e-05	ENSG00000100330.11	MTMR3	myotubularin related protein 3 [Source:HGNC Symbol;Acc:7451]		rs7218478	17	38765666	-39094	C	T	T	0.435484	-0.462159	4140	5.23821e-06	0.000130947	ENSG00000073584.14	SMARCE1	SWI/SNF related, matrix associated, actin dependent regulator of chromatin, subfamily e, member 1 [Source:HGNC Symbol;Acc:11109]
rs3818794	10	120916539	-8640	T	C	T	0.5	0.632055	4815	1.3038e-06	2.9785e-05	ENSG00000183605.12	SFXN4	sideroflexin 4 [Source:HGNC Symbol;Acc:16088]		rs6938961	6	28280297	-43751	G	A	A	0.209677	0.655962	4112	5.26075e-06	0.000131278	ENSG00000235109.3	ZSCAN31	zinc finger and SCAN domain containing 31 [Source:HGNC Symbol;Acc:14097]
rs10717896	15	50573575	-78816	AT	A	A	0.426316	0.715409	4855	1.38104e-06	3.14937e-05	ENSG00000259715.1	CTD-3110H11.1			rs10490002	2	160109258	-34052	C	G	G	0.284946	-0.626887	5222	5.39399e-06	0.000134128	ENSG00000196151.6	WDSUB1	WD repeat, sterile alpha motif and U-box domain containing 1 [Source:HGNC Symbol;Acc:26697]
kgp199603	9	123917020	104466	T	A	A	0.431579	0.480853	3106	1.40165e-06	3.19074e-05	ENSG00000106804.6	C5	complement component 5 [Source:HGNC Symbol;Acc:1331]		rs8090251	18	10506374	-19528	A	G	G	0.435484	-0.532885	6167	5.3906e-06	0.000134128	ENSG00000134265.8	NAPG	N-ethylmaleimide-sensitive factor attachment protein, gamma [Source:HGNC Symbol;Acc:7642]
rs34801532	17	10394932	-26928	GC	G	GC	0.473684	0.748582	4973	1.40763e-06	3.19871e-05	ENSG00000109061.9	MYH1	myosin, heavy chain 1, skeletal muscle, adult [Source:HGNC Symbol;Acc:7567]		rs3860162	9	114938733	1045	C	A	A	0.322581	-0.640134	4850	5.42739e-06	0.000134721	ENSG00000106868.12	SUSD1	sushi domain containing 1 [Source:HGNC Symbol;Acc:25413]
rs34354745	14	59990720	39572	G	GA	GA	0.447368	-0.681046	5107	1.41018e-06	3.19887e-05	ENSG00000126790.7	L3HYPDH	L-3-hydroxyproline dehydratase (trans-) [Source:HGNC Symbol;Acc:20488]		rs3859192	17	38128648	9422	C	T	T	0.344086	-0.732409	3165	5.51925e-06	0.00013676	ENSG00000167914.6	GSDMA	gasdermin A [Source:HGNC Symbol;Acc:13311]
rs2649652	11	57324428	26152	A	G	A	0.2	-0.78184	4995	1.42695e-06	3.23123e-05	ENSG00000134809.4	TIMM10	translocase of inner mitochondrial membrane 10 homolog (yeast) [Source:HGNC Symbol;Acc:11814]		kgp1590525	16	97610	-5400	G	A	G	0.467742	0.698187	2488	5.63701e-06	0.000139433	ENSG00000161981.6	SNRNP25	small nuclear ribonucleoprotein 25kDa (U11/U12) [Source:HGNC Symbol;Acc:14161]
rs9903904	17	45929169	10470	C	T	T	0.189474	-0.63801	4473	1.46133e-06	3.30329e-05	ENSG00000141295.9	SCRN2	secernin 2 [Source:HGNC Symbol;Acc:30381]		rs2094453	9	112556911	153843	T	C	T	0.268817	-0.731332	5628	6.03304e-06	0.000148968	ENSG00000243444.3	PALM2	paralemmin 2 [Source:HGNC Symbol;Acc:15845]
rs1650682	5	79957931	7464	G	A	A	0.415789	-0.61394	5151	1.47e-06	3.31708e-05	ENSG00000113318.9	MSH3	mutS homolog 3 [Source:HGNC Symbol;Acc:7326]		rs6938061	6	37674339	7257	A	G	G	0.467742	-0.625115	4803	6.04462e-06	0.000148993	ENSG00000112139.10	MDGA1	MAM domain containing glycosylphosphatidylinositol anchor 1 [Source:HGNC Symbol;Acc:19267]
kgp3134896	10	18266410	168058	T	C	T	0.494737	-0.779401	5164	1.474e-06	3.3203e-05	ENSG00000120586.4	MRC1	mannose receptor, C type 1 [Source:HGNC Symbol;Acc:7228]		rs12986248	19	47252875	3572	A	G	A	0.419355	-0.556075	3854	6.30205e-06	0.000155067	ENSG00000181027.6	FKRP	fukutin related protein [Source:HGNC Symbol;Acc:17997]
rs4822460	22	24267995	-54344	G	C	G	0.305263	-0.947154	4459	1.52234e-06	3.41726e-05	ENSG00000099984.6	GSTT2	glutathione S-transferase theta 2 [Source:HGNC Symbol;Acc:4642]		rs1007923	12	7014107	15585	T	A	A	0.284946	0.71881	4391	6.346e-06	0.000155876	ENSG00000111671.5	SPSB2	splA/ryanodine receptor domain and SOCS box containing 2 [Source:HGNC Symbol;Acc:29522]
rs2821230	1	203518178	-77511	A	T	A	0.442105	0.569551	4236	1.52131e-06	3.41726e-05	ENSG00000058668.10	ATP2B4	ATPase, Ca++ transporting, plasma membrane 4 [Source:HGNC Symbol;Acc:817]		rs8071947	17	74253825	17371	G	T	T	0.0967742	-1.05885	5078	6.36987e-06	0.000156191	ENSG00000141576.10	RNF157	ring finger protein 157 [Source:HGNC Symbol;Acc:29402]
rs8192696	11	118895686	6544	C	T	T	0.178947	0.954347	4429	1.54159e-06	3.45446e-05	ENSG00000196655.5	TRAPPC4	trafficking protein particle complex 4 [Source:HGNC Symbol;Acc:19943]		rs150979154	22	46443129	2396	AAAAC	A	A	0.284946	0.540393	5601	6.55606e-06	0.000160477	ENSG00000231711.2	LINC00899	long intergenic non-protein coding RNA 899 [Source:HGNC Symbol;Acc:48583]
kgp1267258	2	24414002	16064	A	G	A	0.310526	-1.03943	4605	1.54982e-06	3.46232e-05	ENSG00000186453.8	FAM228A	family with sequence similarity 228, member A [Source:HGNC Symbol;Acc:34418]		kgp9775341	15	41571139	-123578	G	A	A	0.306452	-0.50973	3881	6.70769e-06	0.000163904	ENSG00000137806.4	NDUFAF1	NADH dehydrogenase (ubiquinone) complex I, assembly factor 1 [Source:HGNC Symbol;Acc:18828]
rs35977276	14	75637359	167745	A	C	C	0.494737	-0.608801	3669	1.55046e-06	3.46232e-05	ENSG00000119718.6	EIF2B2	eukaryotic translation initiation factor 2B, subunit 2 beta, 39kDa [Source:HGNC Symbol;Acc:3258]		rs7850084	9	97259996	165238	C	T	T	0.231183	-0.869985	4618	6.72192e-06	0.000163967	ENSG00000232063.1	RP11-307E17.8
rs11605908	11	68798102	18351	G	A	A	0.189474	0.928985	4106	1.56532e-06	3.48947e-05	ENSG00000256508.2	RP11-554A11.6			rs6597981	11	803017	-6736	A	G	G	0.44086	0.438083	4643	6.95149e-06	0.000169274	ENSG00000177595.13	PIDD	p53-induced death domain protein [Source:HGNC Symbol;Acc:16491]
rs115670040	11	7682684	-15769	T	C	T	0.352632	0.729057	6838	1.59715e-06	3.55428e-05	ENSG00000166394.10	CYB5R2	cytochrome b5 reductase 2 [Source:HGNC Symbol;Acc:24376]		rs1324551	10	90751516	1102	C	T	T	0.408602	-0.364133	4643	6.97709e-06	0.000169605	ENSG00000026103.15	FAS	Fas cell surface death receptor [Source:HGNC Symbol;Acc:11920]
rs11131799	4	178363378	-279	G	A	G	0.257895	0.695787	5370	1.60544e-06	3.56658e-05	ENSG00000038002.4	AGA	aspartylglucosaminidase [Source:HGNC Symbol;Acc:318]		rs7956831	12	9889157	3262	A	G	G	0.467742	0.643934	5605	7.21494e-06	0.000175085	ENSG00000184293.3	CLECL1	C-type lectin-like 1 [Source:HGNC Symbol;Acc:24462]
rs7742424	6	2997738	-1630	T	C	C	0.384211	-0.717002	5521	1.60992e-06	3.57039e-05	ENSG00000224846.1	RP1-90J20.8			rs6565646	17	78181132	1384	T	C	T	0.322581	-0.612669	6026	7.44721e-06	0.000180411	ENSG00000262580.1	RP11-334C17.5
rs12539326	7	66439647	71803	G	T	T	0.347368	-0.621596	6760	1.62044e-06	3.58756e-05	ENSG00000273142.1	RP11-458F8.4			rs369130933	9	104220374	-75445	CACGA	C	CACGA	0.295699	0.506908	5756	7.4702e-06	0.000180657	ENSG00000165152.4	TMEM246	transmembrane protein 246 [Source:HGNC Symbol;Acc:28180]
rs71138553	17	44893485	-17035	A	ACACACACACACACGCACG	A	0.342105	-0.974625	4758	1.64865e-06	3.64376e-05	ENSG00000108379.5	WNT3	wingless-type MMTV integration site family, member 3 [Source:HGNC Symbol;Acc:12782]		rs714621	12	4758188	-25	G	C	G	0.489247	0.766058	4851	7.85734e-06	0.000189694	ENSG00000111254.3	AKAP3	A kinase (PRKA) anchor protein 3 [Source:HGNC Symbol;Acc:373]
rs132737	22	36598187	-2699	G	C	C	0.410526	-0.661894	4612	1.69254e-06	3.73437e-05	ENSG00000100336.13	APOL4	apolipoprotein L, 4 [Source:HGNC Symbol;Acc:14867]		rs4648609	1	1602536	-53415	G	C	G	0.268817	-0.757364	3651	8.04924e-06	0.000193995	ENSG00000227775.3	RP1-283E3.4
rs2145542	14	23419036	-32431	C	T	C	0.478947	-0.71233	5543	1.71864e-06	3.78549e-05	ENSG00000259132.1	RP11-298I3.5			kgp8812086	16	77814561	58150	C	T	T	0.403226	-0.546243	8860	8.0716e-06	0.000194202	ENSG00000140876.7	NUDT7	nudix (nucleoside diphosphate linked moiety X)-type motif 7 [Source:HGNC Symbol;Acc:8054]
rs7581872	2	68580981	33798	A	C	C	0.484211	-0.63832	5493	1.73955e-06	3.82502e-05	ENSG00000119865.4	CNRIP1	cannabinoid receptor interacting protein 1 [Source:HGNC Symbol;Acc:24546]		chr1:235694391	1	235694391	26610	AGAAGGGAAGAGAGACCTGAGC	A	AGAAGGGAAGAGAGACCTGAGC	0.435484	-0.602811	4923	8.18501e-06	0.000196595	ENSG00000162885.8	B3GALNT2	beta-1,3-N-acetylgalactosaminyltransferase 2 [Source:HGNC Symbol;Acc:28596]
rs66989638	2	106689736	10034	G	A	A	0.136842	-0.85416	5550	1.87361e-06	4.11279e-05	ENSG00000119147.5	C2orf40	chromosome 2 open reading frame 40 [Source:HGNC Symbol;Acc:24642]		kgp4256512	1	207269919	-7688	C	T	T	0.290323	0.848101	2944	8.2866e-06	0.000198697	ENSG00000123838.6	C4BPA	complement component 4 binding protein, alpha [Source:HGNC Symbol;Acc:1325]
rs2699812	7	26406471	74930	G	T	G	0.373684	0.678045	4658	1.89477e-06	4.15217e-05	ENSG00000086300.11	SNX10	sorting nexin 10 [Source:HGNC Symbol;Acc:14974]		rs10184126	2	165826943	14908	G	T	G	0.462366	0.756558	3908	8.69045e-06	0.000208027	ENSG00000169507.5	SLC38A11	solute carrier family 38, member 11 [Source:HGNC Symbol;Acc:26836]
rs2863244	2	114000866	2559	A	G	G	0.378947	-0.733564	3987	1.94013e-06	4.24437e-05	ENSG00000258395.1	RP11-65I12.1			rs35747287	15	100273607	-159	G	C	G	0.311828	-0.533895	6217	9.17784e-06	0.000219321	ENSG00000183060.11	LYSMD4	LysM, putative peptidoglycan-binding, domain containing 4 [Source:HGNC Symbol;Acc:26571]
exm323211	3	52852538	-12957	G	T	T	0.384211	0.659497	3008	1.94556e-06	4.24905e-05	ENSG00000055955.11	ITIH4	inter-alpha-trypsin inhibitor heavy chain family, member 4 [Source:HGNC Symbol;Acc:6169]		rs2024449	16	53494617	26728	T	C	T	0.456989	-0.365772	4340	9.31522e-06	0.000222227	ENSG00000103479.10	RBL2	retinoblastoma-like 2 (p130) [Source:HGNC Symbol;Acc:9894]
rs2540319	2	103349230	-4137	G	A	Α	0.363158	0.464575	4092	1.95548e-06	4.2635e-05	ENSG00000170417.10	TMEM182	transmembrane protein 182 [Source:HGNC Symbol;Acc:26391]		kgp8084902	9	136603058	-2019	C	T	T	0.16129	0.882961	5532	9.44141e-06	0.000224857	ENSG00000123453.12	SARDH	sarcosine dehydrogenase [Source:HGNC Symbol;Acc:10536]
rs7169261	15	75238663	56317	A	G	A	0.394737	0.413298	2774	1.99776e-06	4.34834e-05	ENSG00000178802.13	MPI	mannose phosphate isomerase [Source:HGNC Symbol;Acc:7216]		rs394650	2	10044543	61060	C	A	C	0.430108	-0.637631	5876	9.47777e-06	0.000225343	ENSG00000115750.12	TAF1B	TATA box binding protein (TBP)-associated factor, RNA polymerase I, B, 63kDa [Source:HGNC Symbol;Acc:11533]
rs701835	10	102762127	32852	A	G	G	0.184211	0.784334	3588	2.04928e-06	4.45296e-05	ENSG00000095539.11	SEMA4G	sema domain, immunoglobulin domain (Ig), transmembrane domain (TM) and short cytoplasmic domain, (semaphorin) 4G [Source:HGNC Symbol;Acc:10735]		rs10475262	5	466113	-7238	A	G	A	0.327957	0.592661	3655	9.59423e-06	0.000227728	ENSG00000225138.3	CTD-2228K2.7
rs2437817	9	107690057	223	C	A	A	0.389474	-0.890933	5620	2.07253e-06	4.49216e-05	ENSG00000226334.1	RP11-217B7.2			rs11231138	11	62316195	-26206	C	G	G	0.322581	-0.632619	3708	9.91678e-06	0.000234599	ENSG00000254772.5	EEF1G	eukaryotic translation elongation factor 1 gamma [Source:HGNC Symbol;Acc:3213]
rs56738434	15	45650360	-44169	CT	C	C	0.305263	0.759032	3107	2.07428e-06	4.49216e-05	ENSG00000171763.13	SPATA5L1	spermatogenesis associated 5-like 1 [Source:HGNC Symbol;Acc:28762]		rs5841	16	450309	3584	C	T	T	0.333333	-0.460042	3334	9.91699e-06	0.000234599	ENSG00000103202.8	NME4	NME/NM23 nucleoside diphosphate kinase 4 [Source:HGNC Symbol;Acc:7852]
rs2236593	3	194308079	3339	A	G	G	0.115789	0.971884	5909	2.10579e-06	4.55276e-05	ENSG00000231770.1	TMEM44-AS1	TMEM44 antisense RNA 1 [Source:HGNC Symbol;Acc:44272]		rs56218572	17	16243310	-13660	ATT	A	ATT	0.392473	-0.693885	3539	9.98346e-06	0.000235381	ENSG00000166582.5	CENPV	centromere protein V [Source:HGNC Symbol;Acc:29920]
rs525559	6	49273112	-157979	A	G	A	0.368421	-0.705389	4955	2.11083e-06	4.55603e-05	ENSG00000031691.6	CENPQ	centromere protein Q [Source:HGNC Symbol;Acc:21347]		rs7966700	12	6602513	-9	T	C	C	0.446237	-0.503455	4338	9.97123e-06	0.000235381	ENSG00000010292.8	NCAPD2	non-SMC condensin I complex, subunit D2 [Source:HGNC Symbol;Acc:24305]
rs9627566	22	46427974	-12759	G	C	C	0.3	0.531853	5601	2.14324e-06	4.61065e-05	ENSG00000231711.2	LINC00899	long intergenic non-protein coding RNA 899 [Source:HGNC Symbol;Acc:48583]		kgp9926352	5	70679626	349399	G	A	G	0.424731	-0.833344	1455	1.01503e-05	0.000238915	ENSG00000254353.1	RP11-195E2.4
kgp233646	9	116035696	-2173	A	G	G	0.363158	-0.629427	4746	2.14328e-06	4.61065e-05	ENSG00000176386.4	CDC26	cell division cycle 26 [Source:HGNC Symbol;Acc:17839]		rs35806920	15	67705408	-108774	G	GGT	GGT	0.150538	1.25307	4433	1.03662e-05	0.00024359	ENSG00000259673.1	IQCH-AS1	IQCH antisense RNA 1 [Source:HGNC Symbol;Acc:44104]
rs4454979	16	2710689	-12756	A	G	G	0.389474	-0.645655	3953	2.15471e-06	4.62752e-05	ENSG00000260565.2	ERVK13-1	endogenous retrovirus group K13, member 1 [Source:HGNC Symbol;Acc:27548]		rs138884918	18	6739644	9783	T	TTCTC	T	0.462366	-0.869371	4836	1.04011e-05	0.000243863	ENSG00000266441.1	RP11-91I8.3
rs2351245	5	95995733	134762	G	T	T	0.147368	0.888562	4445	2.16005e-06	4.63129e-05	ENSG00000153113.19	CAST	calpastatin [Source:HGNC Symbol;Acc:1515]		rs188946619	13	114765417	-132669	T	C	T	0.435484	0.528926	2568	1.04124e-05	0.000243863	ENSG00000185989.9	RASA3	RAS p21 protein activator 3 [Source:HGNC Symbol;Acc:20331]
kgp1130780	17	49231365	468	A	G	G	0.468421	0.464399	3983	2.17133e-06	4.64006e-05	ENSG00000239672.3	NME1	NME/NM23 nucleoside diphosphate kinase 1 [Source:HGNC Symbol;Acc:7849]		rs77120407	1	40371303	22120	C	T	T	0.150538	-0.821004	3933	1.09895e-05	0.000256952	ENSG00000043514.11	TRIT1	tRNA isopentenyltransferase 1 [Source:HGNC Symbol;Acc:20286]
rs9889373	17	40836975	25652	A	G	G	0.489474	-0.667784	3005	2.17108e-06	4.64006e-05	ENSG00000037042.8	TUBG2	tubulin, gamma 2 [Source:HGNC Symbol;Acc:12419]		rs79488683	7	64964459	497338	T	TTAAG	T	0.430108	-0.652428	4784	1.10635e-05	0.000258254	ENSG00000213462.4	ERV3-1	endogenous retrovirus group 3, member 1 [Source:HGNC Symbol;Acc:3454]
rs61844237	1	245133662	655	G	C	C	0.415789	-0.71753	5077	2.26864e-06	4.83999e-05	ENSG00000203666.8	EFCAB2	EF-hand calcium binding domain 2 [Source:HGNC Symbol;Acc:28166]		rs7174174	15	63372327	30741	T	C	C	0.322581	0.580137	4569	1.11678e-05	0.000260258	ENSG00000259498.1	RP11-244F12.3
rs12033705	1	74634160	-29759	T	A	A	0.310526	0.684855	4000	2.29029e-06	4.87812e-05	ENSG00000259030.2	FPGT-TNNI3K	FPGT-TNNI3K readthrough [Source:HGNC Symbol;Acc:42952]		rs55981157	20	17935560	-13996	T	G	G	0.155914	-0.784781	5937	1.12126e-05	0.000260871	ENSG00000125871.9	MGME1	mitochondrial genome maintenance exonuclease 1 [Source:HGNC Symbol;Acc:16205]
chr6:18402112	6	18402112	-171	A	<CN0>	A	0.4	-0.69784	5621	2.3113e-06	4.91476e-05	ENSG00000238458.1	snoU13	Small nucleolar RNA U13 [Source:RFAM;Acc:RF01210]		rs1139721	22	39414766	4398	C	T	T	0.33871	-0.432462	3675	1.1268e-05	0.000261415	ENSG00000243811.3	APOBEC3D	apolipoprotein B mRNA editing enzyme, catalytic polypeptide-like 3D [Source:HGNC Symbol;Acc:17354]
rs8027802	15	75808731	148235	G	A	A	0.347368	0.728672	2771	2.33659e-06	4.96036e-05	ENSG00000260274.1	RP11-817O13.8			rs57348654	15	31054998	292016	GA	G	GA	0.392473	-0.834096	3116	1.12916e-05	0.000261415	ENSG00000215302.4	CTD-3092A11.1
kgp6280646	17	259304	-4510	A	G	G	0.284211	0.994394	3620	2.34257e-06	4.96489e-05	ENSG00000241525.3	AC108004.3			rs71464490	15	90353612	-5021	AAAAT	A	A	0.435484	-0.463517	5029	1.12876e-05	0.000261415	ENSG00000166825.9	ANPEP	alanyl (membrane) aminopeptidase [Source:HGNC Symbol;Acc:500]
kgp8154440	10	119038528	-96450	T	C	C	0.384211	0.586015	3580	2.3468e-06	4.9657e-05	ENSG00000165650.7	PDZD8	PDZ domain containing 8 [Source:HGNC Symbol;Acc:26974]		rs202196397	22	21089559	-123712	C	G	G	0.0752688	-0.968198	2603	1.14614e-05	0.000264911	ENSG00000099940.7	SNAP29	synaptosomal-associated protein, 29kDa [Source:HGNC Symbol;Acc:11133]
rs34137510	19	54898073	-28320	G	A	A	0.484211	-0.730068	6138	2.3817e-06	5.0313e-05	ENSG00000167614.9	TTYH1	tweety family member 1 [Source:HGNC Symbol;Acc:13476]		rs5759195	22	43548619	1099	G	C	C	0.247312	0.790407	5340	1.16123e-05	0.000267959	ENSG00000100300.13	TSPO	translocator protein (18kDa) [Source:HGNC Symbol;Acc:1158]
rs72767852	16	623613	-62745	A	G	G	0.105263	0.991608	4062	2.4731e-06	5.21584e-05	ENSG00000130731.11	C16orf13	chromosome 16 open reading frame 13 [Source:HGNC Symbol;Acc:14141]		rs148281950	7	127522473	230239	G	GGAGAGGA	GGAGAGGA	0.295699	-0.628712	4013	1.17331e-05	0.000270304	ENSG00000197157.6	SND1	staphylococcal nuclease and tudor domain containing 1 [Source:HGNC Symbol;Acc:30646]
rs4732621	8	27947534	344	A	G	G	0.384211	0.668027	4472	2.48734e-06	5.23732e-05	ENSG00000134014.12	ELP3	elongator acetyltransferase complex subunit 3 [Source:HGNC Symbol;Acc:20696]		rs2493215	1	8007716	-6635	A	G	G	0.494624	-0.292371	4192	1.18117e-05	0.000271671	ENSG00000116288.8	PARK7	parkinson protein 7 [Source:HGNC Symbol;Acc:16369]
rs3736461	10	5855403	-28692	G	C	C	0.136842	-0.618461	7180	2.50329e-06	5.26232e-05	ENSG00000057608.12	GDI2	GDP dissociation inhibitor 2 [Source:HGNC Symbol;Acc:4227]		rs62433359	7	563526	3498	G	A	A	0.0967742	1.19015	3686	1.18702e-05	0.000272572	ENSG00000223855.1	AC147651.3
rs115866895	1	1592638	-63313	A	G	G	0.215789	0.801881	3651	2.52378e-06	5.29677e-05	ENSG00000227775.3	RP1-283E3.4			rs142786157	7	97858973	-78284	TC	T	T	0.198925	-0.928526	4863	1.20288e-05	0.000275765	ENSG00000272782.1	RP4-607J23.2
rs4646536	12	58157988	-18384	A	G	G	0.268421	-0.535559	3707	2.55764e-06	5.35912e-05	ENSG00000123297.12	TSFM	Ts translation elongation factor, mitochondrial [Source:HGNC Symbol;Acc:12367]		rs2526269	16	3056584	463	G	T	G	0.392473	0.755795	3022	1.20985e-05	0.000276913	ENSG00000272079.1	LA16c-380H5.5
rs10922668	1	90043236	52841	A	G	A	0.494737	0.665897	3565	2.6181e-06	5.46805e-05	ENSG00000197147.8	LRRC8B	leucine rich repeat containing 8 family, member B [Source:HGNC Symbol;Acc:30692]		rs68038236	16	30328842	863407	TA	T	T	0.387097	-0.914961	2071	1.24168e-05	0.000283737	ENSG00000254634.3	RP11-231C14.3
rs4149207	12	16517491	-246037	C	T	T	0.3	0.948984	3128	2.61808e-06	5.46805e-05	ENSG00000048540.10	LMO3	LIM domain only 3 (rhombotin-like 2) [Source:HGNC Symbol;Acc:6643]		rs3809547	15	75628841	-31655	C	G	C	0.327957	-0.756711	2771	1.25102e-05	0.000285409	ENSG00000260274.1	RP11-817O13.8
rs2191139	19	42001210	-5349	T	C	T	0.236842	0.702811	3244	2.65518e-06	5.53653e-05	ENSG00000267107.2	AC011526.1			rs9790789	4	26861656	-565	A	C	A	0.349462	-0.864394	4078	1.26508e-05	0.000288106	ENSG00000240005.1	RP11-293A21.1
rs4079441	1	21761309	6849	G	T	G	0.194737	0.95147	4883	2.70372e-06	5.62865e-05	ENSG00000227001.2	NBPF2P	neuroblastoma breakpoint family, member 2, pseudogene [Source:HGNC Symbol;Acc:31987]		rs10989501	9	104203428	5323	C	G	G	0.435484	0.765549	5765	1.26693e-05	0.000288106	ENSG00000136872.13	ALDOB	aldolase B, fructose-bisphosphate [Source:HGNC Symbol;Acc:417]
rs10741132	10	18972571	137991	A	G	G	0.410526	0.891096	6035	2.75355e-06	5.72316e-05	ENSG00000240291.1	RP11-499P20.2			rs12397	20	37079237	15241	T	C	T	0.155914	-0.765597	3738	1.29367e-05	0.000293713	ENSG00000196756.7	SNHG17	small nucleolar RNA host gene 17 (non-protein coding) [Source:HGNC Symbol;Acc:48600]
rs4787491	16	30015337	8722	A	G	A	0.431579	-0.374364	2022	2.98882e-06	6.20217e-05	ENSG00000169592.10	INO80E	INO80 complex subunit E [Source:HGNC Symbol;Acc:26905]		rs12451567	17	49228058	-2839	G	A	A	0.451613	0.531461	3983	1.2981e-05	0.000294245	ENSG00000239672.3	NME1	NME/NM23 nucleoside diphosphate kinase 1 [Source:HGNC Symbol;Acc:7849]
rs7730511	5	141480418	-7652	T	C	T	0.126316	-0.641636	4181	3.07467e-06	6.37008e-05	ENSG00000131507.9	NDFIP1	Nedd4 family interacting protein 1 [Source:HGNC Symbol;Acc:17592]		rs141679888	5	177259803	23395	A	G	G	0.456989	0.876508	3924	1.31709e-05	0.000298071	ENSG00000170089.11	RP11-423H2.1
rs2304856	17	78175483	-4265	T	C	C	0.484211	-0.634355	6026	3.09126e-06	6.39419e-05	ENSG00000262580.1	RP11-334C17.5			rs2168319	12	120933217	-39020	C	T	T	0.241935	0.629306	4423	1.35877e-05	0.000307011	ENSG00000110871.10	COQ5	coenzyme Q5 homolog, methyltransferase (S. cerevisiae) [Source:HGNC Symbol;Acc:28722]
rs60179748	9	37505478	14588	C	CTTT	CTTT	0.194737	0.927216	4618	3.13834e-06	6.48118e-05	ENSG00000230188.1	RP11-405L18.4			exm-rs8111	6	32083175	-12855	C	T	T	0.376344	0.473346	22807	1.36147e-05	0.000307128	ENSG00000213676.6	ATF6B	activating transcription factor 6 beta [Source:HGNC Symbol;Acc:2349]
rs10199279	2	113397104	-6163	C	T	C	0.142105	-1.01609	3962	3.32604e-06	6.85784e-05	ENSG00000237753.1	AC079922.3			rs10813981	9	33444758	-2851	A	G	A	0.419355	-0.701358	4969	1.37058e-05	0.00030869	ENSG00000165272.10	AQP3	aquaporin 3 (Gill blood group) [Source:HGNC Symbol;Acc:636]
rs72226005	6	28091429	-232619	GCA	G	G	0.184211	0.888315	4112	3.35767e-06	6.91202e-05	ENSG00000235109.3	ZSCAN31	zinc finger and SCAN domain containing 31 [Source:HGNC Symbol;Acc:14097]		chr7:1187653	7	1187653	-12742	A	C	A	0.44086	-0.778448	4594	1.39028e-05	0.000312627	ENSG00000178381.7	ZFAND2A	zinc finger, AN1-type domain 2A [Source:HGNC Symbol;Acc:28073]
kgp5574266	10	91589226	-9865	C	T	T	0.136842	1.07893	5296	3.47176e-06	7.1355e-05	ENSG00000270670.1	RP11-248C1.3			rs550671	6	31944593	17736	C	T	T	0.0860215	0.751243	22719	1.41746e-05	0.000317786	ENSG00000204351.7	SKIV2L	superkiller viralicidic activity 2-like (S. cerevisiae) [Source:HGNC Symbol;Acc:10898]
rs7141800	14	89804507	-280986	T	C	T	0.2	-0.67445	4323	3.47893e-06	7.13887e-05	ENSG00000053254.11	FOXN3	forkhead box N3 [Source:HGNC Symbol;Acc:1928]		rs187709617	19	33154745	-12758	G	A	A	0.0967742	0.974109	5201	1.41773e-05	0.000317786	ENSG00000105186.10	ANKRD27	ankyrin repeat domain 27 (VPS9 domain) [Source:HGNC Symbol;Acc:25310]
rs77962201	7	44131834	9695	C	T	T	0.0947368	0.881446	4322	3.55902e-06	7.29162e-05	ENSG00000122678.10	POLM	polymerase (DNA directed), mu [Source:HGNC Symbol;Acc:9185]		rs37834	16	3501604	7993	G	C	C	0.322581	-0.486004	3523	1.48618e-05	0.0003326	ENSG00000122390.13	NAA60	N(alpha)-acetyltransferase 60, NatF catalytic subunit [Source:HGNC Symbol;Acc:25875]
kgp37933	11	405360	-12095	A	G	G	0.163158	-0.65036	3179	3.60294e-06	7.35825e-05	ENSG00000185187.8	SIGIRR	single immunoglobulin and toll-interleukin 1 receptor (TIR) domain [Source:HGNC Symbol;Acc:30575]		rs8106493	19	33713928	-2828	C	T	T	0.198925	0.715928	5473	1.57949e-05	0.000352923	ENSG00000130876.7	SLC7A10	solute carrier family 7 (neutral amino acid transporter light chain, asc system), member 10 [Source:HGNC Symbol;Acc:11058]
rs9326466	11	71496890	-1666	C	T	C	0.447368	-0.739496	4709	3.60211e-06	7.35825e-05	ENSG00000158483.11	FAM86C1	family with sequence similarity 86, member C1 [Source:HGNC Symbol;Acc:25561]		rs5760104	22	24249573	-123544	G	A	A	0.446237	0.727691	4410	1.60238e-05	0.000357471	ENSG00000235231.3	AP000351.10
rs13103553	4	37802850	-25405	A	C	A	0.473684	-0.660092	6614	3.67346e-06	7.4786e-05	ENSG00000169299.9	PGM2	phosphoglucomutase 2 [Source:HGNC Symbol;Acc:8906]		rs6542168	2	114441317	99653	T	A	A	0.489247	-0.513718	4049	1.62273e-05	0.000361439	ENSG00000146556.10	WASH2P	WAS protein family homolog 2 pseudogene [Source:HGNC Symbol;Acc:33145]
rs4655890	1	89444965	-13671	C	T	T	0.368421	-0.624018	3397	3.6721e-06	7.4786e-05	ENSG00000137944.12	CCBL2	cysteine conjugate-beta lyase 2 [Source:HGNC Symbol;Acc:33238]		chr12:69003742	12	69003742	-76772	T	TCCCCA	T	0.397849	0.567201	4965	1.65096e-05	0.000367146	ENSG00000111581.5	NUP107	nucleoporin 107kDa [Source:HGNC Symbol;Acc:29914]
rs2839224	21	47777222	70971	A	G	A	0.131579	-1.36187	4224	3.69487e-06	7.51034e-05	ENSG00000182362.9	YBEY	ybeY metallopeptidase (putative) [Source:HGNC Symbol;Acc:1299]		kgp7743946	19	44488352	-18636	G	A	A	0.0860215	-1.17395	5443	1.6833e-05	0.000373749	ENSG00000266921.1	RP11-15A1.7
rs8060511	16	30101596	-6640	C	A	A	0.494737	0.410378	2102	3.71359e-06	7.53653e-05	ENSG00000090238.7	YPEL3	yippee-like 3 (Drosophila) [Source:HGNC Symbol;Acc:18327]		rs7152076	14	102698034	-73503	C	T	T	0.112903	-0.898993	3634	1.70045e-05	0.000376963	ENSG00000080823.17	MOK	MOK protein kinase [Source:HGNC Symbol;Acc:9833]
rs137965653	1	3546264	-23061	CCGGG	C	CCGGG	0.5	0.501929	5090	3.72314e-06	7.54405e-05	ENSG00000116213.11	WRAP73	WD repeat containing, antisense to TP73 [Source:HGNC Symbol;Acc:12759]		rs10949935	7	64189061	62550	T	C	T	0.188172	-0.682753	4941	1.72306e-05	0.000381376	ENSG00000196247.7	ZNF107	zinc finger protein 107 [Source:HGNC Symbol;Acc:12887]
rs6509591	19	52391940	-2263	A	T	T	0.142105	-0.616579	6223	3.8799e-06	7.84936e-05	ENSG00000161551.8	ZNF577	zinc finger protein 577 [Source:HGNC Symbol;Acc:28673]		rs262488	2	63882179	-172798	C	T	C	0.252688	-0.536797	3173	1.73513e-05	0.000383445	ENSG00000143951.11	WDPCP	WD repeat containing planar cell polarity effector [Source:HGNC Symbol;Acc:28027]
rs8062286	16	88917502	-5876	G	A	A	0.305263	-0.589203	5794	3.92474e-06	7.92765e-05	ENSG00000141012.8	GALNS	galactosamine (N-acetyl)-6-sulfate sulfatase [Source:HGNC Symbol;Acc:4122]		rs144723171	7	70011	-7027	T	A	A	0.27957	0.686567	2382	1.77354e-05	0.00039132	ENSG00000242611.1	AC093627.8
kgp5647108	12	47642732	825	C	T	T	0.357895	0.880755	5123	4.00953e-06	8.08626e-05	ENSG00000258181.1	RP11-493L12.4			rs60579898	3	53103981	4874	G	C	C	0.354839	-0.728147	3228	1.81919e-05	0.000400765	ENSG00000242142.1	SERBP1P3	SERPINE1 mRNA binding protein 1 pseudogene 3 [Source:HGNC Symbol;Acc:44630]
chr3:12580636	3	12580636	-17877	CT	C	C	0.0736842	1.28901	5198	4.01983e-06	8.09439e-05	ENSG00000075975.11	MKRN2	makorin ring finger protein 2 [Source:HGNC Symbol;Acc:7113]		rs112200085	20	3196390	6876	G	A	A	0.16129	-0.742335	5060	1.82719e-05	0.000401274	ENSG00000125877.8	ITPA	inosine triphosphatase (nucleoside triphosphate pyrophosphatase) [Source:HGNC Symbol;Acc:6176]
kgp7079516	17	10596713	-36381	C	T	T	0.436842	-0.742846	5016	4.03207e-06	8.10639e-05	ENSG00000263400.2	CTC-297N7.5			rs3731754	2	179368916	25589	C	G	G	0.198925	0.466975	4622	1.8244e-05	0.000401274	ENSG00000079150.13	FKBP7	FK506 binding protein 7 [Source:HGNC Symbol;Acc:3723]
rs113123062	11	77281474	-250681	T	C	C	0.0736842	-0.856793	4192	4.10023e-06	8.2306e-05	ENSG00000087884.10	AAMDC	adipogenesis associated, Mth938 domain containing [Source:HGNC Symbol;Acc:30205]		rs4962694	10	126436717	-43722	G	T	G	0.424731	-0.728	5225	1.84951e-05	0.000405544	ENSG00000203791.9	METTL10	methyltransferase like 10 [Source:HGNC Symbol;Acc:33787]
rs59741715	22	24337341	14681	T	G	G	0.184211	-0.700449	4460	4.12525e-06	8.26797e-05	ENSG00000099977.9	DDT	D-dopachrome tautomerase [Source:HGNC Symbol;Acc:2732]		kgp1358947	17	10616910	-16184	T	C	C	0.467742	-0.662292	5016	1.8724e-05	0.000409925	ENSG00000263400.2	CTC-297N7.5
rs143678908	16	71618376	18684	C	T	T	0.131579	0.915674	3517	4.1869e-06	8.36555e-05	ENSG00000260886.1	RP11-432I5.1			rs376903010	16	15224813	208154	G	A	G	0.193548	-0.745443	2675	1.89556e-05	0.000414352	ENSG00000183426.11	NPIPA1	nuclear pore complex interacting protein family, member A1 [Source:HGNC Symbol;Acc:7909]
rs7844860	8	144636949	12669	T	C	C	0.478947	-0.799782	4186	4.18329e-06	8.36555e-05	ENSG00000254144.2	7SK	7SK RNA [Source:RFAM;Acc:RF00100]		kgp27756	21	42689637	13498	G	T	T	0.172043	0.79078	6365	1.90159e-05	0.000415027	ENSG00000183844.12	FAM3B	family with sequence similarity 3, member B [Source:HGNC Symbol;Acc:1253]
kgp5281094	22	24089070	106121	C	A	A	0.205263	-0.636955	3723	4.19815e-06	8.37506e-05	ENSG00000234353.2	AP000347.4			rs76181606	4	113421783	-136368	G	A	A	0.107527	0.959257	3962	1.91646e-05	0.000417626	ENSG00000138658.11	C4orf21	chromosome 4 open reading frame 21 [Source:HGNC Symbol;Acc:25654]
rs1633072	6	29724037	29121	C	T	C	0.5	0.562894	10889	4.21102e-06	8.38777e-05	ENSG00000239257.1	RPL23AP1	ribosomal protein L23a pseudogene 1 [Source:HGNC Symbol;Acc:10318]		rs3731034	19	48623440	-50420	G	A	A	0.0591398	-0.927219	4970	1.95348e-05	0.000425036	ENSG00000105486.9	LIG1	ligase I, DNA, ATP-dependent [Source:HGNC Symbol;Acc:6598]
rs1304431	7	22865412	2942	T	C	C	0.252632	-0.354474	5272	4.45294e-06	8.85598e-05	ENSG00000196683.6	TOMM7	translocase of outer mitochondrial membrane 7 homolog (yeast) [Source:HGNC Symbol;Acc:21648]		kgp10145758	2	90106490	572097	A	C	C	0.102151	0.81966	1001	1.96083e-05	0.000425978	ENSG00000253998.2	IGKV2-29	immunoglobulin kappa variable 2-29 (gene/pseudogene) [Source:HGNC Symbol;Acc:5784]
kgp11093697	4	141808805	-325226	A	G	G	0.457895	-0.58497	4740	4.48361e-06	8.90326e-05	ENSG00000170153.6	RNF150	ring finger protein 150 [Source:HGNC Symbol;Acc:23138]		rs9695754	9	95167578	79812	A	T	T	0.258065	0.651399	4250	1.98441e-05	0.000430437	ENSG00000188312.9	CENPP	centromere protein P [Source:HGNC Symbol;Acc:32933]
rs35626479	4	57356232	23151	AT	A	A	0.2	-0.532179	5517	4.69099e-06	9.30075e-05	ENSG00000174780.11	SRP72	signal recognition particle 72kDa [Source:HGNC Symbol;Acc:11303]		rs35607710	6	56808178	-11595	T	TA	TA	0.150538	-0.6517	4189	1.99112e-05	0.000431229	ENSG00000151917.13	BEND6	BEN domain containing 6 [Source:HGNC Symbol;Acc:20871]
rs7970278	12	15295709	-205900	A	G	A	0.4	0.597848	3377	4.78718e-06	9.47691e-05	ENSG00000134533.2	RERG	RAS-like, estrogen-regulated, growth inhibitor [Source:HGNC Symbol;Acc:15980]		rs200900899	4	307725	183339	G	A	A	0.188172	0.679469	2802	2.01111e-05	0.000434891	ENSG00000250312.2	ZNF718	zinc finger protein 718 [Source:HGNC Symbol;Acc:26889]
rs11741863	5	140554606	-6374	T	C	C	0.236842	-0.879073	3704	4.80478e-06	9.49718e-05	ENSG00000196963.2	PCDHB16	protocadherin beta 16 [Source:HGNC Symbol;Acc:14546]		rs373711199	11	75121187	10657	G	T	T	0.0698925	-0.626606	3618	2.03784e-05	0.000439996	ENSG00000149273.10	RPS3	ribosomal protein S3 [Source:HGNC Symbol;Acc:10420]
rs2708798	19	53939892	4655	G	A	G	0.2	-1.00439	6347	4.93139e-06	9.73254e-05	ENSG00000241015.2	TPM3P9	tropomyosin 3 pseudogene 9 [Source:HGNC Symbol;Acc:44142]		rs11231535	11	63391031	-48362	C	T	T	0.112903	0.597993	3121	2.05873e-05	0.000443827	ENSG00000184743.8	ATL3	atlastin GTPase 3 [Source:HGNC Symbol;Acc:24526]
rs35389455	12	123727782	-18248	A	ATT	ATT	0.257895	-0.668981	3805	4.96961e-06	9.79299e-05	ENSG00000235423.4	RP11-282O18.3			rs7207076	17	35883586	-85958	G	C	C	0.483871	-0.313834	3430	2.18227e-05	0.000469742	ENSG00000006114.11	SYNRG	synergin, gamma [Source:HGNC Symbol;Acc:557]
rs1991229	4	185458709	1	C	T	C	0.310526	-0.815101	6152	5.03527e-06	9.90725e-05	ENSG00000271538.1	RP11-326I11.4			rs375669010	19	58010847	11768	TCTC	T	TCTC	0.295699	-0.556543	5283	2.19439e-05	0.000471631	ENSG00000105136.15	ZNF419	zinc finger protein 419 [Source:HGNC Symbol;Acc:20648]
rs11725653	4	963397	-17286	C	T	T	0.131579	-0.60152	4598	5.14444e-06	0.000101066	ENSG00000145214.9	DGKQ	diacylglycerol kinase, theta 110kDa [Source:HGNC Symbol;Acc:2856]		rs17851253	20	57564695	8432	C	T	T	0.0698925	-1.02471	4122	2.21053e-05	0.000474376	ENSG00000101158.8	NELFCD	negative elongation factor complex member C/D [Source:HGNC Symbol;Acc:15934]
rs2298682	21	38444890	-636	A	G	A	0.478947	0.635935	5086	5.16674e-06	0.00010135	ENSG00000182670.9	TTC3	tetratricopeptide repeat domain 3 [Source:HGNC Symbol;Acc:12393]		rs13012798	2	47718455	88347	C	G	G	0.0967742	0.880637	4861	2.31211e-05	0.000495421	ENSG00000095002.8	MSH2	mutS homolog 2 [Source:HGNC Symbol;Acc:7325]
kgp9322324	16	783865	6929	T	C	C	0.252632	0.727655	4197	5.17748e-06	0.000101407	ENSG00000103253.13	HAGHL	hydroxyacylglutathione hydrolase-like [Source:HGNC Symbol;Acc:14177]		rs5885033	7	77518177	192595	T	TA	TA	0.150538	-1.03224	5499	2.3421e-05	0.000501086	ENSG00000214293.4	RSBN1L-AS1	RSBN1L antisense RNA 1 [Source:HGNC Symbol;Acc:44173]
rs4919903	19	484181	23185	A	G	G	0.3	0.678773	2889	5.28271e-06	0.000103311	ENSG00000129946.6	SHC2	SHC (Src homology 2 domain containing) transforming protein 2 [Source:HGNC Symbol;Acc:29869]		rs3810115	19	53400760	-186	C	A	A	0.430108	-0.479792	6555	2.34963e-05	0.000501935	ENSG00000182986.8	ZNF320	zinc finger protein 320 [Source:HGNC Symbol;Acc:13842]
rs61098811	10	88132564	6314	T	A	A	0.194737	0.741684	4622	5.30188e-06	0.000103529	ENSG00000182771.13	GRID1	glutamate receptor, ionotropic, delta 1 [Source:HGNC Symbol;Acc:4575]		rs4704705	5	80463635	207144	G	T	G	0.129032	-1.07424	4937	2.37261e-05	0.000506077	ENSG00000113319.7	RASGRF2	Ras protein-specific guanine nucleotide-releasing factor 2 [Source:HGNC Symbol;Acc:9876]
rs34368125	1	118026538	116467	C	A	A	0.210526	0.451006	3405	5.34145e-06	0.000104144	ENSG00000198162.8	MAN1A2	mannosidase, alpha, class 1A, member 2 [Source:HGNC Symbol;Acc:6822]		rs1693457	4	100236762	24577	C	T	C	0.204301	0.86944	5122	2.586e-05	0.00055076	ENSG00000187758.3	ADH1A	alcohol dehydrogenase 1A (class I), alpha polypeptide [Source:HGNC Symbol;Acc:249]
rs2033932	14	105447075	-5037	C	T	T	0.278947	0.663019	3087	5.38788e-06	0.000104891	ENSG00000140104.9	C14orf79	chromosome 14 open reading frame 79 [Source:HGNC Symbol;Acc:20126]		rs96844	5	56196604	-8483	G	A	G	0.295699	0.797935	4700	2.59345e-05	0.000551514	ENSG00000155542.7	SETD9	SET domain containing 9 [Source:HGNC Symbol;Acc:28508]
rs17634022	17	3509158	-30458	G	C	C	0.294737	0.720032	5317	5.46922e-06	0.000106314	ENSG00000197417.7	SHPK	sedoheptulokinase [Source:HGNC Symbol;Acc:1492]		rs35006435	11	68798420	28904	A	G	G	0.225806	0.750585	4120	2.69172e-05	0.000571549	ENSG00000261625.1	RP11-554A11.4
rs8048816	16	75422201	-45182	C	A	C	0.247368	-0.539277	4980	5.54251e-06	0.000107415	ENSG00000153774.4	CFDP1	craniofacial development protein 1 [Source:HGNC Symbol;Acc:1873]		rs62359378	5	52414791	9119	G	A	A	0.241935	0.543396	5703	2.73971e-05	0.000580865	ENSG00000247796.2	CTD-2366F13.1
rs993328	4	70385551	-6181	C	T	T	0.447368	0.729458	7429	5.53697e-06	0.000107415	ENSG00000156096.8	UGT2B4	UDP glucuronosyltransferase 2 family, polypeptide B4 [Source:HGNC Symbol;Acc:12553]		rs13235365	7	6456091	-67730	C	T	T	0.177419	0.868471	5277	2.7948e-05	0.000591655	ENSG00000164535.10	DAGLB	diacylglycerol lipase, beta [Source:HGNC Symbol;Acc:28923]
rs8071947	17	74253825	17371	G	T	T	0.0947368	-0.734666	5078	5.59011e-06	0.000108176	ENSG00000141576.10	RNF157	ring finger protein 157 [Source:HGNC Symbol;Acc:29402]		rs11308999	1	200660578	21481	TA	T	T	0.397849	-0.603498	5370	2.8447e-05	0.000601316	ENSG00000118197.9	DDX59	DEAD (Asp-Glu-Ala-Asp) box polypeptide 59 [Source:HGNC Symbol;Acc:25360]
kgp12369915	11	22248548	33826	T	C	T	0.226316	-0.617434	5570	5.6009e-06	0.000108222	ENSG00000171714.10	ANO5	anoctamin 5 [Source:HGNC Symbol;Acc:27337]		rs17626118	19	35181403	12859	T	C	C	0.155914	-0.64922	4676	2.86982e-05	0.000605717	ENSG00000089335.16	ZNF302	zinc finger protein 302 [Source:HGNC Symbol;Acc:13848]
rs1696357	12	121348649	6475	T	C	T	0.494737	-0.493381	4299	5.72759e-06	0.000110505	ENSG00000157837.11	SPPL3	signal peptide peptidase like 3 [Source:HGNC Symbol;Acc:30424]		rs12302344	12	22661255	-36225	A	G	G	0.0806452	0.659646	3650	2.8761e-05	0.000606136	ENSG00000111731.8	C2CD5	C2 calcium-dependent domain containing 5 [Source:HGNC Symbol;Acc:29062]
rs35933313	21	46196595	-25339	G	C	C	0.305263	-0.499621	5377	6.35222e-06	0.000122373	ENSG00000184787.14	UBE2G2	ubiquitin-conjugating enzyme E2G 2 [Source:HGNC Symbol;Acc:12483]		rs10475262	5	466113	-58334	A	G	A	0.327957	0.657676	3804	2.92549e-05	0.000615624	ENSG00000066230.6	SLC9A3	solute carrier family 9, subfamily A (NHE3, cation proton antiporter 3), member 3 [Source:HGNC Symbol;Acc:11073]
rs57813190	19	13874898	-10034	T	TGGAGAA	TGGAGAA	0.436842	-0.446409	3765	6.39803e-06	0.000123072	ENSG00000267633.1	CTB-5E10.3			rs10932580	2	215792343	117915	A	G	G	0.494624	0.635034	4931	2.97943e-05	0.000626041	ENSG00000138376.6	BARD1	BRCA1 associated RING domain 1 [Source:HGNC Symbol;Acc:952]
rs55675373	7	17970976	-9148	TC	T	TC	0.394737	-0.50966	4486	6.73672e-06	0.000129394	ENSG00000071189.17	SNX13	sorting nexin 13 [Source:HGNC Symbol;Acc:21335]		rs11231138	11	62316195	-42808	C	G	G	0.322581	-0.631643	3727	2.99691e-05	0.000627842	ENSG00000255508.3	MIR3654	microRNA 3654 [Source:HGNC Symbol;Acc:38896]
rs2290417	8	144657269	2128	G	C	G	0.321053	-0.696752	4164	6.7983e-06	0.000130383	ENSG00000204839.4	MROH6	maestro heat-like repeat family member 6 [Source:HGNC Symbol;Acc:27814]		rs916798	17	45895571	-23128	T	A	A	0.123656	-0.644378	4473	2.99556e-05	0.000627842	ENSG00000141295.9	SCRN2	secernin 2 [Source:HGNC Symbol;Acc:30381]
rs74257919	19	10777366	12846	T	A	A	0.0631579	0.93384	4312	6.86246e-06	0.000131293	ENSG00000267100.1	ILF3-AS1	ILF3 antisense RNA 1 (head to head) [Source:HGNC Symbol;Acc:27115]		rs67308910	11	62377359	-1835	G	A	A	0.311828	-0.781056	3749	3.01438e-05	0.000629631	ENSG00000149489.4	ROM1	retinal outer segment membrane protein 1 [Source:HGNC Symbol;Acc:10254]
rs6151429	22	51063477	-3130	T	C	C	0.126316	-1.0709	2930	6.8661e-06	0.000131293	ENSG00000100299.13	ARSA	arylsulfatase A [Source:HGNC Symbol;Acc:713]		rs68038236	16	30328842	862870	TA	T	T	0.387097	-0.8739	2071	3.01027e-05	0.000629631	ENSG00000261740.1	RP11-345J4.5	BolA-like protein 2 [Source:UniProtKB/TrEMBL;Acc:H3BV85]
rs2071002	6	3000303	12082	A	C	C	0.247368	-0.981962	5526	6.91177e-06	0.000131971	ENSG00000124588.15	NQO2	NAD(P)H dehydrogenase, quinone 2 [Source:HGNC Symbol;Acc:7856]		rs9752971	2	97822226	-264452	C	T	C	0.322581	-0.798887	2375	3.03938e-05	0.000632044	ENSG00000241481.2	AC159540.2
rs6666806	1	45466927	-10892	C	A	C	0.273684	0.608574	3599	7.00658e-06	0.000133583	ENSG00000126088.8	UROD	uroporphyrinogen decarboxylase [Source:HGNC Symbol;Acc:12591]		kgp7490564	3	195304794	-142959	C	T	C	0.123656	-1.14803	5293	3.03071e-05	0.000632044	ENSG00000176945.12	MUC20	mucin 20, cell surface associated [Source:HGNC Symbol;Acc:23282]
rs5761004	22	23978677	-2451	G	A	A	0.363158	-0.607707	3722	7.09371e-06	0.000134872	ENSG00000211683.3	KB-1572G7.3			kgp7875787	17	79980756	-1227	C	A	C	0.462366	0.705481	5110	3.03589e-05	0.000632044	ENSG00000169689.10	STRA13	stimulated by retinoic acid 13 [Source:HGNC Symbol;Acc:11422]
rs1789882	4	100235053	22868	A	G	A	0.194737	0.950451	5122	7.09508e-06	0.000134872	ENSG00000187758.3	ADH1A	alcohol dehydrogenase 1A (class I), alpha polypeptide [Source:HGNC Symbol;Acc:249]		rs8106067	19	6753128	-14471	C	G	G	0.327957	0.615593	5053	3.0626e-05	0.000635935	ENSG00000125731.8	SH2D3A	SH2 domain containing 3A [Source:HGNC Symbol;Acc:16885]
rs11629047	14	50051819	-14893	G	C	G	0.436842	0.736776	4075	7.1336e-06	0.000135405	ENSG00000258568.1	RHOQP1	ras homolog family member Q pseudogene 1 [Source:HGNC Symbol;Acc:20003]		rs1610736	6	29718544	23628	C	T	C	0.376344	0.658168	10889	3.09778e-05	0.000642294	ENSG00000239257.1	RPL23AP1	ribosomal protein L23a pseudogene 1 [Source:HGNC Symbol;Acc:10318]
rs9975538	21	34626854	24648	C	T	C	0.352632	0.623693	4170	7.23596e-06	0.000137146	ENSG00000159110.15	IFNAR2	interferon (alpha, beta and omega) receptor 2 [Source:HGNC Symbol;Acc:5433]		kgp12336739	15	40837598	57358	A	C	A	0.413979	-0.580358	3781	3.15011e-05	0.000652185	ENSG00000259536.1	RP11-111A22.1
rs2098452	22	47152176	-6284	C	G	G	0.368421	-0.710154	5484	7.26607e-06	0.000137515	ENSG00000260708.1	CTA-29F11.1			rs883416	17	33570441	386	C	A	C	0.456989	0.431237	4227	3.23281e-05	0.000668325	ENSG00000166750.5	SLFN5	schlafen family member 5 [Source:HGNC Symbol;Acc:28286]
kgp1485708	12	54575800	-6978	C	A	A	0.494737	-0.56593	3937	7.40705e-06	0.000139978	ENSG00000123415.10	SMUG1	single-strand-selective monofunctional uracil-DNA glycosylase 1 [Source:HGNC Symbol;Acc:17148]		rs13024463	2	174878126	423	G	A	A	0.397849	0.808882	4088	3.23886e-05	0.000668595	ENSG00000273258.1	RP11-394I13.3
rs2041387	12	6562823	1967	C	T	T	0.268421	0.720845	4371	7.51666e-06	0.000141841	ENSG00000139192.7	TAPBPL	TAP binding protein-like [Source:HGNC Symbol;Acc:30683]		rs148709038	1	150495343	229054	G	A	G	0.451613	0.417925	2333	3.25781e-05	0.000671524	ENSG00000187145.10	MRPS21	mitochondrial ribosomal protein S21 [Source:HGNC Symbol;Acc:14046]
rs11720705	3	49753788	-7596	A	G	A	0.189474	-0.704237	2173	7.62073e-06	0.000143595	ENSG00000173540.8	GMPPB	GDP-mannose pyrophosphorylase B [Source:HGNC Symbol;Acc:22932]		kgp6038897	22	22674086	16497	G	A	A	0.139785	-1.11418	2683	3.30028e-05	0.000679285	ENSG00000272779.1	LL22NC03-80A10.6
rs7813146	8	145617641	-36290	T	C	C	0.0631579	0.891279	1891	7.65374e-06	0.000144007	ENSG00000160948.9	VPS28	vacuolar protein sorting 28 homolog (S. cerevisiae) [Source:HGNC Symbol;Acc:18178]		rs34383742	2	99723016	-48402	TA	T	TA	0.376344	0.630271	3061	3.35633e-05	0.000689815	ENSG00000144182.12	LIPT1	lipoyltransferase 1 [Source:HGNC Symbol;Acc:29569]
rs55981157	20	17935560	-13996	T	G	G	0.152632	-0.777922	5937	7.68496e-06	0.000144384	ENSG00000125871.9	MGME1	mitochondrial genome maintenance exonuclease 1 [Source:HGNC Symbol;Acc:16205]		kgp7928191	13	52599135	13505	A	G	G	0.129032	-0.570353	3762	3.43963e-05	0.000705906	ENSG00000123191.9	ATP7B	ATPase, Cu++ transporting, beta polypeptide [Source:HGNC Symbol;Acc:870]
rs7113241	11	3401133	-1058	A	T	A	0.126316	1.06548	4242	7.83346e-06	0.00014696	ENSG00000223756.2	TSSC2	tumor suppressing subtransferable candidate 2 pseudogene [Source:HGNC Symbol;Acc:12384]		kgp8032244	2	190636039	109928	C	T	T	0.172043	-0.581997	3297	3.69993e-05	0.000758223	ENSG00000138381.5	ASNSD1	asparagine synthetase domain containing 1 [Source:HGNC Symbol;Acc:24910]
rs841220	16	4740602	74108	T	C	T	0.484211	0.448152	4773	8.03003e-06	0.000150429	ENSG00000102858.8	MGRN1	mahogunin ring finger 1, E3 ubiquitin protein ligase [Source:HGNC Symbol;Acc:20254]		rs62129843	2	29008175	-84992	T	C	T	0.317204	-0.746336	4508	3.71591e-05	0.000760393	ENSG00000171103.6	TRMT61B	tRNA methyltransferase 61 homolog B (S. cerevisiae) [Source:HGNC Symbol;Acc:26070]
rs6814465	4	17659034	42780	C	T	C	0.394737	0.517718	4359	8.15251e-06	0.000152502	ENSG00000118579.7	MED28	mediator complex subunit 28 [Source:HGNC Symbol;Acc:24628]		rs2364480	12	6495275	11064	C	A	C	0.241935	-0.521749	4448	3.77439e-05	0.00077124	ENSG00000111321.6	LTBR	lymphotoxin beta receptor (TNFR superfamily, member 3) [Source:HGNC Symbol;Acc:6718]
rs103197	22	41256802	3721	A	G	G	0.494737	0.50594	2991	8.3195e-06	0.00015519	ENSG00000196236.8	XPNPEP3	X-prolyl aminopeptidase (aminopeptidase P) 3, putative [Source:HGNC Symbol;Acc:28052]		chr13:21261995	13	21261995	121410	A	AAAGAG	AAAGAG	0.241935	0.599839	5290	3.82585e-05	0.000780624	ENSG00000032742.13	IFT88	intraflagellar transport 88 homolog (Chlamydomonas) [Source:HGNC Symbol;Acc:20606]
rs6785593	3	49796392	35043	T	A	Α	0.194737	-0.706858	2173	8.32021e-06	0.00015519	ENSG00000176020.7	AMIGO3	adhesion molecule with Ig-like domain 3 [Source:HGNC Symbol;Acc:24075]		rs2290417	8	144657269	2128	G	C	G	0.322581	-0.731063	4164	3.85048e-05	0.000784514	ENSG00000204839.4	MROH6	maestro heat-like repeat family member 6 [Source:HGNC Symbol;Acc:27814]
kgp5518727	19	15975850	136	G	A	A	0.452632	-0.777319	5844	8.35667e-06	0.000155645	ENSG00000267453.2	AC004791.2			kgp6248448	14	92495536	-21454	A	G	G	0.241935	0.654656	5188	3.85823e-05	0.000784959	ENSG00000261372.1	RP11-529H20.6
rs1049229	19	6751279	-16320	A	G	G	0.231579	0.76937	5053	8.37308e-06	0.000155726	ENSG00000125731.8	SH2D3A	SH2 domain containing 3A [Source:HGNC Symbol;Acc:16885]		rs884147	10	123858724	110035	T	C	C	0.467742	0.518703	5007	3.89183e-05	0.000790654	ENSG00000138162.13	TACC2	transforming, acidic coiled-coil containing protein 2 [Source:HGNC Symbol;Acc:11523]
rs2245899	15	61952501	24853	G	A	A	0.410526	0.865751	4839	8.65521e-06	0.000160741	ENSG00000259616.1	RP11-507B12.2			rs3067941	17	40777547	-33776	AT	A	A	0.451613	-0.584032	3005	3.91679e-05	0.00079458	ENSG00000037042.8	TUBG2	tubulin, gamma 2 [Source:HGNC Symbol;Acc:12419]
rs60204587	19	54671421	-5523	G	A	A	0.378947	-0.71197	6440	8.68726e-06	0.000161105	ENSG00000167608.7	TMC4	transmembrane channel-like 4 [Source:HGNC Symbol;Acc:22998]		rs111538843	19	34016862	4162	T	TA	TA	0.252688	0.727946	5420	4.0712e-05	0.000824717	ENSG00000124299.9	PEPD	peptidase D [Source:HGNC Symbol;Acc:8840]
rs59022964	6	150166894	-16839	TCAGGTCTTATCTGTCGGATAAGAC	T	T	0.373684	0.486562	5518	8.70979e-06	0.000161291	ENSG00000268592.2	RP11-244K5.8			rs2617751	19	53941947	6710	A	G	A	0.198925	-0.809271	6347	4.13161e-05	0.000835754	ENSG00000241015.2	TPM3P9	tropomyosin 3 pseudogene 9 [Source:HGNC Symbol;Acc:44142]
rs2509982	11	62312318	-66876	C	T	T	0.331579	-0.772953	3749	8.74251e-06	0.000161665	ENSG00000149489.4	ROM1	retinal outer segment membrane protein 1 [Source:HGNC Symbol;Acc:10254]		rs34601905	5	145479712	-82511	C	T	T	0.177419	0.732088	3831	4.24602e-05	0.000857667	ENSG00000133706.13	LARS	leucyl-tRNA synthetase [Source:HGNC Symbol;Acc:6512]
rs4994790	7	73263375	49503	C	T	C	0.363158	-0.860544	1999	8.83621e-06	0.000163164	ENSG00000189143.8	CLDN4	claudin 4 [Source:HGNC Symbol;Acc:2046]		rs7218001	17	43008905	172506	C	A	A	0.252688	-0.697276	3991	4.25769e-05	0.000858794	ENSG00000073670.9	ADAM11	ADAM metallopeptidase domain 11 [Source:HGNC Symbol;Acc:189]
rs10710282	11	77829116	-21590	CA	C	CA	0.378947	0.544317	3972	8.98594e-06	0.000165691	ENSG00000159063.8	ALG8	ALG8, alpha-1,3-glucosyltransferase [Source:HGNC Symbol;Acc:23161]		rs57485004	19	1022369	-17733	A	AT	AT	0.182796	-0.568362	3978	4.29942e-05	0.000865972	ENSG00000064687.8	ABCA7	ATP-binding cassette, sub-family A (ABC1), member 7 [Source:HGNC Symbol;Acc:37]
rs303208	10	91165833	-8510	C	T	T	0.342105	-0.739354	5058	9.02303e-06	0.000166138	ENSG00000152778.7	IFIT5	interferon-induced protein with tetratricopeptide repeats 5 [Source:HGNC Symbol;Acc:13328]		rs1349750	14	50042768	-23944	T	C	T	0.456989	0.777024	4075	4.36526e-05	0.000877979	ENSG00000258568.1	RHOQP1	ras homolog family member Q pseudogene 1 [Source:HGNC Symbol;Acc:20003]
rs78396635	17	42863258	26859	G	C	C	0.194737	-0.904404	3991	9.15037e-06	0.000168243	ENSG00000073670.9	ADAM11	ADAM metallopeptidase domain 11 [Source:HGNC Symbol;Acc:189]		chr22:21234138	22	21234138	-11364	TTAA	T	T	0.0645161	-1.40087	2614	4.38574e-05	0.000880675	ENSG00000272600.1	AC007308.7
rs57654201	8	67381669	9431	C	CTTAT	C	0.473684	-0.584672	2766	9.30408e-06	0.000170825	ENSG00000169085.7	C8orf46	chromosome 8 open reading frame 46 [Source:HGNC Symbol;Acc:28498]		rs3010481	10	118457275	27661	T	C	T	0.38172	-0.63446	4000	4.39116e-05	0.000880675	ENSG00000232767.1	RP11-498B4.5
rs7488095	12	11323939	287085	G	C	G	0.357895	-0.67821	5404	9.76203e-06	0.000178979	ENSG00000231887.2	PRH1	proline-rich protein HaeIII subfamily 1 [Source:HGNC Symbol;Acc:9366]		rs3198697	16	15129940	-344964	C	T	T	0.419355	0.959567	2559	4.48485e-05	0.000898188	ENSG00000183793.9	NPIPA5	nuclear pore complex interacting protein family, member A5 [Source:HGNC Symbol;Acc:41980]
rs1739651	20	37048135	-15861	A	T	A	0.157895	-0.74197	3738	9.83803e-06	0.000180116	ENSG00000196756.7	SNHG17	small nucleolar RNA host gene 17 (non-protein coding) [Source:HGNC Symbol;Acc:48600]		rs61976561	14	92587301	-980	C	T	T	0.274194	-0.426359	5185	4.59665e-05	0.000919272	ENSG00000165934.8	CPSF2	cleavage and polyadenylation specific factor 2, 100kDa [Source:HGNC Symbol;Acc:2325]
kgp3381951	3	49030828	-28898	A	C	A	0.336842	-0.41844	2193	1.01215e-05	0.000185044	ENSG00000178149.12	DALRD3	DALR anticodon binding domain containing 3 [Source:HGNC Symbol;Acc:25536]		kgp746937	2	109190027	125010	G	A	G	0.435484	0.433236	4208	4.61012e-05	0.00092066	ENSG00000135968.15	GCC2	GRIP and coiled-coil domain containing 2 [Source:HGNC Symbol;Acc:23218]
rs66525371	19	48628761	14687	GA	G	G	0.0894737	1.14824	4876	1.02811e-05	0.000187696	ENSG00000105499.9	PLA2G4C	phospholipase A2, group IVC (cytosolic, calcium-independent) [Source:HGNC Symbol;Acc:9037]		rs17388251	5	122360403	-12033	T	C	C	0.317204	-0.562372	4657	4.77162e-05	0.000951565	ENSG00000168938.5	PPIC	peptidylprolyl isomerase C (cyclophilin C) [Source:HGNC Symbol;Acc:9256]
rs62136101	19	46854055	3804	C	T	T	0.257895	-0.545053	3971	1.03674e-05	0.000189004	ENSG00000011485.10	PPP5C	protein phosphatase 5, catalytic subunit [Source:HGNC Symbol;Acc:9322]		rs16900610	6	158563071	-26241	A	C	C	0.22043	0.696395	5501	4.87798e-05	0.000971401	ENSG00000122335.9	SERAC1	serine active site containing 1 [Source:HGNC Symbol;Acc:21061]
rs10197246	2	202204741	106575	T	C	T	0.305263	0.650032	3908	1.03841e-05	0.000189041	ENSG00000064012.17	CASP8	caspase 8, apoptosis-related cysteine peptidase [Source:HGNC Symbol;Acc:1509]		rs1971722	16	70112729	82638	G	A	G	0.193548	-0.807367	2752	4.90677e-05	0.000975756	ENSG00000226232.4	RP11-419C5.2
rs12462529	19	4359525	-43134	A	G	G	0.257895	-0.732891	4909	1.04016e-05	0.000189093	ENSG00000167670.11	CHAF1A	chromatin assembly factor 1, subunit A (p150) [Source:HGNC Symbol;Acc:1910]		rs2468191	8	120234269	-24819	G	A	G	0.284946	0.712112	4859	4.95886e-05	0.000984726	ENSG00000253972.1	RP11-4K16.2
rs12601286	17	48610033	-6082	A	G	A	0.305263	-0.705353	3716	1.06087e-05	0.000192587	ENSG00000250286.1	RP11-94C24.8			rs6489779	12	121227210	-114964	C	T	C	0.295699	-0.42968	4299	5.00288e-05	0.00099207	ENSG00000157837.11	SPPL3	signal peptide peptidase like 3 [Source:HGNC Symbol;Acc:30424]
rs12599229	16	2323394	5238	G	A	A	0.378947	0.645932	4320	1.11844e-05	0.000202753	ENSG00000260778.2	MIR940	microRNA 940 [Source:HGNC Symbol;Acc:33683]		rs72767852	16	623613	-62745	A	G	G	0.112903	1.04581	4062	5.05151e-05	0.000998904	ENSG00000130731.11	C16orf13	chromosome 16 open reading frame 13 [Source:HGNC Symbol;Acc:14141]
rs10184126	2	165826943	14908	G	T	G	0.468421	0.770811	3908	1.12881e-05	0.000204346	ENSG00000169507.5	SLC38A11	solute carrier family 38, member 11 [Source:HGNC Symbol;Acc:26836]		rs10745923	12	102192829	102104	T	A	A	0.435484	-0.77638	4270	5.04862e-05	0.000998904	ENSG00000111666.6	CHPT1	choline phosphotransferase 1 [Source:HGNC Symbol;Acc:17852]
rs4768697	12	46748965	-28497	C	G	G	0.273684	1.0608	3938	1.14392e-05	0.000206791	ENSG00000257261.1	RP11-96H19.1			rs4821712	22	38183847	106167	C	T	C	0.473118	0.487619	4200	5.09423e-05	0.00100594	ENSG00000100101.13	NOL12	nucleolar protein 12 [Source:HGNC Symbol;Acc:28585]
rs72629693	1	224147538	6397	T	C	T	0.442105	0.503059	3922	1.17568e-05	0.000211939	ENSG00000272645.1	RP11-504P24.8			rs530569	11	94169708	-37028	C	T	T	0.301075	0.810116	4205	5.10475e-05	0.00100661	ENSG00000255893.1	RP11-685N10.1
rs11128111	3	69145632	11537	T	C	T	0.452632	-0.428788	4674	1.17556e-05	0.000211939	ENSG00000144746.6	ARL6IP5	ADP-ribosylation-like factor 6 interacting protein 5 [Source:HGNC Symbol;Acc:16937]		rs2154537	21	38502012	56486	G	C	C	0.44086	-0.522282	5086	5.20315e-05	0.00102458	ENSG00000182670.9	TTC3	tetratricopeptide repeat domain 3 [Source:HGNC Symbol;Acc:12393]
rs79928649	12	9614685	47238	G	A	A	0.436842	0.631939	5214	1.19105e-05	0.000214111	ENSG00000256673.1	RP11-599J14.2			kgp1982199	12	123162786	-38653	C	T	T	0.177419	0.78226	3536	5.22091e-05	0.00102605	ENSG00000255398.2	HCAR3	hydroxycarboxylic acid receptor 3 [Source:HGNC Symbol;Acc:16824]
rs3892355	19	5696962	-23621	G	A	A	0.257895	-0.593211	4849	1.19025e-05	0.000214111	ENSG00000196365.7	LONP1	lon peptidase 1, mitochondrial [Source:HGNC Symbol;Acc:9479]		rs735749	22	24187115	60970	G	A	A	0.392473	-0.538774	3973	5.22517e-05	0.00102605	ENSG00000267954.1	AP000349.1	Uncharacterized protein [Source:UniProtKB/TrEMBL;Acc:M0QXI1]
kgp7743946	19	44488352	-18636	G	A	A	0.0894737	-1.05913	5443	1.23688e-05	0.000222041	ENSG00000266921.1	RP11-15A1.7			rs10889473	1	41026035	83148	C	T	T	0.349462	-0.580823	4525	5.28275e-05	0.00103591	ENSG00000187815.5	ZFP69	ZFP69 zinc finger protein [Source:HGNC Symbol;Acc:24708]
rs2276250	21	45742525	-8592	A	G	G	0.157895	-0.823972	5272	1.24269e-05	0.000222774	ENSG00000184441.4	AP001062.7			rs7907770	10	82194330	-435	A	G	G	0.360215	-0.580969	5809	5.37708e-05	0.00105295	ENSG00000271738.1	RP11-137H2.6
kgp2544506	5	6600793	-32611	T	C	T	0.326316	-0.582343	6075	1.24641e-05	0.000223131	ENSG00000037474.10	NSUN2	NOP2/Sun RNA methyltransferase family, member 2 [Source:HGNC Symbol;Acc:25994]		rs10793618	10	45988821	-179407	C	T	C	0.333333	0.637521	2206	5.40326e-05	0.0010566	ENSG00000172671.15	ZFAND4	zinc finger, AN1-type domain 4 [Source:HGNC Symbol;Acc:23504]
rs8082467	17	26253468	31690	G	A	G	0.231579	0.652178	3039	1.29592e-05	0.000231673	ENSG00000232859.5	LYRM9	LYR motif containing 9 [Source:HGNC Symbol;Acc:27314]		rs147513724	1	55198766	17271	C	CA	CA	0.0752688	0.877059	4914	5.70977e-05	0.001115	ENSG00000243725.2	TTC4	tetratricopeptide repeat domain 4 [Source:HGNC Symbol;Acc:12394]
rs35985959	2	154765292	36866	A	AT	AT	0.426316	-0.708536	5178	1.3184e-05	0.000235366	ENSG00000144278.10	GALNT13	UDP-N-acetyl-alpha-D-galactosamine:polypeptide N-acetylgalactosaminyltransferase 13 (GalNAc-T13) [Source:HGNC Symbol;Acc:23242]		rs7257565	19	42059674	3788	A	G	A	0.263441	0.767138	3162	5.80143e-05	0.00113133	ENSG00000007129.13	CEACAM21	carcinoembryonic antigen-related cell adhesion molecule 21 [Source:HGNC Symbol;Acc:28834]
rs5760104	22	24249573	-125989	G	A	A	0.452632	0.656827	4407	1.32726e-05	0.000236452	ENSG00000272955.1	KB-226F1.1			rs142473518	7	99894971	-70182	A	G	G	0.225806	0.611704	2976	5.87903e-05	0.00114488	ENSG00000085514.11	PILRA	paired immunoglobin-like type 2 receptor alpha [Source:HGNC Symbol;Acc:20396]
rs34485448	20	43370519	-3902	T	G	G	0.426316	-0.728083	4372	1.32815e-05	0.000236452	ENSG00000124249.5	KCNK15	potassium channel, subfamily K, member 15 [Source:HGNC Symbol;Acc:13814]		rs200316666	1	90228302	-26171	G	GGGAAAAAC	G	0.44086	0.722318	3712	5.92567e-05	0.00115237	ENSG00000231613.1	RP5-943J3.1
rs73155829	7	150176977	29259	A	G	G	0.421053	0.588101	4998	1.34086e-05	0.000238386	ENSG00000171115.3	GIMAP8	GTPase, IMAP family member 8 [Source:HGNC Symbol;Acc:21792]		kgp9802568	16	3365733	10004	C	T	T	0.225806	0.765174	3544	6.02375e-05	0.00116983	ENSG00000140993.6	TIGD7	tigger transposable element derived 7 [Source:HGNC Symbol;Acc:18331]
rs2231231	9	33442986	-4623	A	C	A	0.415789	-0.645294	4969	1.38899e-05	0.000246603	ENSG00000165272.10	AQP3	aquaporin 3 (Gill blood group) [Source:HGNC Symbol;Acc:636]		rs142219716	6	116329014	-52907	C	CAT	CAT	0.44086	-0.476164	4419	6.10459e-05	0.0011839	ENSG00000111816.6	FRK	fyn-related kinase [Source:HGNC Symbol;Acc:3955]
kgp9988776	4	120024263	-109479	C	T	T	0.426316	0.403195	5222	1.39452e-05	0.000246906	ENSG00000145390.7	USP53	ubiquitin specific peptidase 53 [Source:HGNC Symbol;Acc:29255]		kgp6047015	10	18906507	-34044	A	G	G	0.44086	0.697039	6289	6.18252e-05	0.00119736	ENSG00000241058.1	NSUN6	NOP2/Sun domain family, member 6 [Source:HGNC Symbol;Acc:23529]
rs142621860	2	75934868	60959	T	TAACATGTTATTTCATAACA	TAACATGTTATTTCATAACA	0.205263	-0.516882	5309	1.39316e-05	0.000246906	ENSG00000115364.9	MRPL19	mitochondrial ribosomal protein L19 [Source:HGNC Symbol;Acc:14052]		rs149024012	9	123482482	5734	TA	T	TA	0.295699	-0.581735	3034	6.29726e-05	0.00121791	ENSG00000106780.7	MEGF9	multiple EGF-like-domains 9 [Source:HGNC Symbol;Acc:3234]
rs1438063	2	178695844	-277222	A	G	G	0.378947	-0.705901	4251	1.40555e-05	0.000248518	ENSG00000128655.12	PDE11A	phosphodiesterase 11A [Source:HGNC Symbol;Acc:8773]		rs34991303	19	38197572	14349	C	G	C	0.365591	-0.580225	3760	6.35809e-05	0.00122799	ENSG00000196381.6	ZNF781	zinc finger protein 781 [Source:HGNC Symbol;Acc:26745]
rs12806698	11	4115974	37	C	A	A	0.294737	0.616873	5830	1.42192e-05	0.000250941	ENSG00000167325.10	RRM1	ribonucleotide reductase M1 [Source:HGNC Symbol;Acc:10451]		rs1223582	10	95745965	-7781	G	A	A	0.483871	-0.632595	5049	6.4667e-05	0.00124726	ENSG00000138193.10	PLCE1	phospholipase C, epsilon 1 [Source:HGNC Symbol;Acc:17175]
rs231995	3	172273841	32544	G	T	G	0.305263	-0.559979	4424	1.42314e-05	0.000250941	ENSG00000121858.6	TNFSF10	tumor necrosis factor (ligand) superfamily, member 10 [Source:HGNC Symbol;Acc:11925]		rs11417582	19	40479870	-116975	A	AT	AT	0.0645161	0.716219	4038	6.51301e-05	0.00125448	ENSG00000197782.10	ZNF780A	zinc finger protein 780A [Source:HGNC Symbol;Acc:27603]
rs7278553	21	44161682	-186	G	A	A	0.252632	0.761572	6522	1.44702e-05	0.000254803	ENSG00000225731.1	AP001627.1			rs6504179	17	61812995	-91517	T	G	T	0.333333	0.36221	2161	6.61831e-05	0.00127302	ENSG00000087191.8	PSMC5	proteasome (prosome, macropain) 26S subunit, ATPase, 5 [Source:HGNC Symbol;Acc:9552]
rs4959753	6	3021235	-3790	G	A	A	0.142105	-1.09489	5524	1.45891e-05	0.000256547	ENSG00000261015.1	RP1-90J20.11			rs1535036	1	19676924	38284	C	A	A	0.306452	0.78521	5352	6.63098e-05	0.00127372	ENSG00000053371.8	AKR7A2	aldo-keto reductase family 7, member A2 (aflatoxin aldehyde reductase) [Source:HGNC Symbol;Acc:389]
rs4880090	9	140002754	21375	C	T	T	0.384211	-0.381472	3289	1.46848e-05	0.000257878	ENSG00000177239.10	MAN1B1	mannosidase, alpha, class 1B, member 1 [Source:HGNC Symbol;Acc:6823]		rs59426273	11	82784316	1208	C	T	T	0.215054	-0.910442	4988	6.7609e-05	0.00129691	ENSG00000246067.3	RAB30-AS1	RAB30 antisense RNA 1 (head to head) [Source:HGNC Symbol;Acc:48672]
rs58363161	3	158258312	-30543	T	A	A	0.378947	-0.785027	5166	1.50271e-05	0.000263531	ENSG00000243150.1	RP11-538P18.2			rs35006435	11	68798420	-17945	A	G	G	0.225806	0.681275	4098	6.7751e-05	0.00129787	ENSG00000162341.11	TPCN2	two pore segment channel 2 [Source:HGNC Symbol;Acc:20820]
rs10682389	15	80206511	-9533	T	TTAATC	TTAATC	0.347368	-0.750949	5550	1.51738e-05	0.000265743	ENSG00000180953.7	ST20	suppressor of tumorigenicity 20 [Source:HGNC Symbol;Acc:33520]		rs199602165	6	24406332	3179	CA	C	C	0.198925	0.497629	6409	6.89971e-05	0.00131994	ENSG00000124532.10	MRS2	MRS2 magnesium transporter [Source:HGNC Symbol;Acc:13785]
rs76197436	16	74701028	249	T	G	G	0.142105	0.872359	4382	1.52449e-05	0.000266626	ENSG00000168411.9	RFWD3	ring finger and WD repeat domain 3 [Source:HGNC Symbol;Acc:25539]		rs643958	9	22768289	122090	T	C	T	0.284946	-0.771184	4497	6.97741e-05	0.001333	ENSG00000234840.1	RP11-399D6.2
rs3004211	10	43645502	11568	C	T	C	0.284211	-0.469461	5833	1.53865e-05	0.000268738	ENSG00000169826.6	CSGALNACT2	chondroitin sulfate N-acetylgalactosaminyltransferase 2 [Source:HGNC Symbol;Acc:24292]		rs10896025	11	65401336	18483	C	T	T	0.413978	0.377928	2761	7.05969e-05	0.00134689	ENSG00000173327.3	MAP3K11	mitogen-activated protein kinase kinase kinase 11 [Source:HGNC Symbol;Acc:6850]
rs571340	19	37424883	-758340	C	T	T	0.352632	-0.642517	3760	1.55433e-05	0.00027111	ENSG00000196381.6	ZNF781	zinc finger protein 781 [Source:HGNC Symbol;Acc:26745]		rs7192722	16	2016479	1519	G	A	G	0.494624	0.573828	4499	7.09579e-05	0.00135195	ENSG00000255198.3	SNHG9	small nucleolar RNA host gene 9 (non-protein coding) [Source:HGNC Symbol;Acc:33102]
rs202196397	22	21089559	-123712	C	G	G	0.0736842	-1.18115	2603	1.56711e-05	0.00027297	ENSG00000099940.7	SNAP29	synaptosomal-associated protein, 29kDa [Source:HGNC Symbol;Acc:11133]		rs58359566	17	74264857	128220	T	C	C	0.123656	-1.0904	5010	7.12305e-05	0.00135531	ENSG00000267128.1	RNF157-AS1	RNF157 antisense RNA 1 [Source:HGNC Symbol;Acc:44127]
exm1149014	15	40683702	8780	A	G	G	0.0631579	1.3751	3825	1.57073e-05	0.000273232	ENSG00000128944.9	KNSTRN	kinetochore-localized astrin/SPAG5 binding protein [Source:HGNC Symbol;Acc:30767]		rs72928657	11	68852336	-71042	T	C	C	0.155914	1.07263	4502	7.13886e-05	0.00135649	ENSG00000259799.1	RP11-554A11.9
rs10631411	1	43142988	-139966	T	TAAAAA	TAAAAA	0.357895	0.577798	3863	1.57472e-05	0.000273558	ENSG00000177868.7	CCDC23	coiled-coil domain containing 23 [Source:HGNC Symbol;Acc:29204]		rs55922628	10	77191441	-169557	C	A	C	0.344086	0.509214	3017	7.14995e-05	0.00135677	ENSG00000148655.10	C10orf11	chromosome 10 open reading frame 11 [Source:HGNC Symbol;Acc:23405]
rs3198697	16	15129940	-344964	C	T	T	0.431579	0.859459	2559	1.58084e-05	0.000274252	ENSG00000183793.9	NPIPA5	nuclear pore complex interacting protein family, member A5 [Source:HGNC Symbol;Acc:41980]		rs4724425	7	45721919	-132282	T	C	T	0.301075	0.713275	5251	7.27482e-05	0.00137861	ENSG00000272556.1	RP11-638I8.1
rs789744	12	64485360	247287	A	G	A	0.226316	-0.629439	4360	1.58559e-05	0.000274707	ENSG00000196935.4	SRGAP1	SLIT-ROBO Rho GTPase activating protein 1 [Source:HGNC Symbol;Acc:17382]		kgp6505677	9	370199	155345	A	G	G	0.198925	0.639741	4183	7.42364e-05	0.00140492	ENSG00000107099.11	DOCK8	dedicator of cytokinesis 8 [Source:HGNC Symbol;Acc:19191]
rs1187083	10	33289166	110927	T	G	T	0.310526	0.508993	5672	1.58913e-05	0.000274951	ENSG00000273038.1	RP11-479G22.8			rs2280104	8	22525980	-681	T	C	T	0.333333	-0.530722	4558	7.493e-05	0.00141615	ENSG00000147439.7	BIN3	bridging integrator 3 [Source:HGNC Symbol;Acc:1054]
rs12603185	17	35868304	101339	T	C	T	0.347368	-0.499108	3260	1.59553e-05	0.000275689	ENSG00000108264.12	TADA2A	transcriptional adaptor 2A [Source:HGNC Symbol;Acc:11531]		rs79506397	17	19732432	-38817	AT	A	A	0.27957	-0.458463	2331	7.543e-05	0.00142369	ENSG00000083290.15	ULK2	unc-51 like autophagy activating kinase 2 [Source:HGNC Symbol;Acc:13480]
rs1046747	10	71910630	-19649	G	A	A	0.347368	0.575156	6322	1.61311e-05	0.000278354	ENSG00000079332.10	SAR1A	SAR1 homolog A (S. cerevisiae) [Source:HGNC Symbol;Acc:10534]		rs7210658	17	78063957	-11398	A	G	G	0.295699	-0.573039	6060	7.57792e-05	0.00142646	ENSG00000171298.8	GAA	glucosidase, alpha; acid [Source:HGNC Symbol;Acc:4065]
rs34527095	1	40959296	-15037	GCTT	G	G	0.352632	-0.815849	4563	1.62232e-05	0.000279569	ENSG00000238287.1	RP11-656D10.3			rs7188256	16	55795236	776	C	T	T	0.204301	1.06957	4690	7.57331e-05	0.00142646	ENSG00000228695.5	CES1P1	carboxylesterase 1 pseudogene 1 [Source:HGNC Symbol;Acc:18546]
rs71990395	2	20142309	40562	A	AT	AT	0.131579	0.821449	5233	1.62599e-05	0.000279828	ENSG00000183891.5	TTC32	tetratricopeptide repeat domain 32 [Source:HGNC Symbol;Acc:32954]		rs178831	17	16080849	177818	A	G	A	0.38172	-0.501598	3858	7.58953e-05	0.00142674	ENSG00000214941.3	ZSWIM7	zinc finger, SWIM-type containing 7 [Source:HGNC Symbol;Acc:26993]
rs2196978	4	80535969	122399	A	C	A	0.3	-0.656114	4352	1.63933e-05	0.000281748	ENSG00000250334.1	LINC00989	long intergenic non-protein coding RNA 989 [Source:HGNC Symbol;Acc:48918]		rs35116124	19	17413160	9742	C	T	T	0.408602	0.453173	4699	7.60395e-05	0.00142755	ENSG00000130312.2	MRPL34	mitochondrial ribosomal protein L34 [Source:HGNC Symbol;Acc:14488]
rs628462	1	10511544	-21039	C	T	T	0.4	0.35695	2685	1.64379e-05	0.000282139	ENSG00000160049.7	DFFA	DNA fragmentation factor, 45kDa, alpha polypeptide [Source:HGNC Symbol;Acc:2772]		rs201071596	3	41922776	-81146	TAAAAAAAAAA	T	TAAAAAAAAAA	0.247312	-0.811208	4384	7.64936e-05	0.00143417	ENSG00000168038.6	ULK4	unc-51 like kinase 4 [Source:HGNC Symbol;Acc:15784]
rs12163488	22	22667034	9445	A	C	C	0.142105	-1.08603	2683	1.68489e-05	0.000288809	ENSG00000272779.1	LL22NC03-80A10.6			rs60018658	4	44802166	121722	A	G	G	0.102151	0.709776	5215	7.74154e-05	0.00144952	ENSG00000151806.9	GUF1	GUF1 GTPase homolog (S. cerevisiae) [Source:HGNC Symbol;Acc:25799]
rs8943	14	65399263	18060	A	G	G	0.289474	-0.595129	4245	1.7222e-05	0.000294813	ENSG00000125954.8	CHURC1-FNTB	CHURC1-FNTB readthrough [Source:HGNC Symbol;Acc:42960]		rs10265526	7	1517700	-27789	A	G	A	0.435484	-0.36636	5093	7.76168e-05	0.00145136	ENSG00000164880.11	INTS1	integrator complex subunit 1 [Source:HGNC Symbol;Acc:24555]
rs28448543	12	58987209	49302	G	A	G	0.431579	0.622715	4086	1.74314e-05	0.000298002	ENSG00000258231.1	RP11-362K2.2	Protein LOC100506869 [Source:UniProtKB/TrEMBL;Acc:F8W021]		kgp9689549	7	73392603	-7719	T	C	C	0.462366	-0.614099	1803	7.91705e-05	0.00147846	ENSG00000261467.2	RP11-731K22.1
rs1742233	10	38050518	-215043	A	C	C	0.110526	0.742232	5987	1.7502e-05	0.000298814	ENSG00000175395.11	ZNF25	zinc finger protein 25 [Source:HGNC Symbol;Acc:13043]		rs3764621	19	49506330	9625	C	A	A	0.0913979	-0.874021	4828	8.00151e-05	0.00149225	ENSG00000183207.8	RUVBL2	RuvB-like AAA ATPase 2 [Source:HGNC Symbol;Acc:10475]
rs4541646	5	149822918	-6401	G	A	A	0.231579	-0.336303	4841	1.77198e-05	0.000301734	ENSG00000164587.7	RPS14	ribosomal protein S14 [Source:HGNC Symbol;Acc:10387]		rs13271361	8	144650503	15126	G	A	A	0.489247	-0.341765	4184	8.07949e-05	0.0015048	ENSG00000104518.6	GSDMD	gasdermin D [Source:HGNC Symbol;Acc:25697]
rs2364480	12	6495275	11064	C	A	C	0.242105	-0.572792	4448	1.77159e-05	0.000301734	ENSG00000111321.6	LTBR	lymphotoxin beta receptor (TNFR superfamily, member 3) [Source:HGNC Symbol;Acc:6718]		rs2286278	2	242295648	-10	T	G	T	0.166667	0.48214	4980	8.1035e-05	0.00150728	ENSG00000006607.9	FARP2	FERM, RhoGEF and pleckstrin domain protein 2 [Source:HGNC Symbol;Acc:16460]
rs78151684	17	33761168	866	A	T	T	0.142105	0.837954	3700	1.78906e-05	0.000304241	ENSG00000172123.8	SLFN12	schlafen family member 12 [Source:HGNC Symbol;Acc:25500]		rs1147240	3	196674916	-21015	A	C	C	0.38172	0.53825	4857	8.16279e-05	0.00151631	ENSG00000119227.3	PIGZ	phosphatidylinositol glycan anchor biosynthesis, class Z [Source:HGNC Symbol;Acc:30596]
kgp7875787	17	79980756	-1227	C	A	C	0.463158	0.580139	5110	1.80312e-05	0.000306228	ENSG00000169689.10	STRA13	stimulated by retinoic acid 13 [Source:HGNC Symbol;Acc:11422]		rs4763601	12	11120667	83813	G	A	G	0.376344	-0.688534	5404	8.20362e-05	0.00151953	ENSG00000231887.2	PRH1	proline-rich protein HaeIII subfamily 1 [Source:HGNC Symbol;Acc:9366]
rs35188965	5	1104938	-7212	C	T	C	0.431579	-0.51557	5979	1.80948e-05	0.000306905	ENSG00000113504.15	SLC12A7	solute carrier family 12 (potassium/chloride transporter), member 7 [Source:HGNC Symbol;Acc:10915]		rs1106069	9	34687033	21371	C	T	T	0.145161	-1.07475	3848	8.20351e-05	0.00151953	ENSG00000230074.1	RP11-195F19.9
rs7502890	17	43152675	-58046	A	G	G	0.421053	-0.642846	5393	1.86052e-05	0.000315147	ENSG00000161714.7	PLCD3	phospholipase C, delta 3 [Source:HGNC Symbol;Acc:9061]		rs7214241	17	418171	-206786	G	T	T	0.435484	-0.396427	4478	8.21246e-05	0.00151953	ENSG00000141252.15	VPS53	vacuolar protein sorting 53 homolog (S. cerevisiae) [Source:HGNC Symbol;Acc:25608]
kgp7117921	18	51851616	55842	C	A	A	0.426316	-0.564216	5345	1.91996e-05	0.00032479	ENSG00000101751.6	POLI	polymerase (DNA directed) iota [Source:HGNC Symbol;Acc:9182]		rs113404144	14	20934529	-2584	C	T	T	0.172043	-0.615956	4615	8.39146e-05	0.00155062	ENSG00000198805.7	PNP	purine nucleoside phosphorylase [Source:HGNC Symbol;Acc:7892]
rs145168748	7	70479	-6559	C	A	A	0.268421	0.810671	2382	1.98017e-05	0.000334537	ENSG00000242611.1	AC093627.8			rs60925583	10	99380880	-12464	GAAAT	G	G	0.193548	-0.633464	3710	8.44593e-05	0.00155864	ENSG00000171160.13	MORN4	MORN repeat containing 4 [Source:HGNC Symbol;Acc:24001]
rs7955335	12	27099677	-67690	G	A	A	0.331579	0.526511	5406	1.9829e-05	0.00033456	ENSG00000064115.6	TM7SF3	transmembrane 7 superfamily member 3 [Source:HGNC Symbol;Acc:23049]		kgp4397511	7	73176494	27126	T	C	T	0.424731	-0.730942	2116	8.69308e-05	0.00160215	ENSG00000225969.1	LINC00035	long intergenic non-protein coding RNA 35 [Source:HGNC Symbol;Acc:18289]
kgp2010429	12	27863531	14103	T	C	C	0.0526316	1.60724	5044	1.99636e-05	0.000336391	ENSG00000174236.2	REP15	RAB15 effector protein [Source:HGNC Symbol;Acc:33748]		kgp11638601	22	25872592	407	A	C	C	0.0860215	-1.05078	4412	8.77807e-05	0.00161044	ENSG00000272977.1	CTA-390C10.10
rs12733981	1	26510439	14077	G	A	A	0.242105	-0.549458	2651	2.00275e-05	0.000337028	ENSG00000142684.7	ZNF593	zinc finger protein 593 [Source:HGNC Symbol;Acc:30943]		kgp5048811	9	8858303	173	C	G	G	0.155914	0.998306	6904	8.77457e-05	0.00161044	ENSG00000225706.1	RP11-75C9.1
rs56091366	2	120075430	68783	TA	T	TA	0.363158	0.802087	3695	2.00895e-05	0.000337631	ENSG00000229867.1	STEAP3-AS1	STEAP3 antisense RNA 1 [Source:HGNC Symbol;Acc:41053]		rs4806636	19	55548558	-34101	G	T	T	0.473118	0.411903	6243	8.78372e-05	0.00161044	ENSG00000160439.11	RDH13	retinol dehydrogenase 13 (all-trans/9-cis) [Source:HGNC Symbol;Acc:19978]
rs6733478	2	127995989	-55763	C	A	C	0.205263	0.47677	5189	2.01869e-05	0.000338827	ENSG00000163161.8	ERCC3	excision repair cross-complementing rodent repair deficiency, complementation group 3 [Source:HGNC Symbol;Acc:3435]		rs7970462	12	54022602	-48590	T	C	C	0.284946	0.443451	3726	8.76765e-05	0.00161044	ENSG00000135390.13	ATP5G2	ATP synthase, H+ transporting, mitochondrial Fo complex, subunit C2 (subunit 9) [Source:HGNC Symbol;Acc:842]
rs10848205	12	131280714	-43097	T	C	T	0.452632	0.503771	7035	2.02296e-05	0.000338833	ENSG00000111450.9	STX2	syntaxin 2 [Source:HGNC Symbol;Acc:3403]		kgp152499	8	144332082	-31778	T	C	C	0.462366	-0.556439	4634	8.82983e-05	0.00161679	ENSG00000253716.1	RP13-582O9.5
exm983537	12	10560957	-1788	T	C	T	0.368421	-0.577355	5726	2.02398e-05	0.000338833	ENSG00000255819.2	KLRC4-KLRK1	KLRC4-KLRK1 readthrough [Source:HGNC Symbol;Acc:48357]		rs3004211	10	43645502	11568	C	T	C	0.290323	-0.363729	5833	8.8589e-05	0.00162001	ENSG00000169826.6	CSGALNACT2	chondroitin sulfate N-acetylgalactosaminyltransferase 2 [Source:HGNC Symbol;Acc:24292]
rs1796520	6	26410800	-10819	C	T	C	0.484211	-0.457512	5114	2.05324e-05	0.000343287	ENSG00000124549.10	BTN2A3P	butyrophilin, subfamily 2, member A3, pseudogene [Source:HGNC Symbol;Acc:13229]		rs7990379	13	24894739	417945	T	C	T	0.430108	0.807973	7932	8.87904e-05	0.00162159	ENSG00000205863.5	C1QTNF9B	C1q and tumor necrosis factor related protein 9B [Source:HGNC Symbol;Acc:34072]
rs3803643	16	84208032	-12637	T	G	G	0.394737	-0.574462	8856	2.07095e-05	0.0003458	ENSG00000103168.12	TAF1C	TATA box binding protein (TBP)-associated factor, RNA polymerase I, C, 110kDa [Source:HGNC Symbol;Acc:11534]		rs6707874	2	242709363	14208	A	G	G	0.467742	-0.488147	3804	9.02297e-05	0.00164574	ENSG00000234793.1	AC114730.7
kgp473865	8	125455583	-7465	A	G	A	0.431579	0.636123	4819	2.12813e-05	0.000354888	ENSG00000183665.4	TRMT12	tRNA methyltransferase 12 homolog (S. cerevisiae) [Source:HGNC Symbol;Acc:26091]		rs45469101	20	61875007	7772	C	T	T	0.0913979	1.41101	5332	9.26232e-05	0.00168722	ENSG00000101197.8	BIRC7	baculoviral IAP repeat containing 7 [Source:HGNC Symbol;Acc:13702]
rs1376110	17	61779927	-71036	A	C	A	0.363158	-0.479336	2227	2.22898e-05	0.000371226	ENSG00000198231.8	DDX42	DEAD (Asp-Glu-Ala-Asp) box helicase 42 [Source:HGNC Symbol;Acc:18676]		rs858260	7	23212934	-8512	G	T	T	0.370968	-0.456831	5151	9.27643e-05	0.00168761	ENSG00000136243.12	NUPL2	nucleoporin like 2 [Source:HGNC Symbol;Acc:17010]
rs5050	1	230849886	-157	T	G	G	0.178947	1.01796	4753	2.25826e-05	0.000375618	ENSG00000135744.7	AGT	angiotensinogen (serpin peptidase inhibitor, clade A, member 8) [Source:HGNC Symbol;Acc:333]		rs13417803	2	132580716	100768	T	G	G	0.467742	-0.70724	3462	9.33625e-05	0.0016963	ENSG00000197927.8	C2orf27A	chromosome 2 open reading frame 27A [Source:HGNC Symbol;Acc:25077]
rs11191491	10	104747373	69323	C	T	T	0.136842	0.775411	3430	2.28162e-05	0.000379015	ENSG00000148842.13	CNNM2	cyclin M2 [Source:HGNC Symbol;Acc:103]		rs10832958	11	18651258	-5080	T	C	C	0.295699	0.477659	4809	9.53239e-05	0.00172971	ENSG00000179119.10	SPTY2D1	SPT2, Suppressor of Ty, domain containing 1 (S. cerevisiae) [Source:HGNC Symbol;Acc:26818]
rs11328079	18	77736966	-56983	AT	A	AT	0.273684	-0.522457	3555	2.31367e-05	0.000383845	ENSG00000141759.10	TXNL4A	thioredoxin-like 4A [Source:HGNC Symbol;Acc:30551]		rs8142510	22	18924783	717	T	C	C	0.145161	-0.846432	4833	9.61049e-05	0.00174164	ENSG00000100033.12	PRODH	proline dehydrogenase (oxidase) 1 [Source:HGNC Symbol;Acc:9453]
rs10891536	11	113209428	24177	C	G	C	0.494737	-0.604083	4510	2.32883e-05	0.000385864	ENSG00000149292.12	TTC12	tetratricopeptide repeat domain 12 [Source:HGNC Symbol;Acc:23700]		rs2109750	14	74671256	352709	G	A	A	0.446237	0.400113	4731	9.6576e-05	0.00174793	ENSG00000140043.7	PTGR2	prostaglandin reductase 2 [Source:HGNC Symbol;Acc:20149]
kgp12473582	13	45909338	-83252	T	C	C	0.384211	0.527221	3781	2.40691e-05	0.00039829	ENSG00000174032.12	SLC25A30	solute carrier family 25, member 30 [Source:HGNC Symbol;Acc:27371]		rs8059926	16	1761319	33062	T	G	G	0.435484	-0.730928	4746	9.76566e-05	0.00176522	ENSG00000206053.8	HN1L	hematological and neurological expressed 1-like [Source:HGNC Symbol;Acc:14137]
kgp4878276	19	55544095	-38564	A	G	G	0.173684	-0.74088	6243	2.43934e-05	0.00040314	ENSG00000160439.11	RDH13	retinol dehydrogenase 13 (all-trans/9-cis) [Source:HGNC Symbol;Acc:19978]		rs11666945	19	54907986	-18407	A	G	A	0.188172	-1.09781	6138	9.82212e-05	0.00177315	ENSG00000167614.9	TTYH1	tweety family member 1 [Source:HGNC Symbol;Acc:13476]
rs13235214	7	64516150	49029	C	T	T	0.405263	0.527479	4784	2.44629e-05	0.000403771	ENSG00000213462.4	ERV3-1	endogenous retrovirus group 3, member 1 [Source:HGNC Symbol;Acc:3454]		rs56298468	14	31378255	-117352	C	T	T	0.177419	-0.539979	3889	9.91575e-05	0.00178593	ENSG00000196792.7	STRN3	striatin, calmodulin binding protein 3 [Source:HGNC Symbol;Acc:15720]
rs141246136	2	232390679	-4527	G	GCA	GCA	0.3	-0.854295	4385	2.45108e-05	0.000404045	ENSG00000171596.6	NMUR1	neuromedin U receptor 1 [Source:HGNC Symbol;Acc:4518]		rs3746224	19	57949536	2839	T	C	T	0.467742	0.671061	5300	9.91823e-05	0.00178593	ENSG00000186230.6	ZNF749	zinc finger protein 749 [Source:HGNC Symbol;Acc:32783]
rs142598530	16	8936942	-25924	G	A	A	0.242105	-0.75966	7917	2.47611e-05	0.000407131	ENSG00000153048.6	CARHSP1	calcium regulated heat stable protein 1, 24kDa [Source:HGNC Symbol;Acc:17150]		rs8050696	16	88750790	21084	C	T	T	0.295699	-0.719012	5747	0.000100305	0.00180384	ENSG00000260630.2	SNAI3-AS1	SNAI3 antisense RNA 1 [Source:HGNC Symbol;Acc:28327]
rs6715731	2	74346404	-1403	G	T	G	0.494737	0.638064	3283	2.47393e-05	0.000407131	ENSG00000257800.1	FNBP1P1	formin binding protein 1 pseudogene 1 [Source:HGNC Symbol;Acc:44528]		rs7799424	7	64253570	-69807	T	A	A	0.354839	-0.878911	4695	0.000102176	0.00183515	ENSG00000213640.3	RP11-797H7.3
rs10987650	9	130196537	-17147	C	T	C	0.457895	0.426913	3364	2.54826e-05	0.000418462	ENSG00000197958.8	RPL12	ribosomal protein L12 [Source:HGNC Symbol;Acc:10302]		rs1806940	20	35945174	27133	G	T	G	0.22043	0.527406	2950	0.000103088	0.00184917	ENSG00000101363.8	MANBAL	mannosidase, beta A, lysosomal-like [Source:HGNC Symbol;Acc:15799]
kgp9926352	5	70679626	349399	G	A	G	0.405263	-0.720774	1455	2.56469e-05	0.000420624	ENSG00000254353.1	RP11-195E2.4			kgp3030133	2	172399050	20293	T	A	A	0.462366	0.440386	4431	0.000105945	0.00189801	ENSG00000071967.7	CYBRD1	cytochrome b reductase 1 [Source:HGNC Symbol;Acc:20797]
rs78579487	3	156518668	-16183	G	GTT	G	0.342105	-0.612157	4102	2.57257e-05	0.000421381	ENSG00000240875.1	LINC00886	long intergenic non-protein coding RNA 886 [Source:HGNC Symbol;Acc:48572]		kgp6470032	7	135404529	-9477	A	G	G	0.129032	0.80168	4600	0.000109723	0.0019573	ENSG00000164707.11	SLC13A4	solute carrier family 13 (sodium/sulfate symporter), member 4 [Source:HGNC Symbol;Acc:15827]
chr19:54704233	19	54704233	-377	T	TA	TA	0.389474	-0.387293	6467	2.61513e-05	0.000427268	ENSG00000170889.9	RPS9	ribosomal protein S9 [Source:HGNC Symbol;Acc:10442]		rs3981394	7	64965148	498086	A	G	A	0.403226	-0.579664	4784	0.000109495	0.0019573	ENSG00000152926.10	ZNF117	zinc finger protein 117 [Source:HGNC Symbol;Acc:12897]
rs11709106	3	132441639	336	G	C	C	0.352632	-0.517001	5826	2.6138e-05	0.000427268	ENSG00000113971.14	NPHP3	nephronophthisis 3 (adolescent) [Source:HGNC Symbol;Acc:7907]		chr15:76927192	15	76927192	-270593	TTGTG	TTGTGTG	TTGTGTG	0.295699	0.655621	3684	0.00010981	0.0019573	ENSG00000140386.8	SCAPER	S-phase cyclin A-associated protein in the ER [Source:HGNC Symbol;Acc:13081]
rs141552662	4	68556488	-33492	T	TAAAAC	TAAAAC	0.263158	-0.843271	4657	2.68748e-05	0.000438534	ENSG00000270228.1	RP11-453E17.3			kgp4264350	16	1883279	6084	T	C	C	0.322581	0.484142	4570	0.00010981	0.0019573	ENSG00000063854.8	HAGH	hydroxyacylglutathione hydrolase [Source:HGNC Symbol;Acc:4805]
rs13430561	2	110273346	-98437	C	T	C	0.136842	0.678193	2170	2.72897e-05	0.000444742	ENSG00000186522.10	SEPT10	septin 10 [Source:HGNC Symbol;Acc:14349]		rs7301065	12	124154838	68214	T	A	A	0.365591	-0.538789	3946	0.000112227	0.00199786	ENSG00000111364.11	DDX55	DEAD (Asp-Glu-Ala-Asp) box polypeptide 55 [Source:HGNC Symbol;Acc:20085]
rs369649851	3	196434364	-4800	AGTCTG	A	A	0.242105	0.691323	5026	2.73705e-05	0.000445496	ENSG00000174007.7	CEP19	centrosomal protein 19kDa [Source:HGNC Symbol;Acc:28209]		rs62069929	17	3515275	-24341	T	C	C	0.306452	0.555729	5317	0.000112705	0.00200383	ENSG00000197417.7	SHPK	sedoheptulokinase [Source:HGNC Symbol;Acc:1492]
rs200432145	9	131152807	19209	A	ATATT	ATATT	0.0684211	-0.697486	2678	2.75925e-05	0.000448544	ENSG00000167118.6	URM1	ubiquitin related modifier 1 [Source:HGNC Symbol;Acc:28378]		kgp9629941	7	30705105	140954	G	A	G	0.327957	-0.712843	4661	0.000113743	0.00201974	ENSG00000244480.1	AC005154.7
rs57753207	15	63439603	25604	A	AT	A	0.447368	0.487523	4475	2.77256e-05	0.000450141	ENSG00000103642.7	LACTB	lactamase, beta [Source:HGNC Symbol;Acc:16468]		rs372507276	12	123658922	-97959	A	ATT	A	0.284946	0.550497	3816	0.000115954	0.00204868	ENSG00000111328.2	CDK2AP1	cyclin-dependent kinase 2 associated protein 1 [Source:HGNC Symbol;Acc:14002]
rs210271	10	42998990	-135002	G	A	A	0.468421	0.379314	5337	2.79747e-05	0.000453614	ENSG00000196693.10	ZNF33B	zinc finger protein 33B [Source:HGNC Symbol;Acc:13097]		rs2985297	10	13336065	-8347	G	A	G	0.177419	-0.483666	6055	0.000115941	0.00204868	ENSG00000107537.9	PHYH	phytanoyl-CoA 2-hydroxylase [Source:HGNC Symbol;Acc:8940]
kgp2525209	12	32265538	5769	T	C	C	0.242105	-0.54698	7245	2.81507e-05	0.000455895	ENSG00000151746.9	BICD1	bicaudal D homolog 1 (Drosophila) [Source:HGNC Symbol;Acc:1049]		rs112861661	7	7246386	49821	AT	ATT	ATT	0.0806452	0.999807	5957	0.000115783	0.00204868	ENSG00000106392.6	C1GALT1	core 1 synthase, glycoprotein-N-acetylgalactosamine 3-beta-galactosyltransferase, 1 [Source:HGNC Symbol;Acc:24337]
rs4374173	16	90103246	17209	C	G	G	0.468421	-0.723726	3053	2.93035e-05	0.00047397	ENSG00000141013.10	GAS8	growth arrest-specific 8 [Source:HGNC Symbol;Acc:4166]		rs1343103	20	58173606	21042	C	T	T	0.419355	0.740724	4150	0.000115543	0.00204868	ENSG00000087495.12	PHACTR3	phosphatase and actin regulator 3 [Source:HGNC Symbol;Acc:15833]
rs12193053	6	116651047	49981	C	T	T	0.436842	-0.626936	4396	2.98507e-05	0.000482217	ENSG00000189241.6	TSPYL1	TSPY-like 1 [Source:HGNC Symbol;Acc:12382]		rs10804111	2	202145612	47446	C	T	C	0.494624	0.481327	3908	0.000117461	0.00207271	ENSG00000064012.17	CASP8	caspase 8, apoptosis-related cysteine peptidase [Source:HGNC Symbol;Acc:1509]
rs11605348	11	47606483	-9728	G	A	A	0.363158	-0.705721	3650	3.03269e-05	0.000489297	ENSG00000172247.3	C1QTNF4	C1q and tumor necrosis factor related protein 4 [Source:HGNC Symbol;Acc:14346]		kgp5618493	4	1377615	36561	A	G	A	0.344086	-0.420998	4670	0.000119094	0.0020989	ENSG00000163945.11	UVSSA	UV-stimulated scaffold protein A [Source:HGNC Symbol;Acc:29304]
kgp22779277	12	133518838	-14054	G	A	A	0.194737	0.618987	2802	3.04548e-05	0.000490747	ENSG00000196458.6	ZNF605	zinc finger protein 605 [Source:HGNC Symbol;Acc:28068]		rs33952794	7	143629229	523244	C	CT	CT	0.0698925	-0.662069	3164	0.000119645	0.00210598	ENSG00000146904.4	EPHA1	EPH receptor A1 [Source:HGNC Symbol;Acc:3385]
rs12501202	4	153662355	-38734	G	C	G	0.394737	0.466134	3810	3.05815e-05	0.000491561	ENSG00000164144.10	ARFIP1	ADP-ribosylation factor interacting protein 1 [Source:HGNC Symbol;Acc:21496]		rs12711765	2	113936036	21134	G	A	A	0.435484	0.339362	4006	0.000120848	0.0021245	ENSG00000125637.11	PSD4	pleckstrin and Sec7 domain containing 4 [Source:HGNC Symbol;Acc:19096]
rs500991	11	63515752	76359	A	C	C	0.115789	0.553538	3121	3.05527e-05	0.000491561	ENSG00000184743.8	ATL3	atlastin GTPase 3 [Source:HGNC Symbol;Acc:24526]		rs11191492	10	104747534	-205522	A	G	G	0.16129	0.778068	3645	0.000121766	0.00213797	ENSG00000076685.14	NT5C2	5'-nucleotidase, cytosolic II [Source:HGNC Symbol;Acc:8022]
rs35776111	2	38742229	-653	C	T	C	0.305263	0.75988	4798	3.07131e-05	0.000493063	ENSG00000231367.1	AC016995.3			rs9567387	13	44758659	41977	A	C	C	0.139785	1.04657	3640	0.000122077	0.00214077	ENSG00000227258.1	SMIM2-AS1	SMIM2 antisense RNA 1 [Source:HGNC Symbol;Acc:42674]
rs8079619	17	4047637	1175	C	T	T	0.242105	0.588794	5442	3.08413e-05	0.000494506	ENSG00000167740.5	CYB5D2	cytochrome b5 domain containing 2 [Source:HGNC Symbol;Acc:28471]		chr12:116827448	12	116827448	428456	A	C	C	0.0591398	-1.20437	4548	0.000123098	0.00215599	ENSG00000258034.1	RP11-493P1.2
exm579412	6	133035098	-90	G	A	A	0.310526	0.626529	4616	3.12582e-05	0.000500568	ENSG00000112299.7	VNN1	vanin 1 [Source:HGNC Symbol;Acc:12705]		rs28626566	9	192846	3867	A	T	A	0.473118	-0.729179	4071	0.000123969	0.00216855	ENSG00000172785.14	CBWD1	COBW domain containing 1 [Source:HGNC Symbol;Acc:17134]
rs10693899	4	83830575	8462	C	CTGTG	CTGTG	0.268421	-0.611018	4962	3.16612e-05	0.000506394	ENSG00000251022.2	THAP9-AS1	THAP9 antisense RNA 1 [Source:HGNC Symbol;Acc:44172]		rs76227101	4	119563049	50121	G	A	A	0.268817	-0.568986	5460	0.000125625	0.0021948	ENSG00000260404.2	RP11-384K6.6
kgp9926352	5	70679626	290606	G	A	G	0.405263	-0.695739	1715	3.24842e-05	0.000518914	ENSG00000230847.4	RP11-195E2.1			rs10891529	11	113159770	-25481	G	T	T	0.27957	-0.633911	4510	0.000125933	0.00219746	ENSG00000149292.12	TTC12	tetratricopeptide repeat domain 12 [Source:HGNC Symbol;Acc:23700]
rs11655980	17	39769962	-2189	G	A	G	0.326316	-0.601859	4550	3.25921e-05	0.000519994	ENSG00000186832.4	KRT16	keratin 16 [Source:HGNC Symbol;Acc:6423]		rs183128642	17	45691348	290692	T	A	A	0.139785	-0.945066	3527	0.000127519	0.00222238	ENSG00000178852.11	EFCAB13	EF-hand calcium binding domain 13 [Source:HGNC Symbol;Acc:26864]
rs4968120	17	431364	-193593	T	G	G	0.426316	-0.40634	4478	3.27036e-05	0.000521129	ENSG00000141252.15	VPS53	vacuolar protein sorting 53 homolog (S. cerevisiae) [Source:HGNC Symbol;Acc:25608]		rs73076864	20	3182617	-2714	T	G	G	0.139785	0.740781	5060	0.000128291	0.00223307	ENSG00000198171.8	DDRGK1	DDRGK domain containing 1 [Source:HGNC Symbol;Acc:16110]
rs145241110	10	79594754	-91624	T	TCACCAC	TCACCAC	0.378947	0.450582	4216	3.32045e-05	0.000528458	ENSG00000151208.12	DLG5	discs, large homolog 5 (Drosophila) [Source:HGNC Symbol;Acc:2904]		rs377678945	22	42813499	326540	GGAACGGATTTGA	G	G	0.0752688	0.97863	4224	0.000130959	0.0022767	ENSG00000184983.5	NDUFA6	NADH dehydrogenase (ubiquinone) 1 alpha subcomplex, 6, 14kDa [Source:HGNC Symbol;Acc:7690]
kgp6505677	9	370199	155345	A	G	G	0.2	0.790146	4183	3.35629e-05	0.000533504	ENSG00000107099.11	DOCK8	dedicator of cytokinesis 8 [Source:HGNC Symbol;Acc:19191]		rs13112415	4	1756167	-38867	G	C	G	0.274194	-0.635245	4556	0.000131588	0.00228482	ENSG00000068078.13	FGFR3	fibroblast growth factor receptor 3 [Source:HGNC Symbol;Acc:3690]
exm2273559	18	319935	3198	T	C	C	0.447368	-0.652754	3588	3.36795e-05	0.000534699	ENSG00000264514.1	RP11-720L2.4			rs370085356	20	33871099	5165	AT	A	A	0.123656	-0.631075	3037	0.000133764	0.00231975	ENSG00000126005.11	MMP24-AS1	MMP24 antisense RNA 1 [Source:HGNC Symbol;Acc:44421]
rs12539419	7	102358137	46061	A	AG	A	0.268421	-0.803433	3379	3.4427e-05	0.000545895	ENSG00000228049.5	POLR2J2	DNA-directed RNA polymerase II subunit RPB11-b1 [Source:RefSeq peptide;Acc:NP_116581]		rs448859	11	2925231	4280	G	C	G	0.311828	-0.548996	4782	0.000134085	0.00232198	ENSG00000110628.9	SLC22A18	solute carrier family 22, member 18 [Source:HGNC Symbol;Acc:10964]
rs4858799	3	48728204	4407	G	C	G	0.363158	0.494501	1995	3.54124e-05	0.000560831	ENSG00000213672.3	NCKIPSD	NCK interacting protein with SH3 domain [Source:HGNC Symbol;Acc:15486]		rs9608219	22	24274119	-48541	G	C	C	0.446237	0.447836	4460	0.000134222	0.00232198	ENSG00000099977.9	DDT	D-dopachrome tautomerase [Source:HGNC Symbol;Acc:2732]
rs2688231	4	8490981	53114	G	A	G	0.373684	-0.764523	4834	3.54735e-05	0.00056111	ENSG00000155275.14	TRMT44	tRNA methyltransferase 44 homolog (S. cerevisiae) [Source:HGNC Symbol;Acc:26653]		rs56366424	22	24054443	-5100	A	T	T	0.145161	-0.462326	3781	0.000139259	0.00240616	ENSG00000228315.7	GUSBP11	glucuronidase, beta pseudogene 11 [Source:HGNC Symbol;Acc:42325]
rs7220689	17	33759458	24621	C	G	G	0.131579	0.962684	3762	3.60375e-05	0.000569334	ENSG00000267648.1	RP11-686D22.3			rs3765603	9	14617254	27191	G	A	A	0.430108	0.593793	5814	0.000139707	0.00241095	ENSG00000272871.1	RP11-408A13.4
rs139412757	15	40867730	87490	GAA	GA	GA	0.310526	0.616368	3781	3.61765e-05	0.000570831	ENSG00000259536.1	RP11-111A22.1			exm2249228	10	43149991	179000	T	C	T	0.478495	-0.56184	4897	0.00013992	0.00241167	ENSG00000185904.7	LINC00839	long intergenic non-protein coding RNA 839 [Source:HGNC Symbol;Acc:28269]
rs199899349	2	207036091	11764	C	G	C	0.410526	-0.315877	4296	3.63629e-05	0.000573072	ENSG00000023228.9	NDUFS1	NADH dehydrogenase (ubiquinone) Fe-S protein 1, 75kDa (NADH-coenzyme Q reductase) [Source:HGNC Symbol;Acc:7707]		kgp5927439	16	77796262	19365	A	C	C	0.290323	-0.581129	8890	0.000140988	0.00242551	ENSG00000261707.1	RP11-264M12.2
kgp819345	20	43589041	-86	G	A	A	0.194737	-0.593022	4396	3.689e-05	0.00058067	ENSG00000025772.7	TOMM34	translocase of outer mitochondrial membrane 34 [Source:HGNC Symbol;Acc:15746]		rs8031112	15	51646369	12543	C	T	T	0.112903	1.23221	3983	0.000141067	0.00242551	ENSG00000186417.9	GLDN	gliomedin [Source:HGNC Symbol;Acc:29514]
rs11127038	2	86657000	-291245	G	A	A	0.284211	0.575471	2373	3.69832e-05	0.000581428	ENSG00000249884.4	RNF103-CHMP3	RNF103-CHMP3 readthrough [Source:HGNC Symbol;Acc:38847]		rs2345435	1	75193271	-5821	T	C	T	0.311828	-0.7305	4102	0.000143213	0.00245941	ENSG00000116791.9	CRYZ	crystallin, zeta (quinone reductase) [Source:HGNC Symbol;Acc:2419]
kgp3289730	17	34312337	-16763	T	C	C	0.0578947	-1.26958	3524	3.71811e-05	0.000583828	ENSG00000213494.5	CCL14	chemokine (C-C motif) ligand 14 [Source:HGNC Symbol;Acc:10612]		kgp206842	17	34310702	-34303	A	G	G	0.0537634	1.46792	3530	0.000144394	0.00247668	ENSG00000167236.2	CCL23	chemokine (C-C motif) ligand 23 [Source:HGNC Symbol;Acc:10622]
rs6603	12	52908473	-5998	G	A	A	0.194737	-0.551237	4613	3.74248e-05	0.00058694	ENSG00000186081.7	KRT5	keratin 5 [Source:HGNC Symbol;Acc:6442]		rs12422617	12	27102172	-65195	G	A	A	0.317204	0.404898	5406	0.00014463	0.00247771	ENSG00000064115.6	TM7SF3	transmembrane 7 superfamily member 3 [Source:HGNC Symbol;Acc:23049]
rs62574663	9	22812208	166009	C	G	G	0.363158	-0.669603	4497	3.85607e-05	0.000604021	ENSG00000234840.1	RP11-399D6.2			rs7842887	8	17008080	-5458	T	C	C	0.22043	0.697471	6611	0.000144962	0.00248038	ENSG00000104219.8	ZDHHC2	zinc finger, DHHC-type containing 2 [Source:HGNC Symbol;Acc:18469]
chr14:102403930	14	102403930	-10754	T	C	C	0.0947368	1.09776	3997	3.86226e-05	0.000604257	ENSG00000271780.1	RP11-1017G21.5			rs7784883	7	97593885	92031	C	T	T	0.306452	0.609027	4773	0.000146982	0.0025119	ENSG00000070669.12	ASNS	asparagine synthetase (glutamine-hydrolyzing) [Source:HGNC Symbol;Acc:753]
rs2976636	8	145989381	-28591	G	A	G	0.447368	-0.336732	1221	3.87903e-05	0.000606146	ENSG00000161016.11	RPL8	ribosomal protein L8 [Source:HGNC Symbol;Acc:10368]		rs1969643	22	39413668	3580	C	T	T	0.344086	-0.335269	3675	0.000147351	0.00251516	ENSG00000244509.3	APOBEC3C	apolipoprotein B mRNA editing enzyme, catalytic polypeptide-like 3C [Source:HGNC Symbol;Acc:17353]
rs139926695	16	3109371	-5927	T	TC	TC	0.142105	-0.899825	3063	3.99188e-05	0.000622274	ENSG00000008517.12	IL32	interleukin 32 [Source:HGNC Symbol;Acc:16830]		rs2930138	3	11035591	1181	T	C	T	0.489247	-0.599039	5119	0.000150828	0.00257139	ENSG00000157103.6	SLC6A1	solute carrier family 6 (neurotransmitter transporter), member 1 [Source:HGNC Symbol;Acc:11042]
rs112723255	22	50964255	-37079	C	T	T	0.0947368	1.32752	3084	3.99172e-05	0.000622274	ENSG00000217442.3	SYCE3	synaptonemal complex central element protein 3 [Source:HGNC Symbol;Acc:35245]		rs139885151	1	150833805	53006	C	CA	CA	0.11828	-0.720048	3009	0.000151072	0.00257244	ENSG00000143387.8	CTSK	cathepsin K [Source:HGNC Symbol;Acc:2536]
rs10175812	2	46760263	-9433	T	C	C	0.468421	-0.623067	5321	4.14186e-05	0.000644875	ENSG00000250565.2	ATP6V1E2	ATPase, H+ transporting, lysosomal 31kDa, V1 subunit E2 [Source:HGNC Symbol;Acc:18125]		rs7931091	11	528575	-8712	A	G	G	0.236559	-0.546714	3580	0.000151867	0.00257975	ENSG00000174775.12	HRAS	Harvey rat sarcoma viral oncogene homolog [Source:HGNC Symbol;Acc:5173]
rs5753999	22	32745595	94267	C	G	G	0.115789	1.16999	5131	4.18808e-05	0.000651285	ENSG00000100191.4	SLC5A4	solute carrier family 5 (glucose activated ion channel), member 4 [Source:HGNC Symbol;Acc:11039]		rs8134520	21	45724055	4121	G	A	A	0.252688	-0.474322	5308	0.000151774	0.00257975	ENSG00000141959.12	PFKL	phosphofructokinase, liver [Source:HGNC Symbol;Acc:8876]
rs139620858	12	112764977	427910	C	T	T	0.0578947	0.997056	1934	4.21108e-05	0.000654074	ENSG00000229186.3	ADAM1A	ADAM metallopeptidase domain 1A, pseudogene [Source:HGNC Symbol;Acc:187]		rs11054076	12	11074886	-249286	T	G	T	0.376344	-0.648113	5270	0.000153742	0.00260846	ENSG00000212127.5	TAS2R14	taste receptor, type 2, member 14 [Source:HGNC Symbol;Acc:14920]
kgp4025588	19	17338033	1020	C	T	T	0.421053	0.519227	4604	4.36784e-05	0.000677607	ENSG00000099330.4	OCEL1	occludin/ELL domain containing 1 [Source:HGNC Symbol;Acc:26221]		rs6088667	20	33566722	-299206	T	G	G	0.268817	-0.42106	3037	0.000158606	0.00268775	ENSG00000088298.8	EDEM2	ER degradation enhancer, mannosidase alpha-like 2 [Source:HGNC Symbol;Acc:15877]
rs2126526	4	38618689	-47815	A	G	A	0.447368	-0.525085	5664	4.38818e-05	0.000679945	ENSG00000231160.5	RP11-617D20.1			rs4757603	11	17935204	-99505	A	G	A	0.392473	-0.565419	4767	0.000161296	0.00273005	ENSG00000129158.6	SERGEF	secretion regulating guanine nucleotide exchange factor [Source:HGNC Symbol;Acc:17499]
kgp3289730	17	34312337	-16323	T	C	C	0.0578947	-1.29351	3524	4.44549e-05	0.000687999	ENSG00000161574.11	CCL15-CCL14	CCL15-CCL14 readthrough (NMD candidate) [Source:HGNC Symbol;Acc:44436]		rs1224953	11	76485489	54837	G	A	A	0.483871	0.654921	3847	0.000162256	0.00274301	ENSG00000254761.1	RP11-672A2.1
rs7959452	12	69735492	-12513	A	G	A	0.484211	-0.59134	5308	4.45903e-05	0.000689268	ENSG00000257764.2	RP11-1143G9.4			rs7218117	17	4745474	-60895	A	G	G	0.0967742	0.970429	5649	0.000163006	0.00275238	ENSG00000108556.7	CHRNE	cholinergic receptor, nicotinic, epsilon (muscle) [Source:HGNC Symbol;Acc:1966]
rs885854	2	220113728	3528	G	A	A	0.210526	-0.714011	3543	4.46763e-05	0.000689772	ENSG00000163521.11	GLB1L	galactosidase, beta 1-like [Source:HGNC Symbol;Acc:28129]		rs16837587	3	126273637	30511	G	A	A	0.317204	-0.70219	5520	0.000163409	0.00275589	ENSG00000180767.5	CHST13	carbohydrate (chondroitin 4) sulfotransferase 13 [Source:HGNC Symbol;Acc:21755]
rs1607695	12	11010300	-313872	A	G	A	0.368421	-0.587264	5270	4.48063e-05	0.000690952	ENSG00000212127.5	TAS2R14	taste receptor, type 2, member 14 [Source:HGNC Symbol;Acc:14920]		rs74654056	1	161181744	59178	C	T	T	0.0430108	1.0327	4296	0.000163702	0.00275753	ENSG00000143222.7	UFC1	ubiquitin-fold modifier conjugating enzyme 1 [Source:HGNC Symbol;Acc:26941]
rs2696295	17	48246827	5252	C	T	C	0.363158	-0.709456	3595	4.52765e-05	0.00069737	ENSG00000108823.11	SGCA	sarcoglycan, alpha (50kDa dystrophin-associated glycoprotein) [Source:HGNC Symbol;Acc:10805]		rs5848853	3	48407479	-98966	C	CAA	C	0.473118	0.467421	1921	0.00016441	0.00276615	ENSG00000213689.5	TREX1	three prime repair exonuclease 1 [Source:HGNC Symbol;Acc:12269]
rs10512806	5	42838556	109316	G	A	A	0.126316	1.2588	3757	4.5872e-05	0.0007057	ENSG00000270513.1	RP11-116B13.1			rs62636887	19	480807	19811	A	G	G	0.301075	0.56959	2889	0.000165142	0.00277516	ENSG00000129946.6	SHC2	SHC (Src homology 2 domain containing) transforming protein 2 [Source:HGNC Symbol;Acc:29869]
rs10883922	10	105595430	382770	C	G	G	0.3	-0.386476	3660	4.59873e-05	0.000706632	ENSG00000138172.6	CALHM2	calcium homeostasis modulator 2 [Source:HGNC Symbol;Acc:23493]		rs4794333	17	46045495	319	T	C	C	0.424731	0.303991	4627	0.000165408	0.00277632	ENSG00000108465.10	CDK5RAP3	CDK5 regulatory subunit associated protein 3 [Source:HGNC Symbol;Acc:18673]
rs6741066	2	44209477	-13667	C	T	C	0.242105	-0.486175	5204	4.6067e-05	0.000707015	ENSG00000138095.14	LRPPRC	leucine-rich pentatricopeptide repeat containing [Source:HGNC Symbol;Acc:15714]		rs13309	7	99704796	5624	A	T	A	0.403226	-0.357658	2872	0.000170362	0.00285607	ENSG00000221838.5	AP4M1	adaptor-related protein complex 4, mu 1 subunit [Source:HGNC Symbol;Acc:574]
rs17145750	7	73026378	-12495	C	T	T	0.0684211	0.771812	2148	4.63486e-05	0.000710492	ENSG00000009950.11	MLXIPL	MLX interacting protein-like [Source:HGNC Symbol;Acc:12744]		rs34443261	1	151662326	77785	CT	C	C	0.467742	0.337738	3135	0.000172308	0.00288526	ENSG00000143376.8	SNX27	sorting nexin family member 27 [Source:HGNC Symbol;Acc:20073]
kgp8131787	1	108738780	-4691	T	C	C	0.184211	-0.478585	4487	4.64718e-05	0.000711535	ENSG00000085491.11	SLC25A24	solute carrier family 25 (mitochondrial carrier; phosphate carrier), member 24 [Source:HGNC Symbol;Acc:20662]		rs66904708	6	100030849	7261	TCAAAA	T	TCAAAA	0.107527	1.03458	4731	0.000172536	0.00288565	ENSG00000219755.1	RP1-199J3.5
rs141538993	19	33143605	-23898	G	A	A	0.0894737	0.873597	5201	4.66685e-05	0.0007137	ENSG00000105186.10	ANKRD27	ankyrin repeat domain 27 (VPS9 domain) [Source:HGNC Symbol;Acc:25310]		rs3755195	2	37459670	814	G	T	T	0.435484	-0.366669	5371	0.000173596	0.00289994	ENSG00000115816.9	CEBPZ	CCAAT/enhancer binding protein (C/EBP), zeta [Source:HGNC Symbol;Acc:24218]
rs8031112	15	51646369	12543	C	T	T	0.115789	1.30457	3983	4.70007e-05	0.00071793	ENSG00000186417.9	GLDN	gliomedin [Source:HGNC Symbol;Acc:29514]		rs56908739	17	42962808	-14327	C	T	T	0.16129	0.779577	4520	0.000175619	0.0029269	ENSG00000214447.3	FAM187A	family with sequence similarity 187, member A [Source:HGNC Symbol;Acc:35153]
rs10444017	10	99444445	51101	C	T	T	0.273684	-0.585422	3710	4.71681e-05	0.000719635	ENSG00000171160.13	MORN4	MORN repeat containing 4 [Source:HGNC Symbol;Acc:24001]		rs7536099	1	70821757	1269	A	G	G	0.301075	-0.665392	4215	0.000175625	0.0029269	ENSG00000197568.9	HHLA3	HERV-H LTR-associating 3 [Source:HGNC Symbol;Acc:4906]
rs2521021	16	16634054	307702	G	T	T	0.410526	-0.78268	3311	4.74939e-05	0.00072375	ENSG00000103226.13	NOMO3	NODAL modulator 3 [Source:HGNC Symbol;Acc:25242]		rs112858105	10	16873843	14316	T	TTGTG	TTGTG	0.102151	0.882205	5214	0.000177116	0.00294826	ENSG00000148484.13	RSU1	Ras suppressor protein 1 [Source:HGNC Symbol;Acc:10464]
rs1131123	6	31239378	-529	T	G	T	0.489474	-0.666404	13816	4.82624e-05	0.000733729	ENSG00000204525.10	HLA-C	major histocompatibility complex, class I, C [Source:HGNC Symbol;Acc:4933]		rs241441	6	32797297	-9302	T	C	C	0.274194	0.545848	16912	0.000181853	0.00301998	ENSG00000250264.1	TAP2	Uncharacterized protein [Source:UniProtKB/TrEMBL;Acc:E7ENX8]
rs518769	1	74699912	35965	G	A	G	0.126316	1.09493	4000	4.825e-05	0.000733729	ENSG00000116783.10	TNNI3K	TNNI3 interacting kinase [Source:HGNC Symbol;Acc:19661]		rs112639749	8	27937449	-9741	T	TTTTG	T	0.354839	-0.5896	4472	0.000181775	0.00301998	ENSG00000134014.12	ELP3	elongator acetyltransferase complex subunit 3 [Source:HGNC Symbol;Acc:20696]
rs2625782	15	31016270	253288	A	G	A	0.378947	-0.711287	3116	4.88134e-05	0.000741233	ENSG00000215302.4	CTD-3092A11.1			kgp8331737	11	2007244	-3906	C	T	T	0.451613	-0.514851	5419	0.000182856	0.00303051	ENSG00000226416.1	MRPL23-AS1	MRPL23 antisense RNA 1 [Source:HGNC Symbol;Acc:42812]
rs74453341	9	111878956	-3269	G	A	A	0.336842	0.522378	5501	4.9553e-05	0.000751579	ENSG00000106771.8	TMEM245	transmembrane protein 245 [Source:HGNC Symbol;Acc:1363]		rs75169351	15	51012584	-45421	TTAAA	T	T	0.301075	0.409492	4686	0.000182917	0.00303051	ENSG00000138600.5	SPPL2A	signal peptide peptidase like 2A [Source:HGNC Symbol;Acc:30227]
rs2352220	15	90769596	-7683	G	T	T	0.457895	0.566609	4985	5.01279e-05	0.000759406	ENSG00000185043.6	CIB1	calcium and integrin binding 1 (calmyrin) [Source:HGNC Symbol;Acc:16920]		exm323211	3	52852538	-17207	G	T	T	0.376344	0.523052	3010	0.000185898	0.00307629	ENSG00000243696.4	RP5-966M1.6	Musculoskeletal embryonic nuclear protein 1 [Source:UniProtKB/TrEMBL;Acc:D6R8Y8]
rs1805721	12	9147569	44929	G	A	A	0.363158	0.609585	4298	5.06971e-05	0.000767129	ENSG00000139187.5	KLRG1	killer cell lectin-like receptor subfamily G, member 1 [Source:HGNC Symbol;Acc:6380]		rs2838371	21	45215046	18720	T	C	T	0.451613	-0.412262	5699	0.000186775	0.00308718	ENSG00000160213.5	CSTB	cystatin B (stefin B) [Source:HGNC Symbol;Acc:2482]
rs10783826	12	57854283	-149680	T	G	T	0.278947	-0.386014	3647	5.076e-05	0.000767182	ENSG00000240771.2	ARHGEF25	Rho guanine nucleotide exchange factor (GEF) 25 [Source:HGNC Symbol;Acc:30275]		rs1654520	19	51491029	-14938	G	A	A	0.397849	-0.328429	5322	0.000187489	0.00309535	ENSG00000129455.11	KLK8	kallikrein-related peptidase 8 [Source:HGNC Symbol;Acc:6369]
rs77991818	3	14978162	-11769	C	A	A	0.168421	0.56706	4449	5.10109e-05	0.000770072	ENSG00000225733.1	FGD5-AS1	FGD5 antisense RNA 1 [Source:HGNC Symbol;Acc:40410]		rs72523156	11	111621399	-15752	C	CA	CA	0.370968	-0.522027	3763	0.000187848	0.00309765	ENSG00000137713.11	PPP2R1B	protein phosphatase 2, regulatory subunit A, beta [Source:HGNC Symbol;Acc:9303]
rs9562915	13	50283389	17778	T	C	C	0.189474	-0.959722	4205	5.11609e-05	0.000771434	ENSG00000123179.9	EBPL	emopamil binding protein-like [Source:HGNC Symbol;Acc:18061]		rs2976909	8	8346690	260573	T	C	C	0.462366	0.507427	3526	0.000188587	0.0031062	ENSG00000173295.3	FAM86B3P	family with sequence similarity 86, member B3, pseudogene [Source:HGNC Symbol;Acc:44371]
exm536688	6	32796793	11968	G	A	A	0.0526316	1.47361	16794	5.17896e-05	0.00077832	ENSG00000241106.2	HLA-DOB	major histocompatibility complex, class II, DO beta [Source:HGNC Symbol;Acc:4937]		rs80270210	12	124447397	-9981	G	T	T	0.376344	0.547773	4444	0.000190918	0.00314093	ENSG00000119242.4	CCDC92	coiled-coil domain containing 92 [Source:HGNC Symbol;Acc:29563]
rs3103070	4	8508825	24828	A	G	G	0.4	0.559678	4689	5.17985e-05	0.00077832	ENSG00000205959.3	RP11-689P11.2			rs11170516	12	53752692	-21268	G	A	A	0.129032	0.67266	4293	0.000194374	0.00319406	ENSG00000185591.5	SP1	Sp1 transcription factor [Source:HGNC Symbol;Acc:11205]
rs58191783	10	74925376	55159	G	GT	GT	0.0684211	-1.37165	2238	5.16789e-05	0.00077832	ENSG00000166321.9	NUDT13	nudix (nucleoside diphosphate linked moiety X)-type motif 13 [Source:HGNC Symbol;Acc:18827]		rs138354	22	41272143	19062	T	C	C	0.483871	0.505368	2991	0.0001958	0.00321375	ENSG00000196236.8	XPNPEP3	X-prolyl aminopeptidase (aminopeptidase P) 3, putative [Source:HGNC Symbol;Acc:28052]
rs6459698	7	156430314	-2972	C	T	T	0.273684	0.566663	5482	5.20808e-05	0.000781652	ENSG00000182648.7	LINC01006	long intergenic non-protein coding RNA 1006 [Source:HGNC Symbol;Acc:48971]		rs2637681	6	116769845	-12688	T	G	G	0.430108	0.479355	4504	0.000198942	0.00326152	ENSG00000188820.8	FAM26F	family with sequence similarity 26, member F [Source:HGNC Symbol;Acc:33391]
rs12539419	7	102358137	46049	A	AG	A	0.268421	-0.805096	3379	5.32168e-05	0.000797774	ENSG00000267645.1	POLR2J2	polymerase (RNA) II (DNA directed) polypeptide J2 [Source:HGNC Symbol;Acc:23208]		rs56320334	12	9759287	-27901	G	GTA	GTA	0.0698925	-0.966876	5522	0.000199213	0.00326217	ENSG00000256594.3	RP11-705C15.2
rs77199433	21	40812549	-5232	G	A	A	0.263158	0.623769	5945	5.34592e-05	0.0007989	ENSG00000185437.9	SH3BGR	SH3 domain binding glutamic acid-rich protein [Source:HGNC Symbol;Acc:10822]		rs7798776	7	128149388	-21735	G	A	A	0.139785	0.811538	3809	0.000200185	0.00327428	ENSG00000273270.1	RP11-212P7.2
rs643372	12	121022640	50403	C	G	G	0.236842	0.561855	4423	5.34721e-05	0.0007989	ENSG00000110871.10	COQ5	coenzyme Q5 homolog, methyltransferase (S. cerevisiae) [Source:HGNC Symbol;Acc:28722]		rs4975011	4	39395570	-12903	T	C	C	0.333333	-0.576876	5518	0.000201558	0.00329292	ENSG00000134962.6	KLB	klotho beta [Source:HGNC Symbol;Acc:15527]
rs9256977	6	29905277	-121399	A	ATT	ATT	0.0789474	-0.886327	11918	5.34776e-05	0.0007989	ENSG00000066379.10	ZNRD1	zinc ribbon domain containing 1 [Source:HGNC Symbol;Acc:13182]		rs4730777	7	117001915	408623	G	A	A	0.0591398	1.16483	3140	0.000202234	0.00330014	ENSG00000004866.14	ST7	suppression of tumorigenicity 7 [Source:HGNC Symbol;Acc:11351]
rs11076696	16	88739988	10282	G	T	T	0.305263	-0.573095	5747	5.38733e-05	0.000803881	ENSG00000260630.2	SNAI3-AS1	SNAI3 antisense RNA 1 [Source:HGNC Symbol;Acc:28327]		kgp8145068	6	18398335	-3948	T	G	T	0.354839	-0.60524	5621	0.000203017	0.00330657	ENSG00000238458.1	snoU13	Small nucleolar RNA U13 [Source:RFAM;Acc:RF01210]
rs4820565	22	24090794	31251	C	T	T	0.205263	-0.48119	3781	5.45454e-05	0.00081297	ENSG00000228315.7	GUSBP11	glucuronidase, beta pseudogene 11 [Source:HGNC Symbol;Acc:42325]		kgp7101891	14	24899194	702	C	T	C	0.129032	-0.4549	5493	0.000203097	0.00330657	ENSG00000100441.5	KHNYN	KH and NYN domain containing [Source:HGNC Symbol;Acc:20166]
rs61882160	11	69140328	78723	A	T	A	0.294737	0.724951	4705	5.62741e-05	0.000837768	ENSG00000172927.3	MYEOV	myeloma overexpressed [Source:HGNC Symbol;Acc:7563]		rs62717060	3	134260595	56010	TC	T	T	0.317204	-0.43728	4627	0.000205202	0.00333699	ENSG00000182923.12	CEP63	centrosomal protein 63kDa [Source:HGNC Symbol;Acc:25815]
rs71427017	2	95808221	-22937	C	A	A	0.184211	0.630507	932	5.6833e-05	0.000844141	ENSG00000144026.7	ZNF514	zinc finger protein 514 [Source:HGNC Symbol;Acc:25894]		rs7739815	6	46624656	3978	A	T	T	0.33871	0.434325	4273	0.000205699	0.00334121	ENSG00000153291.11	SLC25A27	solute carrier family 25, member 27 [Source:HGNC Symbol;Acc:21065]
rs10961825	9	15008675	15365	A	G	A	0.473684	0.601319	5385	5.68217e-05	0.000844141	ENSG00000215237.5	RP11-54D18.2			exm2256305	4	119947135	137139	C	T	T	0.344086	-0.607612	5294	0.000211535	0.00343206	ENSG00000172403.6	SYNPO2	synaptopodin 2 [Source:HGNC Symbol;Acc:17732]
rs2577622	2	109088996	23979	A	G	A	0.436842	0.393373	4208	5.70315e-05	0.000846116	ENSG00000135968.15	GCC2	GRIP and coiled-coil domain containing 2 [Source:HGNC Symbol;Acc:23218]		rs1986240	2	75900211	26302	C	T	T	0.204301	-0.460702	5309	0.0002132	0.00345509	ENSG00000115364.9	MRPL19	mitochondrial ribosomal protein L19 [Source:HGNC Symbol;Acc:14052]
rs7901742	10	122654405	14226	T	C	C	0.247368	-0.813619	5196	5.73895e-05	0.00085045	ENSG00000271670.1	RP11-95I16.4			rs841219	16	4741636	75142	T	C	T	0.478495	0.39917	4773	0.000215594	0.00348988	ENSG00000102858.8	MGRN1	mahogunin ring finger 1, E3 ubiquitin protein ligase [Source:HGNC Symbol;Acc:20254]
rs5758781	22	42916215	19630	C	G	G	0.342105	0.761051	4722	5.77123e-05	0.000854253	ENSG00000172250.10	SERHL	serine hydrolase-like [Source:HGNC Symbol;Acc:14408]		rs2196978	4	80535969	122399	A	C	A	0.295699	-0.621887	4352	0.000216352	0.00349813	ENSG00000250334.1	LINC00989	long intergenic non-protein coding RNA 989 [Source:HGNC Symbol;Acc:48918]
rs6035784	20	270428	-962	C	T	C	0.478947	0.550095	3074	5.86512e-05	0.000867156	ENSG00000196476.7	C20orf96	chromosome 20 open reading frame 96 [Source:HGNC Symbol;Acc:16227]		rs61837506	1	223155599	-985542	T	C	C	0.193548	-0.665581	3922	0.000216719	0.00350005	ENSG00000272645.1	RP11-504P24.8
rs131753	22	51022862	-17022	A	G	A	0.373684	0.359383	3004	5.89434e-05	0.000870479	ENSG00000100288.15	CHKB	choline kinase beta [Source:HGNC Symbol;Acc:1938]		rs3798097	5	9542529	-3783	C	T	T	0.301075	0.639585	5358	0.000218767	0.00352103	ENSG00000250786.1	SNHG18	small nucleolar RNA host gene 18 (non-protein coding) [Source:HGNC Symbol;Acc:49007]
rs3785620	17	16219049	-37921	A	C	A	0.436842	-0.537637	3539	6.03447e-05	0.000890155	ENSG00000166582.5	CENPV	centromere protein V [Source:HGNC Symbol;Acc:29920]		kgp2157839	16	728514	-6015	G	A	A	0.145161	0.595752	4135	0.000218601	0.00352103	ENSG00000161999.7	JMJD8	jumonji domain containing 8 [Source:HGNC Symbol;Acc:14148]
rs1389750	1	221040171	37574	T	G	G	0.4	0.639694	4520	6.17407e-05	0.000909708	ENSG00000238078.1	RP11-295M18.2			rs12608965	19	10076152	28924	C	T	T	0.403226	-0.702509	4938	0.00021847	0.00352103	ENSG00000105088.4	OLFM2	olfactomedin 2 [Source:HGNC Symbol;Acc:17189]
rs11642909	16	50056698	-43154	G	A	G	0.305263	0.55528	3760	6.21397e-05	0.000914543	ENSG00000155393.8	HEATR3	HEAT repeat containing 3 [Source:HGNC Symbol;Acc:26087]		rs4460629	1	155135335	-61879	T	C	C	0.392473	-0.564249	2651	0.000220081	0.00353814	ENSG00000160766.10	GBAP1	glucosidase, beta, acid pseudogene 1 [Source:HGNC Symbol;Acc:4178]
rs7662433	4	6676485	928	G	A	A	0.157895	-1.01317	6762	6.22889e-05	0.000915694	ENSG00000251580.1	RP11-539L10.3			rs2279435	10	45923528	-425795	C	A	C	0.456989	0.730004	1822	0.000221057	0.00354978	ENSG00000188234.9	AGAP4	ArfGAP with GTPase domain, ankyrin repeat and PH domain 4 [Source:HGNC Symbol;Acc:23459]
rs6813502	4	8508274	148209	G	A	A	0.1	1.03481	5133	6.30863e-05	0.000926362	ENSG00000251615.3	RP11-774O3.3			rs3819041	21	36081626	39938	C	G	C	0.494624	0.618027	4484	0.000221492	0.00355272	ENSG00000159212.8	CLIC6	chloride intracellular channel 6 [Source:HGNC Symbol;Acc:2065]
rs6921711	6	27094019	407550	T	G	G	0.142105	-0.865071	4759	6.3278e-05	0.000928121	ENSG00000261584.1	RP11-457M11.5			rs116752908	9	43505582	647510	G	A	A	0.102151	0.908924	19	0.000222619	0.00356674	ENSG00000156750.7	AQP7P3	aquaporin 7 pseudogene 3 [Source:HGNC Symbol;Acc:31976]
rs2302307	19	3761652	-1010	G	A	G	0.426316	0.590595	4924	6.37741e-05	0.000934335	ENSG00000183617.4	MRPL54	mitochondrial ribosomal protein L54 [Source:HGNC Symbol;Acc:16685]		rs7140920	14	105505003	52891	T	C	T	0.413979	-0.45638	3087	0.000224073	0.00358596	ENSG00000140104.9	C14orf79	chromosome 14 open reading frame 79 [Source:HGNC Symbol;Acc:20126]
rs3312	10	73856984	8194	A	G	G	0.447368	0.604018	3633	6.38858e-05	0.000934911	ENSG00000107742.8	SPOCK2	sparc/osteonectin, cwcv and kazal-like domains proteoglycan (testican) 2 [Source:HGNC Symbol;Acc:13564]		rs56908739	17	42962808	-13702	C	T	T	0.16129	0.764863	4522	0.000225016	0.00359697	ENSG00000167131.12	CCDC103	coiled-coil domain containing 103 [Source:HGNC Symbol;Acc:32700]
rs116752908	9	43505582	647510	G	A	A	0.1	1.03027	19	6.41745e-05	0.000937011	ENSG00000156750.7	AQP7P3	aquaporin 7 pseudogene 3 [Source:HGNC Symbol;Acc:31976]		rs58405478	9	37519468	28578	C	CCA	C	0.204301	-0.857901	4618	0.000230393	0.00367875	ENSG00000230188.1	RP11-405L18.4
rs9748173	17	18789671	46273	A	T	A	0.436842	0.509335	2449	6.41177e-05	0.000937011	ENSG00000141127.10	PRPSAP2	phosphoribosyl pyrophosphate synthetase-associated protein 2 [Source:HGNC Symbol;Acc:9467]		rs7017077	8	16994628	-88350	G	A	A	0.268817	0.773674	6678	0.000232891	0.00371443	ENSG00000271948.1	RP11-242F4.2
rs117220747	8	17013874	336	T	C	C	0.189474	0.544795	6611	6.49605e-05	0.000947415	ENSG00000104219.8	ZDHHC2	zinc finger, DHHC-type containing 2 [Source:HGNC Symbol;Acc:18469]		rs12462529	19	4359525	-43134	A	G	G	0.258065	-0.73715	4909	0.000233817	0.00372499	ENSG00000167670.11	CHAF1A	chromatin assembly factor 1, subunit A (p150) [Source:HGNC Symbol;Acc:1910]
rs7122416	11	807149	-2604	G	A	A	0.436842	0.438748	4643	6.52699e-05	0.000950854	ENSG00000177595.13	PIDD	p53-induced death domain protein [Source:HGNC Symbol;Acc:16491]		rs7556983	2	17955255	20130	G	A	A	0.107527	0.972239	5037	0.000237484	0.00377914	ENSG00000178295.10	GEN1	GEN1 Holliday junction 5' flap endonuclease [Source:HGNC Symbol;Acc:26881]
kgp8613898	4	164449273	-1650	G	A	A	0.484211	-0.630564	4895	6.54418e-05	0.000951211	ENSG00000273449.1	RP11-218F10.3			kgp8609002	2	242979528	-51080	T	C	T	0.489247	0.555133	2904	0.000237939	0.00378211	ENSG00000261186.1	RP11-341N2.1
rs6892256	5	126546211	137027	G	T	G	0.389474	0.583849	3946	6.53838e-05	0.000951211	ENSG00000164241.9	C5orf63	chromosome 5 open reading frame 63 [Source:HGNC Symbol;Acc:40051]		rs739518	7	107384127	-899	G	A	A	0.290323	0.906683	4087	0.000238714	0.00379015	ENSG00000241764.3	AC002467.7
rs1218795	13	27999506	-25233	A	T	A	0.442105	-0.331385	5455	6.60972e-05	0.000959656	ENSG00000122033.10	MTIF3	mitochondrial translational initiation factor 3 [Source:HGNC Symbol;Acc:29788]		kgp2418903	2	61476458	71905	C	T	C	0.306452	0.412656	3516	0.000239546	0.00379909	ENSG00000173209.18	AHSA2	AHA1, activator of heat shock 90kDa protein ATPase homolog 2 (yeast) [Source:HGNC Symbol;Acc:20437]
kgp1191175	13	21088186	-11810	A	C	A	0.0421053	-1.09922	5313	6.63899e-05	0.000962823	ENSG00000165475.9	CRYL1	crystallin, lambda 1 [Source:HGNC Symbol;Acc:18246]		chr10:102317555	10	102317555	27927	C	CA	CA	0.225806	-0.447392	4254	0.000241215	0.00382126	ENSG00000075826.12	SEC31B	SEC31 homolog B (S. cerevisiae) [Source:HGNC Symbol;Acc:23197]
rs142044784	10	51564487	78160	A	AAAAAG	AAAAAG	0.4	0.664494	2698	6.69273e-05	0.000969527	ENSG00000204169.6	AGAP7	ArfGAP with GTPase domain, ankyrin repeat and PH domain 7 [Source:HGNC Symbol;Acc:23465]		rs137981305	5	131846693	253329	A	AAT	AAT	0.0806452	-0.726204	3347	0.000241658	0.00382398	ENSG00000131435.8	PDLIM4	PDZ and LIM domain 4 [Source:HGNC Symbol;Acc:16501]
rs113680099	4	134962	10576	GA	G	G	0.447368	0.592241	2802	6.70495e-05	0.000970209	ENSG00000250312.2	ZNF718	zinc finger protein 718 [Source:HGNC Symbol;Acc:26889]		rs3807891	7	95226709	715	G	C	C	0.397849	0.695498	3858	0.000242179	0.00382793	ENSG00000231170.1	AC002451.3
rs13060996	3	126691108	-16329	T	C	T	0.305263	0.501586	4843	6.71909e-05	0.000971166	ENSG00000114554.7	PLXNA1	plexin A1 [Source:HGNC Symbol;Acc:9099]		rs79447016	9	13430610	-2442	G	C	C	0.139785	0.947904	5221	0.000246309	0.00388885	ENSG00000270547.1	RP11-536O18.2
rs4862649	4	187071358	-7692	C	G	G	0.452632	0.667428	6418	6.80534e-05	0.000982532	ENSG00000250327.1	RP11-173M11.2			rs2947633	3	125588604	-19314	A	G	A	0.166667	0.812593	5250	0.000247466	0.00390274	ENSG00000241288.3	RP11-379B18.5
kgp8610174	17	3564218	24456	T	C	C	0.205263	-0.75751	5317	6.89425e-05	0.000994256	ENSG00000040531.10	CTNS	cystinosin, lysosomal cystine transporter [Source:HGNC Symbol;Acc:2518]		rs59318566	10	100142165	-32776	TGACAAAAAC	T	T	0.392473	0.512451	3823	0.000251898	0.0039682	ENSG00000119943.6	PYROXD2	pyridine nucleotide-disulphide oxidoreductase domain 2 [Source:HGNC Symbol;Acc:23517]
rs10799795	1	23773998	-37063	C	A	C	0.268421	0.383971	3885	7.01571e-05	0.00100952	ENSG00000088280.14	ASAP3	ArfGAP with SH3 domain, ankyrin repeat and PH domain 3 [Source:HGNC Symbol;Acc:14987]		rs11634320	15	85172183	58303	C	A	A	0.311828	0.76121	4294	0.000253311	0.00398601	ENSG00000259728.1	LINC00933	long intergenic non-protein coding RNA 933 [Source:HGNC Symbol;Acc:48625]
kgp262884	17	4849774	14182	G	A	G	0.426316	-0.641771	5663	7.01441e-05	0.00100952	ENSG00000185245.6	GP1BA	glycoprotein Ib (platelet), alpha polypeptide [Source:HGNC Symbol;Acc:4439]		rs28744536	1	150537216	-64872	G	C	C	0.102151	0.606137	2726	0.000253696	0.00398761	ENSG00000143420.13	ENSA	endosulfine alpha [Source:HGNC Symbol;Acc:3360]
rs116314900	3	179089872	24392	T	C	C	0.221053	-0.641726	4501	7.06999e-05	0.00101619	ENSG00000171109.14	MFN1	mitofusin 1 [Source:HGNC Symbol;Acc:18262]		rs1187411	16	50034680	-65172	G	A	G	0.33871	0.403558	3760	0.000255178	0.00400644	ENSG00000155393.8	HEATR3	HEAT repeat containing 3 [Source:HGNC Symbol;Acc:26087]
rs4974633	4	1144702	37352	G	A	A	0.394737	0.625621	4670	7.08595e-05	0.00101736	ENSG00000178222.8	RNF212	ring finger protein 212 [Source:HGNC Symbol;Acc:27729]		rs143313198	6	97280925	-64832	TAGAC	T	T	0.129032	0.833338	4432	0.000257479	0.00403807	ENSG00000123545.5	NDUFAF4	NADH dehydrogenase (ubiquinone) complex I, assembly factor 4 [Source:HGNC Symbol;Acc:21034]
rs6004659	22	25856411	-15774	C	G	G	0.0789474	-1.07518	4412	7.1056e-05	0.00101904	ENSG00000272977.1	CTA-390C10.10			rs199676135	7	99682525	-34711	C	CA	CA	0.0537634	-0.854036	2937	0.000258344	0.00404714	ENSG00000166997.3	CNPY4	canopy FGF signaling regulator 4 [Source:HGNC Symbol;Acc:28631]
rs13131466	4	1761543	75514	C	T	C	0.284211	-0.81349	4713	7.14969e-05	0.0010231	ENSG00000174137.8	FAM53A	family with sequence similarity 53, member A [Source:HGNC Symbol;Acc:31860]		kgp10665605	11	118883491	-5651	C	A	A	0.166667	0.711077	4429	0.000259504	0.00405629	ENSG00000196655.5	TRAPPC4	trafficking protein particle complex 4 [Source:HGNC Symbol;Acc:19943]
rs113207854	5	141002168	3546	C	CA	CA	0.105263	0.60632	4300	7.14973e-05	0.0010231	ENSG00000131504.11	DIAPH1	diaphanous-related formin 1 [Source:HGNC Symbol;Acc:2876]		rs812660	22	19188078	-91161	G	A	A	0.102151	1.12043	4553	0.000259228	0.00405629	ENSG00000070371.11	CLTCL1	clathrin, heavy chain-like 1 [Source:HGNC Symbol;Acc:2093]
rs10472909	5	33994116	-130517	A	T	T	0.457895	0.49128	4812	7.16245e-05	0.00102378	ENSG00000273294.1	RP11-1084J3.4	Complement C1q tumor necrosis factor-related protein 3 [Source:UniProtKB/TrEMBL;Acc:E9PGA6]		rs6035784	20	270428	-962	C	T	C	0.478495	0.549448	3074	0.000261453	0.00407321	ENSG00000196476.7	C20orf96	chromosome 20 open reading frame 96 [Source:HGNC Symbol;Acc:16227]
rs13128284	4	122015591	21415	A	G	A	0.242105	0.826335	5805	7.17096e-05	0.00102387	ENSG00000173376.9	NDNF	neuron-derived neurotrophic factor [Source:HGNC Symbol;Acc:26256]		rs75903352	17	79607235	3038	A	G	G	0.198925	0.856518	5393	0.000261384	0.00407321	ENSG00000182612.6	TSPAN10	tetraspanin 10 [Source:HGNC Symbol;Acc:29942]
rs4456350	12	124058489	-28135	A	G	A	0.389474	0.586422	3946	7.21654e-05	0.00102924	ENSG00000111364.11	DDX55	DEAD (Asp-Glu-Ala-Asp) box polypeptide 55 [Source:HGNC Symbol;Acc:20085]		rs2901482	1	171047451	-12567	A	G	G	0.22043	0.800864	5584	0.000261408	0.00407321	ENSG00000007933.8	FMO3	flavin containing monooxygenase 3 [Source:HGNC Symbol;Acc:3771]
rs7959452	12	69735492	-6629	A	G	A	0.484211	-0.586257	5313	7.28629e-05	0.00103804	ENSG00000090382.2	LYZ	lysozyme [Source:HGNC Symbol;Acc:6740]		rs6979286	7	100894841	-756	A	G	G	0.102151	-0.702839	4367	0.000261925	0.00407606	ENSG00000214253.4	FIS1	fission 1 (mitochondrial outer membrane) homolog (S. cerevisiae) [Source:HGNC Symbol;Acc:21689]
rs113495212	12	99023154	-15737	TCAAA	T	T	0.242105	0.588482	4202	7.44479e-05	0.00105945	ENSG00000166130.10	IKBIP	IKBKB interacting protein [Source:HGNC Symbol;Acc:26430]		rs838818	9	111693132	-189093	T	C	C	0.392473	-0.369613	5501	0.000262642	0.00408271	ENSG00000106771.8	TMEM245	transmembrane protein 245 [Source:HGNC Symbol;Acc:1363]
rs10938361	4	44638931	-67491	C	A	A	0.236842	0.854569	5212	7.46392e-05	0.001061	ENSG00000272936.1	RP11-700J17.2			rs59036878	12	112603372	266305	G	A	A	0.0698925	-1.11089	1934	0.000263031	0.00408426	ENSG00000229186.3	ADAM1A	ADAM metallopeptidase domain 1A, pseudogene [Source:HGNC Symbol;Acc:187]
kgp6010280	16	81224010	-29965	C	T	T	0.189474	0.801447	7276	7.63141e-05	0.00108362	ENSG00000166473.12	PKD1L2	polycystic kidney disease 1-like 2 [Source:HGNC Symbol;Acc:21715]		rs2562164	16	176743	-12116	A	G	G	0.456989	-0.592329	2694	0.000264141	0.00409698	ENSG00000103148.11	NPRL3	nitrogen permease regulator-like 3 (S. cerevisiae) [Source:HGNC Symbol;Acc:14124]
rs818708	9	116150109	-13504	G	A	A	0.489474	0.399056	4668	7.74236e-05	0.00109816	ENSG00000148218.11	ALAD	aminolevulinate dehydratase [Source:HGNC Symbol;Acc:395]		rs79788777	4	119565015	11586	T	C	C	0.268817	-0.598313	5489	0.000264814	0.00410291	ENSG00000225892.3	RP11-384K6.2
rs34021482	17	80185558	14852	GAGC	G	GAGC	0.215789	-0.469088	4759	7.82438e-05	0.00110784	ENSG00000176155.14	CCDC57	coiled-coil domain containing 57 [Source:HGNC Symbol;Acc:27564]		rs11064213	12	6580376	-62717	A	G	G	0.129032	-0.720637	4343	0.000269388	0.00416919	ENSG00000111640.10	GAPDH	glyceraldehyde-3-phosphate dehydrogenase [Source:HGNC Symbol;Acc:4141]
kgp3804605	22	43577214	-5925	C	T	T	0.447368	-0.444468	5412	7.82778e-05	0.00110784	ENSG00000100304.12	TTLL12	tubulin tyrosine ligase-like family, member 12 [Source:HGNC Symbol;Acc:28974]		rs28713722	9	5338156	-99722	G	C	G	0.290323	-0.547854	4777	0.000269849	0.00417175	ENSG00000107020.5	PLGRKT	plasminogen receptor, C-terminal lysine transmembrane protein [Source:HGNC Symbol;Acc:23633]
rs201075335	1	746211	32205	A	AG	AG	0.0684211	1.26515	1703	7.89263e-05	0.0011158	ENSG00000228327.2	RP11-206L10.2			rs876531	2	242500662	2526	C	T	C	0.462366	0.432534	4321	0.000273037	0.00421641	ENSG00000176720.3	BOK	BCL2-related ovarian killer [Source:HGNC Symbol;Acc:1087]
rs375066	19	44423570	18033	T	C	C	0.489474	-0.631557	5652	7.98178e-05	0.00112717	ENSG00000176222.7	ZNF404	zinc finger protein 404 [Source:HGNC Symbol;Acc:19417]		rs2390227	4	122656714	38446	T	C	T	0.467742	0.368036	4877	0.000274517	0.00423463	ENSG00000164111.10	ANXA5	annexin A5 [Source:HGNC Symbol;Acc:543]
rs62101233	18	77724288	-273	C	T	T	0.278947	0.7327	3655	8.06396e-05	0.00113753	ENSG00000226742.3	HSBP1L1	heat shock factor binding protein 1-like 1 [Source:HGNC Symbol;Acc:37243]		rs12654966	5	10676209	-85175	A	C	C	0.360215	-0.383719	4742	0.000275729	0.00424867	ENSG00000112977.11	DAP	death-associated protein [Source:HGNC Symbol;Acc:2672]
rs148374592	14	24433294	-5854	G	A	A	0.105263	-1.49714	4745	8.11883e-05	0.00114295	ENSG00000187630.10	DHRS4L2	dehydrogenase/reductase (SDR family) member 4 like 2 [Source:HGNC Symbol;Acc:19731]		rs13379296	14	24426797	-31251	C	A	A	0.0967742	-1.13119	4767	0.000276043	0.00424887	ENSG00000215256.3	DHRS4-AS1	DHRS4 antisense RNA 1 [Source:HGNC Symbol;Acc:23175]
rs2286279	2	242295521	-137	A	C	A	0.152632	0.51304	4980	8.12013e-05	0.00114295	ENSG00000006607.9	FARP2	FERM, RhoGEF and pleckstrin domain protein 2 [Source:HGNC Symbol;Acc:16460]		rs12978670	19	2358485	29866	C	T	C	0.354839	0.642314	4697	0.00027704	0.00425956	ENSG00000130332.10	LSM7	LSM7 homolog, U6 small nuclear RNA associated (S. cerevisiae) [Source:HGNC Symbol;Acc:20470]
rs56063644	7	64364866	14388	T	C	C	0.489474	0.723628	4689	8.15088e-05	0.00114554	ENSG00000189316.3	RP11-797H7.5			rs7341642	8	124464083	35118	A	C	C	0.483871	0.677926	4286	0.000278621	0.00427455	ENSG00000156795.2	WDYHV1	WDYHV motif containing 1 [Source:HGNC Symbol;Acc:25490]
rs12024558	1	16518748	-44909	T	A	A	0.4	-0.569657	4217	8.15624e-05	0.00114554	ENSG00000132881.7	RSG1	REM2 and RAB-like small GTPase 1 [Source:HGNC Symbol;Acc:28127]		rs75990735	12	50231668	743066	A	C	C	0.0967742	-1.0875	3670	0.000278598	0.00427455	ENSG00000139549.2	DHH	desert hedgehog [Source:HGNC Symbol;Acc:2865]
rs10744483	12	131298206	1039	C	A	C	0.357895	-0.71673	7056	8.27935e-05	0.00116156	ENSG00000256299.1	RP11-989F5.3			rs2443529	5	153666404	96114	A	G	A	0.306452	-0.413321	4938	0.000281259	0.00431033	ENSG00000164574.11	GALNT10	UDP-N-acetyl-alpha-D-galactosamine:polypeptide N-acetylgalactosaminyltransferase 10 (GalNAc-T10) [Source:HGNC Symbol;Acc:19873]
kgp10442835	17	2114587	-92090	C	T	T	0.310526	-0.554798	4739	8.30639e-05	0.00116409	ENSG00000167720.8	SRR	serine racemase [Source:HGNC Symbol;Acc:14398]		rs7662433	4	6676485	928	G	A	A	0.150538	-0.981879	6762	0.000282026	0.00431739	ENSG00000251580.1	RP11-539L10.3
kgp3958846	16	8762422	46882	C	T	T	0.142105	0.830232	8168	8.33698e-05	0.00116711	ENSG00000067365.10	METTL22	methyltransferase like 22 [Source:HGNC Symbol;Acc:28368]		rs2331038	22	25799113	-2231	T	C	C	0.209677	0.607979	4357	0.000282903	0.00432612	ENSG00000100068.7	LRP5L	low density lipoprotein receptor-related protein 5-like [Source:HGNC Symbol;Acc:25323]
chr1:86899688	1	86899688	37665	T	TGGG	T	0.347368	-0.601369	5065	8.41963e-05	0.0011774	ENSG00000122417.11	ODF2L	outer dense fiber of sperm tails 2-like [Source:HGNC Symbol;Acc:29225]		kgp6625435	11	124666081	-12084	T	C	C	0.365591	0.774927	5772	0.000284433	0.0043448	ENSG00000254941.1	RP11-677M14.5
rs10988986	9	102919555	58017	T	C	C	0.210526	0.624508	3450	8.54846e-05	0.00119413	ENSG00000119509.8	INVS	inversin [Source:HGNC Symbol;Acc:17870]		rs10861964	12	109087743	-37629	G	T	T	0.446237	-0.303488	4766	0.00028492	0.00434753	ENSG00000110880.6	CORO1C	coronin, actin binding protein, 1C [Source:HGNC Symbol;Acc:2254]
rs11795	18	5238442	-2724	G	C	C	0.278947	0.591979	4851	8.67904e-05	0.00121106	ENSG00000265188.1	RP11-835E18.4			rs159980	17	56762655	-421627	A	G	A	0.435484	0.447229	2929	0.000285694	0.00435463	ENSG00000108395.9	TRIM37	tripartite motif containing 37 [Source:HGNC Symbol;Acc:7523]
rs9276882	6	32844523	32610	G	A	A	0.394737	0.498774	16928	8.79361e-05	0.0012244	ENSG00000240065.3	PSMB9	proteasome (prosome, macropain) subunit, beta type, 9 [Source:HGNC Symbol;Acc:9546]		rs7219364	17	33759413	22166	G	C	C	0.112903	0.684391	3758	0.000286309	0.00435929	ENSG00000267102.1	RP11-686D22.7
rs7991607	13	95240430	-13727	C	T	C	0.247368	0.450858	5419	8.78854e-05	0.0012244	ENSG00000152749.7	GPR180	G protein-coupled receptor 180 [Source:HGNC Symbol;Acc:28899]		rs2267073	22	24639069	-8727	T	C	C	0.413978	-0.600275	4530	0.000288944	0.00439467	ENSG00000128262.4	POM121L9P	POM121 transmembrane nucleoporin-like 9, pseudogene [Source:HGNC Symbol;Acc:30080]
rs222121	16	15517042	27431	A	G	G	0.415789	0.516591	2542	8.93192e-05	0.00124231	ENSG00000156968.8	MPV17L	MPV17 mitochondrial membrane protein-like [Source:HGNC Symbol;Acc:26827]		kgp943905	22	21334873	1122	G	C	G	0.478495	-0.351899	2755	0.000290514	0.00441378	ENSG00000099949.14	LZTR1	leucine-zipper-like transcription regulator 1 [Source:HGNC Symbol;Acc:6742]
kgp12180801	9	135537573	-8215	G	T	T	0.210526	0.648556	4813	9.09106e-05	0.00126309	ENSG00000125485.13	DDX31	DEAD (Asp-Glu-Ala-Asp) box polypeptide 31 [Source:HGNC Symbol;Acc:16715]		rs7768278	6	135274957	-149237	T	C	C	0.360215	-0.484044	3668	0.000291971	0.00443114	ENSG00000112339.10	HBS1L	HBS1-like (S. cerevisiae) [Source:HGNC Symbol;Acc:4834]
rs1257113	2	97717522	-369156	G	A	G	0.284211	-0.792332	2375	9.13507e-05	0.00126784	ENSG00000241481.2	AC159540.2			rs11464060	3	48743342	19545	T	TA	T	0.365591	0.452477	1995	0.00029537	0.00447791	ENSG00000213672.3	NCKIPSD	NCK interacting protein with SH3 domain [Source:HGNC Symbol;Acc:15486]
rs2562132	16	84170	-18840	C	T	T	0.478947	-0.619332	2488	9.15743e-05	0.00126957	ENSG00000161981.6	SNRNP25	small nuclear ribonucleoprotein 25kDa (U11/U12) [Source:HGNC Symbol;Acc:14161]		rs2137700	8	66529101	-17341	T	C	T	0.349462	-0.400608	3851	0.000296078	0.00448382	ENSG00000104442.5	ARMC1	armadillo repeat containing 1 [Source:HGNC Symbol;Acc:17684]
rs71328551	21	38457291	11821	T	TCAAACAAA	T	0.5	-0.523537	5086	9.24625e-05	0.00128051	ENSG00000185808.9	PIGP	phosphatidylinositol glycan anchor biosynthesis, class P [Source:HGNC Symbol;Acc:3046]		chr1:201870630	1	201870630	-45085	C	CA	CA	0.322581	-0.62659	4303	0.000296767	0.00448943	ENSG00000163431.11	LMOD1	leiomodin 1 (smooth muscle) [Source:HGNC Symbol;Acc:6647]
exm983537	12	10560957	-1399	T	C	T	0.368421	-0.603307	5726	9.31771e-05	0.00128903	ENSG00000183542.4	KLRC4	killer cell lectin-like receptor subfamily C, member 4 [Source:HGNC Symbol;Acc:6377]		rs747581	4	8373893	13828	C	T	T	0.112903	0.866058	5133	0.000299527	0.00452633	ENSG00000251615.3	RP11-774O3.3
kgp6534063	3	42635384	-6722	C	T	T	0.305263	-0.4049	3872	9.50141e-05	0.00131303	ENSG00000114857.13	NKTR	natural killer-tumor recognition sequence [Source:HGNC Symbol;Acc:7833]		rs2275560	1	164529666	4845	G	A	A	0.451613	-0.375554	4550	0.000300982	0.00454345	ENSG00000185630.14	PBX1	pre-B-cell leukemia homeobox 1 [Source:HGNC Symbol;Acc:8632]
rs6073519	20	43318257	-6480	A	G	A	0.473684	-0.621777	4213	9.72268e-05	0.00134217	ENSG00000132832.5	RP11-445H22.3			kgp3804605	22	43577214	-5925	C	T	T	0.451613	-0.44577	5412	0.00030228	0.00455816	ENSG00000100304.12	TTLL12	tubulin tyrosine ligase-like family, member 12 [Source:HGNC Symbol;Acc:28974]
kgp2107642	14	24800879	-3420	G	A	G	0.331579	-0.348497	5347	9.79067e-05	0.00135012	ENSG00000129467.9	ADCY4	adenylate cyclase 4 [Source:HGNC Symbol;Acc:235]		rs10164941	2	99703524	-67903	A	G	G	0.354839	-0.537619	3061	0.000303994	0.00457911	ENSG00000135951.10	TSGA10	testis specific, 10 [Source:HGNC Symbol;Acc:14927]
rs200171488	4	119521280	-32149	T	C	C	0.278947	-0.66584	5489	9.82593e-05	0.00135353	ENSG00000225892.3	RP11-384K6.2			rs12908347	15	80212324	-3720	G	C	C	0.231183	-0.870345	5550	0.0003054	0.00459538	ENSG00000180953.7	ST20	suppressor of tumorigenicity 20 [Source:HGNC Symbol;Acc:33520]
rs599156	18	77534362	-177302	G	A	G	0.221053	0.479443	3718	9.95541e-05	0.00136991	ENSG00000122490.14	PQLC1	PQ loop repeat containing 1 [Source:HGNC Symbol;Acc:26188]		rs113488782	3	195684121	4555	A	C	C	0.0483871	-1.27854	4847	0.000306554	0.00460597	ENSG00000260261.1	RP11-480A16.1
rs67238064	14	24768947	-92	AG	A	AG	0.468421	-0.479806	5202	0.000100111	0.0013761	ENSG00000157379.9	DHRS1	dehydrogenase/reductase (SDR family) member 1 [Source:HGNC Symbol;Acc:16445]		rs5996635	22	24270777	-51562	C	T	C	0.306452	-0.827232	4459	0.000306757	0.00460597	ENSG00000099984.6	GSTT2	glutathione S-transferase theta 2 [Source:HGNC Symbol;Acc:4642]
rs34385006	22	38450291	-2027	C	T	T	0.331579	-0.472147	3900	0.000100607	0.00138145	ENSG00000100151.11	PICK1	protein interacting with PRKCA 1 [Source:HGNC Symbol;Acc:9394]		kgp3755965	2	9777602	-298887	A	G	G	0.0698925	-0.990877	6113	0.000310567	0.00465821	ENSG00000269973.1	RP11-95D17.1
rs12482190	21	29478914	58181	T	C	C	0.115789	0.896021	6222	0.000100941	0.00138456	ENSG00000232079.2	AL035610.1			kgp3881572	4	158972282	-149312	C	T	C	0.408602	0.650651	4604	0.000311318	0.00465956	ENSG00000250604.1	RP11-597D13.8
rs1054378	17	7215536	5218	T	C	C	0.442105	-0.392533	4501	0.000101055	0.00138465	ENSG00000132507.13	EIF5A	eukaryotic translation initiation factor 5A [Source:HGNC Symbol;Acc:3300]		rs11873135	18	12254785	467	G	C	C	0.134409	0.537337	5783	0.00031129	0.00465956	ENSG00000176194.13	CIDEA	cell death-inducing DFFA-like effector a [Source:HGNC Symbol;Acc:1976]
rs2074985	12	2978254	-7170	G	A	A	0.452632	-0.526096	5012	0.000101837	0.00139389	ENSG00000171792.6	RHNO1	RAD9-HUS1-RAD1 interacting nuclear orphan 1 [Source:HGNC Symbol;Acc:28206]		rs132726	22	36597611	-3275	G	C	C	0.397849	-0.622443	4612	0.000315283	0.0047139	ENSG00000100336.13	APOL4	apolipoprotein L, 4 [Source:HGNC Symbol;Acc:14867]
rs142969103	17	4772410	-33959	G	A	A	0.105263	1.02479	5649	0.000102538	0.001402	ENSG00000108556.7	CHRNE	cholinergic receptor, nicotinic, epsilon (muscle) [Source:HGNC Symbol;Acc:1966]		rs7606711	2	72325863	-49304	C	T	T	0.263441	-0.703481	3643	0.000319859	0.00477726	ENSG00000003137.4	CYP26B1	cytochrome P450, family 26, subfamily B, polypeptide 1 [Source:HGNC Symbol;Acc:20581]
rs6658201	1	206773822	-12082	C	T	C	0.478947	-0.426826	2478	0.00010369	0.00141625	ENSG00000143486.11	EIF2D	eukaryotic translation initiation factor 2D [Source:HGNC Symbol;Acc:6583]		rs1513981	15	102385044	-116312	T	C	T	0.430108	-0.715016	2439	0.000322635	0.00481362	ENSG00000185596.12	WASH3P	WAS protein family homolog 3 pseudogene [Source:HGNC Symbol;Acc:24362]
rs70940632	2	46859426	15871	G	GA	GA	0.321053	0.616907	5308	0.000104645	0.00142778	ENSG00000119878.5	CRIPT	cysteine-rich PDZ-binding protein [Source:HGNC Symbol;Acc:14312]		rs7080550	10	122633607	-6572	C	G	G	0.263441	-0.705947	5196	0.000323113	0.00481496	ENSG00000271670.1	RP11-95I16.4
rs11730880	4	187122204	9530	C	T	T	0.242105	-0.714734	6453	0.000105054	0.00143185	ENSG00000145476.11	CYP4V2	cytochrome P450, family 4, subfamily V, polypeptide 2 [Source:HGNC Symbol;Acc:23198]		rs9991141	4	68528460	-38538	C	T	T	0.27957	-0.415987	4575	0.000323408	0.00481496	ENSG00000248049.2	UBA6-AS1	UBA6 antisense RNA 1 (head to head) [Source:HGNC Symbol;Acc:49083]
rs13252030	8	112491883	103015	A	G	A	0.342105	-0.553523	3629	0.000105259	0.00143313	ENSG00000253434.1	RP11-1101K5.1			rs34441809	1	156309053	56433	CA	C	C	0.489247	-0.374999	2833	0.000325283	0.00483777	ENSG00000198952.7	SMG5	SMG5 nonsense mediated mRNA decay factor [Source:HGNC Symbol;Acc:24644]
chr12:9455457	12	9455457	25626	G	A	A	0.0631579	-1.17363	4970	0.000105821	0.00143926	ENSG00000111788.9	RP11-22B23.1			rs71138553	17	44893485	-17035	A	ACACACACACACACGCACG	A	0.344086	-0.776575	4758	0.000326107	0.00484491	ENSG00000108379.5	WNT3	wingless-type MMTV integration site family, member 3 [Source:HGNC Symbol;Acc:12782]
rs7923675	10	104235809	14660	G	T	T	0.384211	0.567989	2942	0.00010688	0.00145214	ENSG00000138111.10	TMEM180	transmembrane protein 180 [Source:HGNC Symbol;Acc:26196]		rs2237308	7	24759138	146251	G	A	A	0.112903	0.776517	5687	0.000326908	0.0048517	ENSG00000105926.11	MPP6	membrane protein, palmitoylated 6 (MAGUK p55 subfamily member 6) [Source:HGNC Symbol;Acc:18167]
rs200994033	17	29070934	34617	G	T	T	0.115789	-0.810341	3267	0.000107425	0.00145797	ENSG00000264538.2	SUZ12P			rs142310767	19	10753818	-10702	TGCCCCTCTCTG	T	T	0.0698925	0.849462	4312	0.000329912	0.00489113	ENSG00000267100.1	ILF3-AS1	ILF3 antisense RNA 1 (head to head) [Source:HGNC Symbol;Acc:27115]
rs62242796	3	46029193	-8123	T	C	C	0.336842	-0.348578	4993	0.000107535	0.00145797	ENSG00000163820.10	FYCO1	FYVE and coiled-coil domain containing 1 [Source:HGNC Symbol;Acc:14673]		rs34186910	1	48596210	-99023	G	A	A	0.456989	0.70819	3284	0.000333853	0.00494436	ENSG00000272491.1	RP5-1024N4.4
rs2074518	17	33324382	16869	C	T	T	0.4	-0.493273	4529	0.000108974	0.00147593	ENSG00000005156.7	LIG3	ligase III, DNA, ATP-dependent [Source:HGNC Symbol;Acc:6600]		rs7102	16	11642242	-87995	T	C	C	0.349462	-0.529728	6955	0.000334826	0.00495132	ENSG00000189067.8	LITAF	lipopolysaccharide-induced TNF factor [Source:HGNC Symbol;Acc:16841]
rs760716	22	39936220	20520	C	T	T	0.4	0.47018	3535	0.000109499	0.00148148	ENSG00000128272.10	ATF4	activating transcription factor 4 [Source:HGNC Symbol;Acc:786]		rs12597072	16	85070377	25236	C	T	T	0.301075	0.301608	7286	0.000335025	0.00495132	ENSG00000153786.8	ZDHHC7	zinc finger, DHHC-type containing 7 [Source:HGNC Symbol;Acc:18459]
exm2265444	3	48416756	-89689	A	G	A	0.463158	0.498264	1921	0.000113858	0.00153884	ENSG00000213689.5	TREX1	three prime repair exonuclease 1 [Source:HGNC Symbol;Acc:12269]		rs71494945	10	1056169	-15630	C	T	C	0.322581	0.606509	5305	0.000335872	0.00495864	ENSG00000148377.5	IDI2	isopentenyl-diphosphate delta isomerase 2 [Source:HGNC Symbol;Acc:23487]
rs10425724	19	51295858	-12328	C	A	A	0.342105	0.51866	5061	0.000114377	0.00154424	ENSG00000167747.9	C19orf48	chromosome 19 open reading frame 48 [Source:HGNC Symbol;Acc:29667]		kgp1537346	15	67710011	-125036	G	A	A	0.301075	-0.638127	4427	0.000337876	0.00498301	ENSG00000137764.15	MAP2K5	mitogen-activated protein kinase kinase 5 [Source:HGNC Symbol;Acc:6845]
rs10028743	4	77210187	74994	C	T	C	0.231579	-0.647516	5989	0.000115076	0.00155206	ENSG00000189157.9	FAM47E	family with sequence similarity 47, member E [Source:HGNC Symbol;Acc:34343]		rs2102920	19	21786807	-74216	G	A	A	0.489247	0.620659	7065	0.000339433	0.00500074	ENSG00000268433.1	RP11-420K14.2
rs77157663	1	226111945	-33	T	C	C	0.110526	0.798446	4376	0.000115597	0.00155745	ENSG00000143811.12	PYCR2	pyrroline-5-carboxylate reductase family, member 2 [Source:HGNC Symbol;Acc:30262]		kgp10326940	18	21205566	38704	G	A	G	0.166667	-0.612408	3424	0.00034066	0.00501358	ENSG00000141458.8	NPC1	Niemann-Pick disease, type C1 [Source:HGNC Symbol;Acc:7897]
rs8056241	16	57128388	1939	G	A	A	0.0894737	-0.769884	4335	0.000117071	0.00157567	ENSG00000140848.12	CPNE2	copine II [Source:HGNC Symbol;Acc:2315]		rs1725074	7	27144921	9655	C	T	T	0.145161	0.796031	4335	0.000345072	0.00507321	ENSG00000233429.5	HOTAIRM1	HOXA transcript antisense RNA, myeloid-specific 1 [Source:HGNC Symbol;Acc:37117]
kgp9538198	17	35891544	-78000	A	G	G	0.310526	-0.405774	3430	0.000118959	0.00159941	ENSG00000006114.11	SYNRG	synergin, gamma [Source:HGNC Symbol;Acc:557]		rs1074407	22	38156183	63172	T	A	T	0.467742	0.46135	4194	0.000354746	0.00521001	ENSG00000100106.15	TRIOBP	TRIO and F-actin binding protein [Source:HGNC Symbol;Acc:17009]
rs17551891	15	40331547	35	TCA	T	TCA	0.252632	0.708351	4164	0.000120399	0.00161709	ENSG00000248508.2	SRP14-AS1	SRP14 antisense RNA1 (head to head) [Source:HGNC Symbol;Acc:48619]		rs10421018	19	48605640	41012	T	C	C	0.0913979	1.09658	4804	0.000355254	0.00521204	ENSG00000269420.1	CTD-2265M8.2
rs11596950	10	101996360	-31077	C	T	T	0.315789	0.572035	4324	0.00012064	0.00161864	ENSG00000095485.12	CWF19L1	CWF19-like 1, cell cycle control (S. pombe) [Source:HGNC Symbol;Acc:25613]		rs2073361	21	34619445	-19120	A	G	A	0.344086	0.576337	4173	0.000357437	0.00523861	ENSG00000223799.1	IL10RB-AS1	IL10RB antisense RNA 1 (head to head) [Source:HGNC Symbol;Acc:44303]
rs12301576	12	22743837	46357	G	T	T	0.0736842	0.723084	3650	0.00012187	0.00163345	ENSG00000111731.8	C2CD5	C2 calcium-dependent domain containing 5 [Source:HGNC Symbol;Acc:29062]		rs36232066	8	67386378	43958	GTTTTA	G	GTTTTA	0.456989	0.346727	2775	0.000360233	0.00527411	ENSG00000147576.11	ADHFE1	alcohol dehydrogenase, iron containing, 1 [Source:HGNC Symbol;Acc:16354]
rs57893579	7	3391360	50280	G	C	C	0.205263	0.720357	6537	0.000124525	0.00166663	ENSG00000146555.14	SDK1	sidekick cell adhesion molecule 1 [Source:HGNC Symbol;Acc:19307]		rs2602029	15	99706633	68213	C	T	C	0.284946	-0.415865	6032	0.000361022	0.00528018	ENSG00000182253.10	SYNM	synemin, intermediate filament protein [Source:HGNC Symbol;Acc:24466]
rs6969965	7	75481612	28938	T	C	T	0.0842105	-1.56601	2958	0.000124604	0.00166663	ENSG00000106178.2	CCL24	chemokine (C-C motif) ligand 24 [Source:HGNC Symbol;Acc:10623]		rs2241436	2	86360809	27531	G	A	G	0.123656	0.581662	3679	0.000377001	0.00550658	ENSG00000068654.11	POLR1A	polymerase (RNA) I polypeptide A, 194kDa [Source:HGNC Symbol;Acc:17264]
rs62477669	7	75081418	92970	C	T	T	0.426316	0.688352	2229	0.00012782	0.00170731	ENSG00000205583.9	STAG3L1	stromal antigen 3-like 1 (pseudogene) [Source:HGNC Symbol;Acc:33852]		kgp1321119	22	24189032	78619	C	G	G	0.333333	-0.501196	3936	0.000377283	0.00550658	ENSG00000099953.5	MMP11	matrix metallopeptidase 11 (stromelysin 3) [Source:HGNC Symbol;Acc:7157]
rs8065996	17	73194987	-6767	G	A	G	0.3	-0.549395	4279	0.00012791	0.00170731	ENSG00000125450.6	NUP85	nucleoporin 85kDa [Source:HGNC Symbol;Acc:8734]		rs141724769	1	63969536	-89411	G	C	C	0.317204	0.493971	4848	0.000378179	0.00551395	ENSG00000079739.11	PGM1	phosphoglucomutase 1 [Source:HGNC Symbol;Acc:8905]
rs5005248	1	162160153	-176545	T	A	A	0.415789	0.691254	4808	0.000129179	0.00172247	ENSG00000239887.3	C1orf226	chromosome 1 open reading frame 226 [Source:HGNC Symbol;Acc:34351]		rs10988927	9	102729008	-132530	A	G	G	0.0591398	1.03352	3450	0.000381891	0.00555658	ENSG00000119509.8	INVS	inversin [Source:HGNC Symbol;Acc:17870]
exm317688	3	50332697	-4202	G	A	A	0.489474	-0.728711	2610	0.000130261	0.0017351	ENSG00000186792.11	HYAL3	hyaluronoglucosaminidase 3 [Source:HGNC Symbol;Acc:5322]		rs3734634	6	126111800	42990	G	A	A	0.467742	-0.544035	2848	0.000381711	0.00555658	ENSG00000135547.4	HEY2	hes-related family bHLH transcription factor with YRPW motif 2 [Source:HGNC Symbol;Acc:4881]
chr20:33875969	20	33875969	10035	ATG	A	A	0.205263	-0.537834	3037	0.000131449	0.00174912	ENSG00000126005.11	MMP24-AS1	MMP24 antisense RNA 1 [Source:HGNC Symbol;Acc:44421]		rs11443013	12	69787291	39286	G	GA	GA	0.462366	-0.511061	5308	0.000383902	0.00558008	ENSG00000257764.2	RP11-1143G9.4
rs1197660	15	42145936	25643	G	C	C	0.394737	-0.320898	3505	0.000132275	0.0017583	ENSG00000168970.16	JMJD7-PLA2G4B	JMJD7-PLA2G4B readthrough [Source:HGNC Symbol;Acc:34449]		rs2278043	16	84213965	-6704	G	A	A	0.392473	-0.494888	8856	0.000390407	0.00566879	ENSG00000103168.12	TAF1C	TATA box binding protein (TBP)-associated factor, RNA polymerase I, C, 110kDa [Source:HGNC Symbol;Acc:11534]
kgp7914703	16	55880639	86179	C	T	T	0.231579	0.933479	4690	0.000132953	0.00176549	ENSG00000228695.5	CES1P1	carboxylesterase 1 pseudogene 1 [Source:HGNC Symbol;Acc:18546]		rs12476216	2	33761593	100202	G	A	A	0.16129	0.744442	6382	0.000391552	0.00567957	ENSG00000152689.13	RASGRP3	RAS guanyl releasing protein 3 (calcium and DAG-regulated) [Source:HGNC Symbol;Acc:14545]
rs10849480	12	6629113	68380	G	C	G	0.457895	-0.39523	4371	0.000133587	0.00177209	ENSG00000215039.2	CD27-AS1	CD27 antisense RNA 1 [Source:HGNC Symbol;Acc:43896]		rs141172684	17	20958820	11747	A	AAAAC	AAAAC	0.188172	-0.455259	2669	0.000395802	0.00573531	ENSG00000124422.7	USP22	ubiquitin specific peptidase 22 [Source:HGNC Symbol;Acc:12621]
rs12452537	17	9343928	-135980	G	A	A	0.163158	0.585473	5270	0.000133931	0.00177483	ENSG00000170310.10	STX8	syntaxin 8 [Source:HGNC Symbol;Acc:11443]		rs62473671	7	76581785	-28481	G	T	T	0.252688	-0.646452	3921	0.000396606	0.00574106	ENSG00000265479.1	DTX2P1-UPK3BP1-PMS2P11	DTX2P1-UPK3BP1-PMS2P11 readthrough transcribed pseudogene [Source:HGNC Symbol;Acc:42360]
kgp8399236	9	140077729	-5370	G	A	A	0.368421	0.338726	3161	0.000134642	0.00178242	ENSG00000176101.7	SSNA1	Sjogren syndrome nuclear autoantigen 1 [Source:HGNC Symbol;Acc:11321]		rs10164916	2	183767134	-136452	T	G	T	0.263441	-0.274326	5345	0.000397365	0.00574615	ENSG00000061676.10	NCKAP1	NCK-associated protein 1 [Source:HGNC Symbol;Acc:7666]
chr9:106896874	9	106896874	40333	T	TATATTATAAA	T	0.373684	-0.418977	6568	0.000135085	0.00178645	ENSG00000136824.14	SMC2	structural maintenance of chromosomes 2 [Source:HGNC Symbol;Acc:14011]		chr1:201870630	1	201870630	7660	C	CA	CA	0.322581	-0.611048	4316	0.000404612	0.00584495	ENSG00000223774.1	RP11-307B6.3
rs7331784	13	114995495	-4867	T	G	G	0.0684211	0.813793	2489	0.000137546	0.00181714	ENSG00000130177.10	CDC16	cell division cycle 16 [Source:HGNC Symbol;Acc:1720]		rs9397398	6	150193603	9870	G	A	A	0.419355	0.452655	5518	0.000405844	0.00585675	ENSG00000268592.2	RP11-244K5.8
rs35057935	7	99727547	28375	AT	A	A	0.489474	-0.346102	2872	0.000138097	0.00182159	ENSG00000221838.5	AP4M1	adaptor-related protein complex 4, mu 1 subunit [Source:HGNC Symbol;Acc:574]		kgp5136820	7	2817455	-66503	G	T	T	0.27957	0.366505	6072	0.000409751	0.00590708	ENSG00000146535.9	GNA12	guanine nucleotide binding protein (G protein) alpha 12 [Source:HGNC Symbol;Acc:4380]
rs6998387	8	11293458	-333690	G	A	A	0.384211	0.42241	4787	0.000138165	0.00182159	ENSG00000154328.11	NEIL2	nei endonuclease VIII-like 2 (E. coli) [Source:HGNC Symbol;Acc:18956]		rs2670834	17	72447975	26985	G	C	G	0.0860215	-0.888881	4612	0.000410716	0.00591495	ENSG00000170412.12	GPRC5C	G protein-coupled receptor, family C, group 5, member C [Source:HGNC Symbol;Acc:13309]
rs75391019	3	88127450	-71585	T	C	C	0.0842105	0.708321	5595	0.00013951	0.00183744	ENSG00000163320.6	CGGBP1	CGG triplet repeat binding protein 1 [Source:HGNC Symbol;Acc:1888]		rs11698592	20	43356937	-17484	C	T	T	0.370968	-0.603464	4372	0.000413501	0.00594898	ENSG00000124249.5	KCNK15	potassium channel, subfamily K, member 15 [Source:HGNC Symbol;Acc:13814]
rs1880296	7	1216212	15817	G	T	G	0.447368	-0.675479	4594	0.0001411	0.00185649	ENSG00000178381.7	ZFAND2A	zinc finger, AN1-type domain 2A [Source:HGNC Symbol;Acc:28073]		rs982146	4	83822334	221	G	A	A	0.268817	-0.566503	4962	0.000413968	0.00594963	ENSG00000251022.2	THAP9-AS1	THAP9 antisense RNA 1 [Source:HGNC Symbol;Acc:44172]
kgp11812680	6	107077502	49	G	A	A	0.336842	-0.654335	4971	0.000141813	0.00186397	ENSG00000130348.7	QRSL1	glutaminyl-tRNA synthase (glutamine-hydrolyzing)-like 1 [Source:HGNC Symbol;Acc:21020]		rs7217258	17	7395549	47169	A	G	G	0.241935	-0.492784	4364	0.000424964	0.00610144	ENSG00000170175.6	CHRNB1	cholinergic receptor, nicotinic, beta 1 (muscle) [Source:HGNC Symbol;Acc:1961]
rs59679251	2	112826475	13675	G	A	A	0.0631579	-0.908103	3536	0.000142343	0.00186903	ENSG00000153214.5	TMEM87B	transmembrane protein 87B [Source:HGNC Symbol;Acc:25913]		rs140778478	14	78115056	-59358	A	G	G	0.107527	-0.659084	5447	0.000426516	0.0061175	ENSG00000119705.5	SLIRP	SRA stem-loop interacting RNA binding protein [Source:HGNC Symbol;Acc:20495]
rs4625825	19	46007334	15299	C	A	C	0.431579	-0.554129	4807	0.000143066	0.00187662	ENSG00000213889.6	PPM1N	protein phosphatase, Mg2+/Mn2+ dependent, 1N (putative) [Source:HGNC Symbol;Acc:26845]		rs34477554	12	123890033	144003	TC	T	T	0.268817	-0.587679	3805	0.000428063	0.00613345	ENSG00000235423.4	RP11-282O18.3
rs28904914	1	28217354	-23903	T	G	G	0.194737	0.710374	2764	0.000144664	0.00189565	ENSG00000117748.5	RPA2	replication protein A2, 32kDa [Source:HGNC Symbol;Acc:10290]		rs2144525	1	87753461	294769	G	A	A	0.376344	0.573605	4648	0.00043376	0.00620876	ENSG00000267561.1	RP5-1052I5.2	Heparan sulfate 2-O-sulfotransferase 1 [Source:UniProtKB/TrEMBL;Acc:K7EP71]
rs4936690	11	111646915	9764	T	A	T	0.326316	-0.587006	3763	0.00014596	0.00191069	ENSG00000137713.11	PPP2R1B	protein phosphatase 2, regulatory subunit A, beta [Source:HGNC Symbol;Acc:9303]		rs2304237	19	10446568	-3931	T	C	C	0.252688	-0.519867	4621	0.000436913	0.00624755	ENSG00000076662.5	ICAM3	intercellular adhesion molecule 3 [Source:HGNC Symbol;Acc:5346]
rs12539419	7	102358137	74899	A	AG	A	0.268421	-0.776339	3341	0.000146204	0.00191195	ENSG00000267368.1	UPK3BL	uroplakin 3B-like [Source:HGNC Symbol;Acc:37278]		rs1079476	4	147126604	-19105	T	G	G	0.236559	0.875001	3842	0.000444851	0.00635272	ENSG00000250673.1	RP11-6L6.2	Uncharacterized protein [Source:UniProtKB/TrEMBL;Acc:D6RFE9]
rs138311313	2	190581547	-67550	C	G	C	0.3	-0.488191	3352	0.000148348	0.00193802	ENSG00000128699.9	ORMDL1	ORM1-like 1 (S. cerevisiae) [Source:HGNC Symbol;Acc:16036]		rs34778827	8	23441800	11643	C	T	T	0.198925	-0.546581	4811	0.000445169	0.00635272	ENSG00000215298.3	FP15737
kgp917056	2	113296058	-3434	G	A	A	0.0789474	1.11511	4059	0.000148722	0.00194095	ENSG00000125630.11	POLR1B	polymerase (RNA) I polypeptide B, 128kDa [Source:HGNC Symbol;Acc:20454]		rs7542768	1	201125326	-15376	T	C	C	0.311828	0.347686	5178	0.000446982	0.00637215	ENSG00000116857.12	TMEM9	transmembrane protein 9 [Source:HGNC Symbol;Acc:18823]
rs10634597	16	70382554	352463	A	AAT	A	0.231579	-0.556087	2752	0.000151036	0.00196915	ENSG00000226232.4	RP11-419C5.2			kgp8662186	15	45720597	26068	G	A	A	0.274194	0.603678	3107	0.000451461	0.0064295	ENSG00000171763.13	SPATA5L1	spermatogenesis associated 5-like 1 [Source:HGNC Symbol;Acc:28762]
rs62002122	15	42146189	25906	C	T	T	0.294737	0.390807	3505	0.000152	0.00197826	ENSG00000243708.4	PLA2G4B	phospholipase A2, group IVB (cytosolic) [Source:HGNC Symbol;Acc:9036]		rs8113267	19	54938214	-21851	G	A	G	0.301075	-0.346278	6003	0.000455264	0.00647711	ENSG00000167615.12	LENG8	leukocyte receptor cluster (LRC) member 8 [Source:HGNC Symbol;Acc:15500]
rs2155179	11	76899731	60421	T	C	T	0.489474	0.433003	4580	0.000152041	0.00197826	ENSG00000137474.15	MYO7A	myosin VIIA [Source:HGNC Symbol;Acc:7606]		rs1135382	8	100891630	-14660	G	A	A	0.193548	-0.510426	3089	0.000459538	0.00653133	ENSG00000164919.6	COX6C	cytochrome c oxidase subunit VIc [Source:HGNC Symbol;Acc:2285]
rs79380111	5	64407410	-451653	A	C	C	0.178947	0.553536	4264	0.000158194	0.00205625	ENSG00000113593.7	PPWD1	peptidylprolyl isomerase domain and WD repeat containing 1 [Source:HGNC Symbol;Acc:28954]		rs257677	19	58486853	-26576	C	G	C	0.413979	0.501609	4035	0.000462647	0.0065689	ENSG00000176593.3	CTD-2368P22.1	HCG1811579; Uncharacterized protein [Source:UniProtKB/TrEMBL;Acc:G5E958]
rs116904561	20	25684243	79562	C	T	T	0.0631579	-0.836178	4005	0.000160026	0.00207797	ENSG00000213742.2	ZNF337-AS1	ZNF337 antisense RNA 1 [Source:HGNC Symbol;Acc:40759]		rs35457667	17	67930596	-27252	TA	T	T	0.231183	0.719531	4434	0.000473339	0.00671395	ENSG00000237560.1	AC004562.1
rs17167632	5	133930528	-143663	G	A	A	0.0842105	0.821501	3426	0.000161072	0.00208945	ENSG00000164615.3	CAMLG	calcium modulating ligand [Source:HGNC Symbol;Acc:1471]		rs3128902	6	29832514	-141846	A	C	A	0.123656	0.969194	11411	0.000477178	0.0067616	ENSG00000204622.6	HLA-J	major histocompatibility complex, class I, J (pseudogene) [Source:HGNC Symbol;Acc:4967]
rs765281	3	151115991	13391	T	C	C	0.442105	-0.546445	4590	0.000166114	0.00215269	ENSG00000169313.9	P2RY12	purinergic receptor P2Y, G-protein coupled, 12 [Source:HGNC Symbol;Acc:18124]		rs28538438	7	76132397	-7348	A	G	G	0.387097	-0.468796	4276	0.000478824	0.00677131	ENSG00000243566.2	UPK3B	uroplakin 3B [Source:HGNC Symbol;Acc:21444]
rs35561514	11	65448715	65862	ATT	A	A	0.384211	0.387674	2761	0.000168183	0.00217732	ENSG00000173327.3	MAP3K11	mitogen-activated protein kinase kinase kinase 11 [Source:HGNC Symbol;Acc:6850]		kgp10729929	21	46239427	17493	C	T	T	0.322581	-0.458278	5377	0.000478715	0.00677131	ENSG00000184787.14	UBE2G2	ubiquitin-conjugating enzyme E2G 2 [Source:HGNC Symbol;Acc:12483]
rs1618339	7	23229774	-15858	T	C	C	0.4	0.747261	5207	0.000169764	0.00219558	ENSG00000226816.2	AC005082.12			rs339723	3	42700630	58524	A	G	G	0.311828	-0.470942	3872	0.000481634	0.00679741	ENSG00000114857.13	NKTR	natural killer-tumor recognition sequence [Source:HGNC Symbol;Acc:7833]
rs5800596	12	104254416	19187	AT	A	A	0.384211	-0.787588	5297	0.000171211	0.00221208	ENSG00000257327.1	RP11-650K20.3	Uncharacterized protein [Source:UniProtKB/TrEMBL;Acc:F8VXI4]		rs5796655	12	16346858	-153218	GT	G	G	0.365591	0.287629	2856	0.000481217	0.00679741	ENSG00000008394.8	MGST1	microsomal glutathione S-transferase 1 [Source:HGNC Symbol;Acc:7061]
rs77078491	5	141358792	20899	G	T	G	0.178947	-0.446026	4089	0.000172095	0.00222128	ENSG00000013561.13	RNF14	ring finger protein 14 [Source:HGNC Symbol;Acc:10058]		rs149301	16	28499659	-108771	A	T	T	0.322581	0.604045	2558	0.000484807	0.00683535	ENSG00000197165.6	SULT1A2	sulfotransferase family, cytosolic, 1A, phenol-preferring, member 2 [Source:HGNC Symbol;Acc:11454]
rs8010398	14	31455452	-40155	C	G	C	0.221053	0.430118	3889	0.000172563	0.00222509	ENSG00000196792.7	STRN3	striatin, calmodulin binding protein 3 [Source:HGNC Symbol;Acc:15720]		rs8039771	15	55606863	-4295	C	T	T	0.360215	0.388368	5644	0.000485719	0.00684137	ENSG00000069943.5	PIGB	phosphatidylinositol glycan anchor biosynthesis, class B [Source:HGNC Symbol;Acc:8959]
rs7812180	7	97969140	16975	C	T	C	0.394737	0.76192	4779	0.000173198	0.0022293	ENSG00000272950.1	RP11-307C18.1			rs9846818	3	48375685	32510	C	T	T	0.408602	-0.312149	1809	0.000488002	0.00686666	ENSG00000172113.4	NME6	NME/NM23 nucleoside diphosphate kinase 6 [Source:HGNC Symbol;Acc:20567]
rs6556313	5	176792491	7653	A	G	G	0.357895	-0.577004	3347	0.000173235	0.0022293	ENSG00000169220.13	RGS14	regulator of G-protein signaling 14 [Source:HGNC Symbol;Acc:9996]		rs35065007	7	64312155	-18395	G	A	A	0.494624	0.435232	4704	0.000491457	0.00690838	ENSG00000198039.7	ZNF273	zinc finger protein 273 [Source:HGNC Symbol;Acc:13067]
rs116904561	20	25684243	6766	C	T	T	0.0631579	-0.827343	3735	0.000176455	0.00226622	ENSG00000130684.9	ZNF337	zinc finger protein 337 [Source:HGNC Symbol;Acc:15809]		kgp3759224	1	178180127	117008	C	T	T	0.166667	0.89272	4029	0.000493818	0.00693466	ENSG00000224687.1	RASAL2-AS1	RASAL2 antisense RNA 1 [Source:HGNC Symbol;Acc:44170]
rs35310240	9	123516414	-88848	C	CT	C	0.378947	-0.514964	2895	0.000176386	0.00226622	ENSG00000095261.9	PSMD5	proteasome (prosome, macropain) 26S subunit, non-ATPase, 5 [Source:HGNC Symbol;Acc:9563]		chr7:128217443	7	128217443	-76546	T	C	C	0.397849	0.688511	3944	0.00049541	0.00695009	ENSG00000229413.1	AC018638.1
rs11486388	16	21808333	1253	C	T	T	0.173684	-0.826763	1746	0.000177225	0.00227159	ENSG00000260306.1	RP11-645C24.5			rs16923189	9	5510644	99	A	G	G	0.284946	0.497624	4639	0.000496383	0.00695682	ENSG00000197646.6	PDCD1LG2	programmed cell death 1 ligand 2 [Source:HGNC Symbol;Acc:18731]
rs17626118	19	35181403	12917	T	C	C	0.157895	-1.13722	4676	0.000177104	0.00227159	ENSG00000256383.1	AC020910.2			rs12730767	1	163202359	-89325	G	C	C	0.177419	-0.9354	5270	0.000507691	0.00710824	ENSG00000232995.3	RP11-267N12.3
rs11605908	11	68798102	28586	G	A	A	0.189474	0.736705	4120	0.000177637	0.00227461	ENSG00000261625.1	RP11-554A11.4			kgp300568	12	9034012	-68628	A	G	G	0.376344	-0.547039	4298	0.000511875	0.00715305	ENSG00000139187.5	KLRG1	killer cell lectin-like receptor subfamily G, member 1 [Source:HGNC Symbol;Acc:6380]
rs7594345	2	216179251	2711	C	T	C	0.457895	0.507745	4511	0.000180422	0.00230798	ENSG00000138363.10	ATIC	5-aminoimidazole-4-carboxamide ribonucleotide formyltransferase/IMP cyclohydrolase [Source:HGNC Symbol;Acc:794]		rs12564900	1	16009856	156827	A	G	A	0.483871	0.595699	5461	0.000511906	0.00715305	ENSG00000132906.13	CASP9	caspase 9, apoptosis-related cysteine peptidase [Source:HGNC Symbol;Acc:1511]
rs2074481	6	30040706	65813	G	C	C	0.126316	-1.12273	11414	0.000181881	0.00232434	ENSG00000237669.1	HCG4P3	HLA complex group 4 pseudogene 3 [Source:HGNC Symbol;Acc:22922]		rs4907299	2	96780122	-1862	G	T	T	0.198925	0.705245	1539	0.000516366	0.00720109	ENSG00000222040.3	ADRA2B	adrenoceptor alpha 2B [Source:HGNC Symbol;Acc:282]
rs10499588	7	29635526	32099	A	G	G	0.336842	0.734641	4933	0.000182623	0.00233152	ENSG00000176532.3	PRR15	proline rich 15 [Source:HGNC Symbol;Acc:22310]		rs67724994	8	66651505	94536	G	C	C	0.166667	0.821797	3837	0.000516343	0.00720109	ENSG00000066855.11	MTFR1	mitochondrial fission regulator 1 [Source:HGNC Symbol;Acc:29510]
rs4798075	18	3247256	56861	A	C	A	0.2	0.772108	5683	0.000186175	0.00237217	ENSG00000265399.1	RP13-270P17.2			rs28726308	4	56234406	22130	C	T	C	0.397849	0.569413	4970	0.000541492	0.00754403	ENSG00000128039.6	SRD5A3	steroid 5 alpha-reductase 3 [Source:HGNC Symbol;Acc:25812]
rs7210665	17	78063966	-11389	A	G	G	0.3	-0.564274	6060	0.000186037	0.00237217	ENSG00000171298.8	GAA	glucosidase, alpha; acid [Source:HGNC Symbol;Acc:4065]		chr4:187071740	4	187071740	-7310	AT	ATT	ATT	0.397849	0.729095	6418	0.000544191	0.00755922	ENSG00000250327.1	RP11-173M11.2
rs28464379	16	30337186	871751	A	T	T	0.415789	-0.704619	2071	0.000187752	0.00238991	ENSG00000254634.3	RP11-231C14.3			rs26575	5	72294458	42650	A	G	G	0.397849	0.287364	4033	0.000543827	0.00755922	ENSG00000157107.9	FCHO2	FCH domain only 2 [Source:HGNC Symbol;Acc:25180]
kgp8396492	13	21719404	4751	G	A	G	0.405263	0.355334	5568	0.000189421	0.00240878	ENSG00000150459.8	SAP18	Sin3A-associated protein, 18kDa [Source:HGNC Symbol;Acc:10530]		rs2403276	11	18286113	15931	C	T	C	0.408602	-0.582856	4880	0.000543318	0.00755922	ENSG00000255071.1	SAA2-SAA4	SAA2-SAA4 readthrough [Source:HGNC Symbol;Acc:39550]
rs732716	19	4366219	-87792	A	G	G	0.289474	-0.854153	4855	0.000190499	0.0024201	ENSG00000267769.1	CTB-50L17.9			rs4501842	1	206759106	-26798	A	C	A	0.467742	-0.479035	2478	0.000544777	0.00755992	ENSG00000143486.11	EIF2D	eukaryotic translation initiation factor 2D [Source:HGNC Symbol;Acc:6583]
rs55978412	18	61624541	-12618	CA	C	C	0.242105	-0.430901	4993	0.000191487	0.00242787	ENSG00000166401.9	SERPINB8	serpin peptidase inhibitor, clade B (ovalbumin), member 8 [Source:HGNC Symbol;Acc:8952]		rs60035479	16	4531349	-57480	CA	C	CA	0.268817	0.576531	4346	0.000549249	0.00761448	ENSG00000089486.12	CDIP1	cell death-inducing p53 target 1 [Source:HGNC Symbol;Acc:13234]
rs35606311	6	79600131	22942	TA	T	TA	0.442105	0.582093	4979	0.000191412	0.00242787	ENSG00000146243.9	IRAK1BP1	interleukin-1 receptor-associated kinase 1 binding protein 1 [Source:HGNC Symbol;Acc:17368]		rs13098144	3	139556355	-97672	T	A	A	0.0591398	1.01624	4277	0.0005616	0.00777806	ENSG00000158258.11	CLSTN2	calsyntenin 2 [Source:HGNC Symbol;Acc:17448]
rs35605746	19	10682247	5534	A	G	A	0.236842	0.445763	4224	0.000193186	0.00244701	ENSG00000129347.15	KRI1	KRI1 homolog (S. cerevisiae) [Source:HGNC Symbol;Acc:25769]		rs71727149	1	40942454	-31879	ATTG	A	A	0.365591	-0.716964	4563	0.000563595	0.00779803	ENSG00000238287.1	RP11-656D10.3
kgp2294000	9	211762	-4131	C	G	C	0.436842	-0.679548	4192	0.000196678	0.0024888	ENSG00000183784.5	C9orf66	chromosome 9 open reading frame 66 [Source:HGNC Symbol;Acc:26436]		rs4682747	3	44619134	-581	G	C	G	0.0752688	-1.00439	3601	0.00056485	0.00780773	ENSG00000144792.5	ZNF660	zinc finger protein 660 [Source:HGNC Symbol;Acc:26720]
rs56142900	9	138849618	-3608	CT	C	CT	0.421053	-0.429952	4526	0.000197714	0.00249946	ENSG00000130560.4	UBAC1	UBA domain containing 1 [Source:HGNC Symbol;Acc:30221]		rs11162123	1	76789556	599520	T	C	C	0.150538	-0.652792	5110	0.000568015	0.00784379	ENSG00000117054.9	ACADM	acyl-CoA dehydrogenase, C-4 to C-12 straight chain [Source:HGNC Symbol;Acc:89]
rs11630263	15	71155759	9261	C	T	C	0.273684	0.597801	4057	0.000198613	0.00250837	ENSG00000166173.9	LARP6	La ribonucleoprotein domain family, member 6 [Source:HGNC Symbol;Acc:24012]		rs28360509	6	41748263	176	C	T	T	0.252688	0.49016	4264	0.000568679	0.00784528	ENSG00000124593.10	PRICKLE4	prickle homolog 4 (Drosophila) [Source:HGNC Symbol;Acc:16805]
rs825453	12	124508758	52366	A	T	A	0.442105	-0.655512	4437	0.000199301	0.0025146	ENSG00000179195.11	ZNF664	zinc finger protein 664 [Source:HGNC Symbol;Acc:25406]		rs6888037	5	127406259	-12605	G	T	G	0.215054	0.718189	4454	0.000580648	0.00800257	ENSG00000245937.3	CTC-228N24.3
rs5757318	22	39275656	7337	A	T	T	0.157895	-0.424477	3653	0.000201054	0.00253424	ENSG00000183741.7	CBX6	chromobox homolog 6 [Source:HGNC Symbol;Acc:1556]		rs4507528	5	115080307	-72344	T	C	C	0.456989	-0.665128	5598	0.000583188	0.00802972	ENSG00000129596.4	CDO1	cysteine dioxygenase type 1 [Source:HGNC Symbol;Acc:1795]
rs2562164	16	176743	-12116	A	G	G	0.447368	-0.537803	2694	0.000203824	0.00256665	ENSG00000103148.11	NPRL3	nitrogen permease regulator-like 3 (S. cerevisiae) [Source:HGNC Symbol;Acc:14124]		rs1462293	2	196719555	278854	T	A	T	0.370968	0.411996	4065	0.00058695	0.00806588	ENSG00000196950.9	SLC39A10	solute carrier family 39 (zinc transporter), member 10 [Source:HGNC Symbol;Acc:20861]
rs1543907	8	67263070	-79350	A	G	A	0.457895	0.415693	2775	0.000204198	0.00256885	ENSG00000147576.11	ADHFE1	alcohol dehydrogenase, iron containing, 1 [Source:HGNC Symbol;Acc:16354]		rs75841666	11	519240	11940	T	C	C	0.0752688	-0.645386	3466	0.000586958	0.00806588	ENSG00000023191.12	RNH1	ribonuclease/angiogenin inhibitor 1 [Source:HGNC Symbol;Acc:10074]
rs78545543	2	228216873	27006	A	AT	AT	0.121053	-0.569326	5735	0.000204409	0.002569	ENSG00000168958.15	MFF	mitochondrial fission factor [Source:HGNC Symbol;Acc:24858]		rs57102833	10	75131270	261053	T	TA	TA	0.0591398	-1.0396	2238	0.000590384	0.00810506	ENSG00000166321.9	NUDT13	nudix (nucleoside diphosphate linked moiety X)-type motif 13 [Source:HGNC Symbol;Acc:18827]
kgp3933597	12	9772584	-14604	A	G	A	0.136842	0.805313	5522	0.000204635	0.00256934	ENSG00000256594.3	RP11-705C15.2			rs977978	11	77865936	15230	A	G	G	0.473118	-0.499945	3972	0.000595794	0.00817137	ENSG00000159063.8	ALG8	ALG8, alpha-1,3-glucosyltransferase [Source:HGNC Symbol;Acc:23161]
rs17851253	20	57564695	8432	C	T	T	0.0736842	-0.879829	4122	0.000205484	0.00257749	ENSG00000101158.8	NELFCD	negative elongation factor complex member C/D [Source:HGNC Symbol;Acc:15934]		rs9490530	6	123031399	238323	T	C	C	0.241935	-0.715447	4758	0.000600016	0.00822128	ENSG00000135549.10	PKIB	protein kinase (cAMP-dependent, catalytic) inhibitor beta [Source:HGNC Symbol;Acc:9018]
rs1049562	14	20940515	3402	C	T	T	0.136842	-0.568021	4615	0.000207464	0.00259725	ENSG00000198805.7	PNP	purine nucleoside phosphorylase [Source:HGNC Symbol;Acc:7892]		rs1265067	6	31116142	-9873	G	A	A	0.301075	0.5978	13637	0.000605865	0.00829336	ENSG00000204536.9	CCHCR1	coiled-coil alpha-helical rod protein 1 [Source:HGNC Symbol;Acc:13930]
rs7660555	4	516896	23907	T	C	C	0.131579	0.685852	3598	0.000207663	0.00259725	ENSG00000174227.11	PIGG	phosphatidylinositol glycan anchor biosynthesis, class G [Source:HGNC Symbol;Acc:25985]		rs2106598	7	24444664	818690	C	G	G	0.360215	0.790914	5232	0.000611355	0.00836039	ENSG00000232553.3	AC006026.10
rs9970392	1	171088658	28640	C	T	T	0.0631579	1.39526	5584	0.000207372	0.00259725	ENSG00000007933.8	FMO3	flavin containing monooxygenase 3 [Source:HGNC Symbol;Acc:3771]		rs283415	4	100270607	-3577	C	T	C	0.327957	0.623981	5170	0.00061443	0.0083943	ENSG00000248144.1	ADH1C	alcohol dehydrogenase 1C (class I), gamma polypeptide [Source:HGNC Symbol;Acc:251]
rs8101488	19	38825094	30293	A	G	G	0.226316	-0.914895	4232	0.000208091	0.00260008	ENSG00000167644.7	C19orf33	chromosome 19 open reading frame 33 [Source:HGNC Symbol;Acc:16668]		rs6510071	19	57962643	-26295	C	G	G	0.38172	0.548848	5297	0.000616278	0.0084114	ENSG00000197128.7	ZNF772	zinc finger protein 772 [Source:HGNC Symbol;Acc:33106]
rs28496282	5	177032372	13213	G	C	G	0.452632	0.301988	3487	0.000209946	0.00262073	ENSG00000184840.7	TMED9	transmembrane emp24 protein transport domain containing 9 [Source:HGNC Symbol;Acc:24878]		rs234303	19	40528326	-68506	A	G	G	0.0752688	1.2434	4038	0.000617888	0.00842522	ENSG00000269749.1	AC005614.5
rs7070542	10	99581226	-28770	A	C	A	0.389474	0.541504	3770	0.000214477	0.0026747	ENSG00000155265.6	GOLGA7B	golgin A7 family, member B [Source:HGNC Symbol;Acc:31668]		chr1:212952347	1	212952347	-12823	C	G	G	0.0698925	-1.11314	4333	0.000618826	0.00842865	ENSG00000203705.6	TATDN3	TatD DNase domain containing 3 [Source:HGNC Symbol;Acc:27010]
rs2897968	12	46763686	642128	G	A	G	0.394737	0.50253	3195	0.000215729	0.00268771	ENSG00000273015.1	LINC00938	long intergenic non-protein coding RNA 938 [Source:HGNC Symbol;Acc:48630]		rs62246267	3	9403161	-1365	G	A	A	0.129032	-0.644306	4717	0.000619335	0.00842865	ENSG00000134077.11	THUMPD3	THUMP domain containing 3 [Source:HGNC Symbol;Acc:24493]
rs72660024	1	39436950	-55040	C	G	G	0.278947	-0.383918	3934	0.000220052	0.00273629	ENSG00000168653.6	NDUFS5	NADH dehydrogenase (ubiquinone) Fe-S protein 5, 15kDa (NADH-coenzyme Q reductase) [Source:HGNC Symbol;Acc:7712]		rs1021994	1	212922750	-108847	G	A	A	0.166667	0.704886	4312	0.000620358	0.00843443	ENSG00000162769.8	FLVCR1	feline leukemia virus subgroup C cellular receptor 1 [Source:HGNC Symbol;Acc:24682]
chr15:41039885	15	41039885	-660721	G	<INS:ME:ALU>	<INS:ME:ALU	0.0894737	-0.81458	3876	0.000220042	0.00273629	ENSG00000137815.10	RTF1	Rtf1, Paf1/RNA polymerase II complex component, homolog (S. cerevisiae) [Source:HGNC Symbol;Acc:28996]		rs2144525	1	87753461	158013	G	A	A	0.376344	0.611436	4184	0.000626282	0.00849041	ENSG00000267272.1	LINC01140	long intergenic non-protein coding RNA 1140 [Source:HGNC Symbol;Acc:27922]
rs7214675	17	79273446	4099	C	T	T	0.152632	0.522287	5474	0.000222475	0.00276376	ENSG00000157637.8	SLC38A10	solute carrier family 38, member 10 [Source:HGNC Symbol;Acc:28237]		rs143067705	6	29718329	-190708	ATT	AT	AT	0.11828	-0.601963	11266	0.000625384	0.00849041	ENSG00000206503.7	HLA-A	major histocompatibility complex, class I, A [Source:HGNC Symbol;Acc:4931]
rs4815603	20	3772527	4949	A	T	A	0.442105	0.491827	5140	0.000226999	0.00281725	ENSG00000101224.13	CDC25B	cell division cycle 25B [Source:HGNC Symbol;Acc:1726]		rs237738	20	47904920	-441459	T	C	T	0.182796	-0.729889	4723	0.000625914	0.00849041	ENSG00000231878.1	SNRPFP1	small nuclear ribonucleoprotein polypeptide F pseudogene 1 [Source:HGNC Symbol;Acc:16551]
rs2102826	12	76529428	624012	T	C	C	0.321053	-0.512706	4533	0.000230091	0.00285288	ENSG00000111615.8	KRR1	KRR1, small subunit (SSU) processome component, homolog (yeast) [Source:HGNC Symbol;Acc:5176]		rs10925064	1	247665340	-24714	G	T	T	0.370968	0.684753	6425	0.000627344	0.00849663	ENSG00000227135.1	GCSAML-AS1	GCSAML antisense RNA 1 [Source:HGNC Symbol;Acc:41244]
rs13182948	5	145694618	132395	T	C	C	0.168421	0.620265	3831	0.000233293	0.0028898	ENSG00000133706.13	LARS	leucyl-tRNA synthetase [Source:HGNC Symbol;Acc:6512]		rs4959753	6	3021235	-3790	G	A	A	0.150538	-0.956696	5524	0.000631688	0.00854726	ENSG00000261015.1	RP1-90J20.11
rs10577073	15	64781727	101780	CTT	C	CTT	0.115789	-0.862161	3648	0.000233685	0.00289188	ENSG00000103671.5	TRIP4	thyroid hormone receptor interactor 4 [Source:HGNC Symbol;Acc:12310]		kgp1504177	16	77238044	4750	G	A	A	0.241935	0.963586	8118	0.000642785	0.00868907	ENSG00000205078.5	SYCE1L	synaptonemal complex central element protein 1-like [Source:HGNC Symbol;Acc:37236]
rs60733582	6	42173975	-11628	AAG	A	AAG	0.421053	0.550474	4235	0.000236135	0.0029194	ENSG00000048544.5	MRPS10	mitochondrial ribosomal protein S10 [Source:HGNC Symbol;Acc:14502]		rs56265117	1	17306923	-407	C	T	T	0.360215	-0.39832	4247	0.000648751	0.00876132	ENSG00000117122.9	MFAP2	microfibrillar-associated protein 2 [Source:HGNC Symbol;Acc:7033]
rs9802576	9	140144649	-4976	G	A	G	0.252632	0.379437	3057	0.000238055	0.00294033	ENSG00000188986.4	NELFB	negative elongation factor complex member B [Source:HGNC Symbol;Acc:24324]		rs36059532	5	179863752	-378900	AGCG	A	AGCG	0.483871	0.352943	3947	0.000651005	0.00878335	ENSG00000131446.11	MGAT1	mannosyl (alpha-1,3-)-glycoprotein beta-1,2-N-acetylglucosaminyltransferase [Source:HGNC Symbol;Acc:7044]
rs62409450	3	196521030	-943020	A	G	G	0.0421053	0.89691	3160	0.000238286	0.00294036	ENSG00000122068.8	FYTTD1	forty-two-three domain containing 1 [Source:HGNC Symbol;Acc:25407]		kgp11445584	16	3515279	100180	A	G	G	0.241935	-0.475819	3559	0.000653038	0.00880235	ENSG00000262621.2	NAA60	N-alpha-acetyltransferase 60 [Source:RefSeq peptide;Acc:NP_001077069]
rs76007885	3	195618039	233072	C	T	T	0.184211	-0.774683	5373	0.000242926	0.00299476	ENSG00000215837.7	SDHAP2	succinate dehydrogenase complex, subunit A, flavoprotein pseudogene 2 [Source:HGNC Symbol;Acc:27408]		rs2232016	1	107599918	651	C	T	T	0.193548	-0.429863	4761	0.00066592	0.00896742	ENSG00000198890.6	PRMT6	protein arginine methyltransferase 6 [Source:HGNC Symbol;Acc:18241]
rs4903150	14	74311428	-7119	T	C	C	0.357895	-0.527752	4731	0.000244497	0.00301125	ENSG00000140043.7	PTGR2	prostaglandin reductase 2 [Source:HGNC Symbol;Acc:20149]		rs2729595	16	1027688	-3630	G	A	A	0.295699	0.563728	5348	0.000671821	0.00903825	ENSG00000103227.14	LMF1	lipase maturation factor 1 [Source:HGNC Symbol;Acc:14154]
rs111233427	7	66171773	-138040	T	G	G	0.0578947	-0.912512	6677	0.000246415	0.00303198	ENSG00000230583.2	GTF2IRD1P1	GTF2I repeat domain containing 1 pseusogene 1 [Source:HGNC Symbol;Acc:44136]		rs1131123	6	31239378	-529	T	G	T	0.489247	-0.550403	13816	0.000680876	0.00915134	ENSG00000204525.10	HLA-C	major histocompatibility complex, class I, C [Source:HGNC Symbol;Acc:4933]
rs35634465	18	12735020	76283	C	T	T	0.242105	-0.378346	5506	0.000248504	0.00305477	ENSG00000128789.16	PSMG2	proteasome (prosome, macropain) assembly chaperone 2 [Source:HGNC Symbol;Acc:24929]		rs1775148	1	205757824	13236	C	T	C	0.295699	0.471297	3295	0.000681571	0.00915195	ENSG00000117280.8	RAB7L1	RAB7, member RAS oncogene family-like 1 [Source:HGNC Symbol;Acc:9789]
rs11739598	5	31484339	-47964	G	C	C	0.315789	0.509651	4793	0.000248747	0.00305485	ENSG00000113360.12	DROSHA	drosha, ribonuclease type III [Source:HGNC Symbol;Acc:17904]		rs5770761	22	50285692	-10184	T	C	C	0.231183	0.524759	6428	0.000682403	0.00915441	ENSG00000273192.1	CITF22-1A6.3
rs59730492	14	77728516	-58711	C	T	T	0.273684	0.592141	5773	0.000251885	0.00308787	ENSG00000100577.14	GSTZ1	glutathione S-transferase zeta 1 [Source:HGNC Symbol;Acc:4643]		rs73524899	11	87220319	553658	G	A	A	0.11828	0.84779	6165	0.000683523	0.00916071	ENSG00000246523.3	RP11-736K20.6
rs112080267	22	22132756	-204457	A	AATTT	A	0.410526	-0.427169	2369	0.000251914	0.00308787	ENSG00000100038.15	TOP3B	topoisomerase (DNA) III beta [Source:HGNC Symbol;Acc:11993]		rs139089087	1	110942259	8555	AC	A	A	0.0967742	-0.678142	4654	0.00069739	0.00933769	ENSG00000168679.13	SLC16A4	solute carrier family 16, member 4 [Source:HGNC Symbol;Acc:10925]
rs1920013	3	44575840	-43875	G	A	G	0.0736842	-1.00697	3601	0.000252498	0.00309209	ENSG00000144792.5	ZNF660	zinc finger protein 660 [Source:HGNC Symbol;Acc:26720]		rs11443013	12	69787291	45170	G	GA	GA	0.462366	-0.503634	5313	0.000706587	0.00944289	ENSG00000090382.2	LYZ	lysozyme [Source:HGNC Symbol;Acc:6740]
rs57566335	12	1621267	4783	TA	T	T	0.221053	0.773334	4718	0.000252828	0.00309319	ENSG00000249628.2	LINC00942	long intergenic non-protein coding RNA 942 [Source:HGNC Symbol;Acc:48636]		rs1101814	12	47652673	10766	A	T	T	0.333333	0.802715	5123	0.000706225	0.00944289	ENSG00000258181.1	RP11-493L12.4
rs1128894	1	153604422	-2394	T	C	T	0.426316	-0.458921	3908	0.000259059	0.00316642	ENSG00000271853.1	RP1-178F15.5			kgp10396769	9	19220951	-187974	C	A	C	0.387097	0.591786	5673	0.000717152	0.00957501	ENSG00000177076.4	ACER2	alkaline ceramidase 2 [Source:HGNC Symbol;Acc:23675]
rs113555779	1	38362803	-49926	G	A	A	0.215789	0.416315	4288	0.000259603	0.00316887	ENSG00000204084.8	INPP5B	inositol polyphosphate-5-phosphatase, 75kDa [Source:HGNC Symbol;Acc:6077]		rs243260	19	4363170	-94649	G	T	G	0.456989	-0.404087	4858	0.000719461	0.00959675	ENSG00000167671.7	UBXN6	UBX domain protein 6 [Source:HGNC Symbol;Acc:14928]
rs146160211	8	146200290	-27991	G	A	A	0.0578947	1.11202	998	0.00025975	0.00316887	ENSG00000196922.6	ZNF252P	zinc finger protein 252, pseudogene [Source:HGNC Symbol;Acc:13046]		rs6519166	22	39472177	35253	C	A	C	0.311828	-0.334443	3691	0.000720639	0.00960338	ENSG00000239713.3	APOBEC3G	apolipoprotein B mRNA editing enzyme, catalytic polypeptide-like 3G [Source:HGNC Symbol;Acc:17357]
rs12367491	12	82101514	-51818	C	T	T	0.210526	0.732413	4425	0.000262764	0.00320261	ENSG00000139220.12	PPFIA2	protein tyrosine phosphatase, receptor type, f polypeptide (PTPRF), interacting protein (liprin), alpha 2 [Source:HGNC Symbol;Acc:9246]		rs11704361	22	17683675	-19204	G	T	G	0.327957	0.386955	4143	0.00072847	0.00969857	ENSG00000093072.11	CECR1	cat eye syndrome chromosome region, candidate 1 [Source:HGNC Symbol;Acc:1839]
rs28464379	16	30337186	871214	A	T	T	0.415789	-0.69495	2071	0.000264851	0.003225	ENSG00000261740.1	RP11-345J4.5	BolA-like protein 2 [Source:UniProtKB/TrEMBL;Acc:H3BV85]		rs35811931	3	49003396	-56330	G	GA	G	0.344086	-0.426024	2193	0.000745063	0.00991012	ENSG00000178149.12	DALRD3	DALR anticodon binding domain containing 3 [Source:HGNC Symbol;Acc:25536]
kgp2005309	21	47199436	135828	C	T	T	0.215789	0.641811	6188	0.000268573	0.00326724	ENSG00000183570.12	PCBP3	poly(rC) binding protein 3 [Source:HGNC Symbol;Acc:8651]		rs375292338	5	172482903	-88542	CACTT	C	C	0.166667	-0.800504	5237	0.000748716	0.00994933	ENSG00000113734.13	BNIP1	BCL2/adenovirus E1B 19kDa interacting protein 1 [Source:HGNC Symbol;Acc:1082]
rs35764689	15	43649008	26136	CA	C	C	0.131579	-0.792267	2056	0.000273261	0.00332114	ENSG00000168803.10	ADAL	adenosine deaminase-like [Source:HGNC Symbol;Acc:31853]		rs8106090	19	44371210	-34747	A	G	G	0.473118	-0.657849	5652	0.000773534	0.0102694	ENSG00000267058.1	RP11-15A1.3
rs876531	2	242500662	2526	C	T	C	0.447368	0.371972	4321	0.000273986	0.00332682	ENSG00000176720.3	BOK	BCL2-related ovarian killer [Source:HGNC Symbol;Acc:1087]		rs3120045	1	43697968	60148	G	A	G	0.451613	-0.585626	3920	0.000777497	0.0103123	ENSG00000243710.3	WDR65	WD repeat domain 65 [Source:HGNC Symbol;Acc:26485]
rs4985407	16	70285901	6382	A	G	A	0.489474	-0.683519	2684	0.000275327	0.00333996	ENSG00000261556.4	RP11-296I10.6			rs138832748	15	66671081	85526	A	AT	AT	0.311828	-0.436604	4638	0.000781329	0.0103534	ENSG00000166938.8	DIS3L	DIS3 mitotic control homolog (S. cerevisiae)-like [Source:HGNC Symbol;Acc:28698]
rs2759009	9	131599008	18255	C	T	C	0.336842	0.48436	3100	0.000276558	0.00335175	ENSG00000167136.6	ENDOG	endonuclease G [Source:HGNC Symbol;Acc:3346]		rs75588642	11	4665086	436	C	T	T	0.215054	-0.679541	7557	0.000792773	0.0104952	ENSG00000180785.8	OR51E1	olfactory receptor, family 51, subfamily E, member 1 [Source:HGNC Symbol;Acc:15194]
rs66471221	17	80427817	11761	A	G	G	0.294737	-0.538585	4226	0.00028651	0.00346839	ENSG00000141562.13	NARF	nuclear prelamin A recognition factor [Source:HGNC Symbol;Acc:29916]		rs768981	4	77194473	59280	G	A	G	0.295699	-0.598159	5989	0.000796659	0.0105368	ENSG00000189157.9	FAM47E	family with sequence similarity 47, member E [Source:HGNC Symbol;Acc:34343]
rs8177105	7	142553789	997	T	C	C	0.205263	-0.716042	3386	0.00028672	0.00346839	ENSG00000106123.7	EPHB6	EPH receptor B6 [Source:HGNC Symbol;Acc:3396]		rs8072531	17	4752260	-91043	G	A	G	0.467742	0.458432	5689	0.000798769	0.0105548	ENSG00000108523.11	RNF167	ring finger protein 167 [Source:HGNC Symbol;Acc:24544]
rs35035339	1	1329421	-13272	G	A	A	0.115789	0.780605	3093	0.000287776	0.0034779	ENSG00000242485.1	MRPL20	mitochondrial ribosomal protein L20 [Source:HGNC Symbol;Acc:14478]		kgp8971267	19	57488423	136327	C	T	C	0.462366	-0.585569	5585	0.000802237	0.0105907	ENSG00000198300.8	PEG3	paternally expressed 3 [Source:HGNC Symbol;Acc:8826]
rs34160350	17	26264319	62648	T	C	C	0.178947	-0.671091	3013	0.000291964	0.00352522	ENSG00000266527.1	RP11-138P22.1			rs112607398	19	59042048	-42822	CT	C	C	0.0483871	0.951406	2363	0.000803994	0.0106039	ENSG00000213753.6	CENPBD1P1	CENPBD1 pseudogene 1 [Source:HGNC Symbol;Acc:28421]
rs12378391	9	139086666	-604136	C	A	A	0.173684	-0.98395	3475	0.000296154	0.00357247	ENSG00000213213.9	CCDC183	coiled-coil domain containing 183 [Source:HGNC Symbol;Acc:28236]		rs5751229	22	42545221	16671	G	A	A	0.225806	0.789806	4278	0.000807139	0.0106355	ENSG00000227370.1	RP4-669P10.19
rs2472318	21	30298894	41201	T	C	C	0.452632	-0.472352	5062	0.000298967	0.00360303	ENSG00000156239.7	N6AMT1	N-6 adenine-specific DNA methyltransferase 1 (putative) [Source:HGNC Symbol;Acc:16021]		rs77199433	21	40812549	-5232	G	A	A	0.268817	0.592485	5945	0.000824826	0.0108584	ENSG00000185437.9	SH3BGR	SH3 domain binding glutamic acid-rich protein [Source:HGNC Symbol;Acc:10822]
rs35245276	7	66765198	-2696	T	C	C	0.426316	-0.645113	7485	0.000299945	0.00361145	ENSG00000067601.6	PMS2P4	postmeiotic segregation increased 2 pseudogene 4 [Source:HGNC Symbol;Acc:9129]		rs143733772	6	88037027	-69813	T	G	T	0.38172	-0.745776	5283	0.000828887	0.0109017	ENSG00000203871.4	C6orf164	chromosome 6 open reading frame 164 [Source:HGNC Symbol;Acc:21404]
rs148436177	3	100916502	-478772	A	AG	AG	0.289474	-0.480031	4620	0.000302813	0.00364123	ENSG00000256628.2	ZBTB11-AS1	ZBTB11 antisense RNA 1 [Source:HGNC Symbol;Acc:48573]		rs4501666	9	87242764	-40702	C	T	T	0.489247	0.511656	4224	0.000835807	0.0109824	ENSG00000148053.11	NTRK2	neurotrophic tyrosine kinase, receptor, type 2 [Source:HGNC Symbol;Acc:8032]
rs9685761	4	1377942	36888	C	G	C	0.352632	-0.39936	4670	0.000302983	0.00364123	ENSG00000163945.11	UVSSA	UV-stimulated scaffold protein A [Source:HGNC Symbol;Acc:29304]		rs34453338	12	33911383	-263833	C	CTG	CTG	0.38172	-0.662909	4284	0.000839692	0.0110232	ENSG00000139133.2	ALG10	ALG10, alpha-1,2-glucosyltransferase [Source:HGNC Symbol;Acc:23162]
rs1043784	6	7881931	-182666	T	C	C	0.184211	-0.545816	5857	0.00030576	0.00366778	ENSG00000259040.3	BLOC1S5-TXNDC5	BLOC1S5-TXNDC5 readthrough (NMD candidate) [Source:HGNC Symbol;Acc:42001]		kgp4682269	9	131607921	15821	A	G	A	0.327957	0.380978	3129	0.000844008	0.0110696	ENSG00000198917.7	C9orf114	chromosome 9 open reading frame 114 [Source:HGNC Symbol;Acc:26933]
kgp3416802	8	144637257	-80926	C	A	A	0.294737	0.455563	4088	0.000305655	0.00366778	ENSG00000183309.7	ZNF623	zinc finger protein 623 [Source:HGNC Symbol;Acc:29084]		rs35129549	2	114002779	4472	A	T	T	0.311828	-0.710879	3987	0.000848441	0.0111174	ENSG00000258395.1	RP11-65I12.1
rs7219364	17	33759413	28021	G	C	C	0.131579	0.88464	3775	0.000311057	0.00372665	ENSG00000267547.1	RP11-686D22.4			rs2126526	4	38618689	-47741	A	G	A	0.446237	-0.505633	5664	0.00085339	0.0111718	ENSG00000196355.2	AC021860.1	Uncharacterized protein [Source:UniProtKB/TrEMBL;Acc:Q8WZ27]
rs2729826	15	63360446	-3664	G	C	G	0.305263	-0.331462	4558	0.000311298	0.00372665	ENSG00000259627.1	RP11-244F12.2			rs73168961	3	151656396	124571	T	G	G	0.172043	-0.599722	4512	0.000855971	0.0111952	ENSG00000114771.9	AADAC	arylacetamide deacetylase [Source:HGNC Symbol;Acc:17]
rs3120045	1	43697968	60148	G	A	G	0.463158	-0.726378	3920	0.000311534	0.00372665	ENSG00000243710.3	WDR65	WD repeat domain 65 [Source:HGNC Symbol;Acc:26485]		rs10883451	10	101924418	-103019	T	C	C	0.333333	0.503139	4324	0.000887258	0.0115937	ENSG00000095485.12	CWF19L1	CWF19-like 1, cell cycle control (S. pombe) [Source:HGNC Symbol;Acc:25613]
rs10181777	2	27187254	-6226	G	A	A	0.257895	0.693749	2701	0.000312224	0.00373144	ENSG00000084764.6	MAPRE3	microtubule-associated protein, RP/EB family, member 3 [Source:HGNC Symbol;Acc:6892]		rs79902743	11	4690110	60621	T	G	G	0.112903	-0.646247	7565	0.000893917	0.0116699	ENSG00000167333.8	TRIM68	tripartite motif containing 68 [Source:HGNC Symbol;Acc:21161]
rs12077003	1	110991893	-1929	G	A	A	0.178947	0.693562	4739	0.000314551	0.00375578	ENSG00000143125.5	PROK1	prokineticin 1 [Source:HGNC Symbol;Acc:18454]		rs10924958	1	247358618	6790	T	C	C	0.430108	0.304243	6550	0.000899675	0.0117342	ENSG00000259865.1	RP11-488L18.10
rs2544109	12	45483229	167598	C	A	A	0.389474	0.718936	3019	0.000316235	0.00376891	ENSG00000184613.6	NELL2	NEL-like 2 (chicken) [Source:HGNC Symbol;Acc:7751]		rs9820715	3	195742301	357368	C	T	T	0.274194	0.60629	5374	0.00091164	0.0118792	ENSG00000242086.4	LINC00969	long intergenic non-protein coding RNA 969 [Source:HGNC Symbol;Acc:48729]
rs2306671	3	58563151	-50186	C	T	C	0.5	0.457965	4070	0.000315986	0.00376891	ENSG00000168309.12	FAM107A	family with sequence similarity 107, member A [Source:HGNC Symbol;Acc:30827]		rs11462269	2	46765633	-4063	C	CA	CA	0.247312	-0.560444	5321	0.000922414	0.0120085	ENSG00000250565.2	ATP6V1E2	ATPase, H+ transporting, lysosomal 31kDa, V1 subunit E2 [Source:HGNC Symbol;Acc:18125]
chr12:110911024	12	110911024	4855	C	CT	CT	0.168421	-0.803055	2473	0.00031735	0.00377871	ENSG00000204856.7	FAM216A	family with sequence similarity 216, member A [Source:HGNC Symbol;Acc:30180]		rs1187529	6	167376693	6014	T	A	T	0.430108	0.286581	5498	0.000923724	0.0120145	ENSG00000026297.11	RNASET2	ribonuclease T2 [Source:HGNC Symbol;Acc:21686]
rs376312061	12	123203073	1634	C	CTT	CTT	0.236842	0.613202	3536	0.000317857	0.00378126	ENSG00000255398.2	HCAR3	hydroxycarboxylic acid receptor 3 [Source:HGNC Symbol;Acc:16824]		rs11750858	5	102896400	-2094	T	C	C	0.225806	-0.538398	3868	0.000926177	0.0120353	ENSG00000112874.5	NUDT12	nudix (nucleoside diphosphate linked moiety X)-type motif 12 [Source:HGNC Symbol;Acc:18826]
rs60721026	11	68801310	20433	T	G	G	0.221053	0.670906	4106	0.000321593	0.00382218	ENSG00000172935.8	MRGPRF	MAS-related GPR, member F [Source:HGNC Symbol;Acc:24828]		rs2290562	16	4853816	865	G	A	A	0.241935	0.453785	5425	0.000934768	0.0121357	ENSG00000067836.8	ROGDI	rogdi homolog (Drosophila) [Source:HGNC Symbol;Acc:29478]
rs61815114	1	151770603	6711	G	A	A	0.321053	-0.689897	3318	0.000324759	0.0038542	ENSG00000182134.11	TDRKH	tudor and KH domain containing [Source:HGNC Symbol;Acc:11713]		rs11159116	14	75550584	80970	G	T	G	0.478495	0.595797	3669	0.000937897	0.0121652	ENSG00000119718.6	EIF2B2	eukaryotic translation initiation factor 2B, subunit 2 beta, 39kDa [Source:HGNC Symbol;Acc:3258]
rs12116935	1	36789546	211	A	G	G	0.489474	0.532861	2795	0.000324884	0.0038542	ENSG00000116883.8	RP11-268J15.5			rs1459062	4	120049658	-84084	G	A	A	0.467742	0.312655	5222	0.000947324	0.0122761	ENSG00000145390.7	USP53	ubiquitin specific peptidase 53 [Source:HGNC Symbol;Acc:29255]
rs34883567	16	10489363	69072	C	A	A	0.178947	-0.770625	6523	0.000325705	0.00386039	ENSG00000166669.9	ATF7IP2	activating transcription factor 7 interacting protein 2 [Source:HGNC Symbol;Acc:20397]		kgp9107899	16	66588770	-49007	C	T	C	0.424731	-0.282061	3006	0.000955846	0.0123752	ENSG00000140931.15	CMTM3	CKLF-like MARVEL transmembrane domain containing 3 [Source:HGNC Symbol;Acc:19174]
rs140770	2	63879904	-188170	T	TCAGGTAC	T	0.263158	-0.424742	3190	0.000326384	0.00386489	ENSG00000169764.10	UGP2	UDP-glucose pyrophosphorylase 2 [Source:HGNC Symbol;Acc:12527]		rs2276861	3	45527507	97509	A	T	T	0.387097	-0.495643	4311	0.000963503	0.0124629	ENSG00000011376.5	LARS2	leucyl-tRNA synthetase 2, mitochondrial [Source:HGNC Symbol;Acc:17095]
rs2277263	10	126502141	21845	T	A	A	0.336842	-0.630492	5225	0.000331662	0.00392379	ENSG00000258539.1	RP11-12J10.3			rs35025300	5	117414469	-909771	G	A	A	0.0752688	-0.653851	4769	0.0009649	0.0124695	ENSG00000169570.5	DTWD2	DTW domain containing 2 [Source:HGNC Symbol;Acc:19334]
rs35226792	10	46042229	-125999	C	CA	CA	0.336842	-0.584005	2206	0.000334242	0.00395069	ENSG00000172671.15	ZFAND4	zinc finger, AN1-type domain 4 [Source:HGNC Symbol;Acc:23504]		rs59924013	16	31109290	54819	G	T	T	0.263441	0.653331	2090	0.000967073	0.0124861	ENSG00000260911.1	RP11-196G11.2
exm852626	10	104572963	-24327	T	C	T	0.452632	-0.737368	3274	0.000335695	0.00396423	ENSG00000148795.5	CYP17A1	cytochrome P450, family 17, subfamily A, polypeptide 1 [Source:HGNC Symbol;Acc:2593]		rs2273626	14	23426182	-25285	C	A	C	0.5	-0.587044	5543	0.000975267	0.0125804	ENSG00000259132.1	RP11-298I3.5
rs587640	1	241790148	-50530	A	G	A	0.426316	0.525614	6035	0.000338179	0.00398992	ENSG00000054277.8	OPN3	opsin 3 [Source:HGNC Symbol;Acc:14007]		rs116213190	14	104082707	-94900	C	T	T	0.0645161	-1.22653	4345	0.000981325	0.012647	ENSG00000224997.1	AL049840.1	Uncharacterized protein; cDNA FLJ53535 [Source:UniProtKB/TrEMBL;Acc:B4DK98]
rs10466762	12	9792001	-3467	A	G	A	0.157895	0.805088	5509	0.000339438	0.00400111	ENSG00000272917.1	RP11-705C15.5			rs4824129	22	50974100	5615	A	G	A	0.225806	0.378588	3145	0.000982254	0.0126474	ENSG00000025708.8	TYMP	thymidine phosphorylase [Source:HGNC Symbol;Acc:3148]
rs5777782	1	151669127	84586	GTTTTT	G	G	0.478947	0.372926	3135	0.000346689	0.00408285	ENSG00000143376.8	SNX27	sorting nexin family member 27 [Source:HGNC Symbol;Acc:20073]		rs2290019	16	87741662	2372	C	A	A	0.198925	0.571415	6272	0.000993709	0.0127832	ENSG00000205047.3	FLJ00104	HCG1980662; Uncharacterized protein [Source:UniProtKB/TrEMBL;Acc:Q86VH3]
rs2803330	1	1874837	51927	A	G	A	0.257895	0.744542	3731	0.000347825	0.0040925	ENSG00000231050.1	RP1-140A9.1			rs1863307	4	141812645	-321386	A	G	G	0.467742	-0.397129	4740	0.00100206	0.0128789	ENSG00000170153.6	RNF150	ring finger protein 150 [Source:HGNC Symbol;Acc:23138]
rs201329112	5	87713339	148627	CT	C	C	0.215789	0.76292	2070	0.000350131	0.00411588	ENSG00000247828.3	TMEM161B-AS1	TMEM161B antisense RNA 1 [Source:HGNC Symbol;Acc:43839]		rs35020651	1	3536626	-32699	T	TC	T	0.5	0.468435	5090	0.0010091	0.0129576	ENSG00000116213.11	WRAP73	WD repeat containing, antisense to TP73 [Source:HGNC Symbol;Acc:12759]
rs55720021	19	49144241	2913	G	T	G	0.226316	0.711834	5387	0.000354588	0.00416448	ENSG00000232871.4	SEC1P	secretory blood group 1, pseudogene [Source:HGNC Symbol;Acc:44149]		rs11411763	5	64916739	57676	C	CA	C	0.349462	-0.292889	4264	0.00101623	0.0130373	ENSG00000113593.7	PPWD1	peptidylprolyl isomerase domain and WD repeat containing 1 [Source:HGNC Symbol;Acc:28954]
rs762705	3	50313527	-36285	A	C	C	0.184211	0.728042	2612	0.000357207	0.00419142	ENSG00000114378.12	HYAL1	hyaluronoglucosaminidase 1 [Source:HGNC Symbol;Acc:5320]		rs59128542	16	81212288	-41687	A	C	C	0.209677	0.80586	7276	0.0010229	0.0131109	ENSG00000166473.12	PKD1L2	polycystic kidney disease 1-like 2 [Source:HGNC Symbol;Acc:21715]
rs283413	4	100268190	-5994	A	C	A	0.0736842	1.36614	5170	0.000358087	0.00419793	ENSG00000248144.1	ADH1C	alcohol dehydrogenase 1C (class I), gamma polypeptide [Source:HGNC Symbol;Acc:251]		rs149680172	17	33753159	16372	G	GT	GT	0.134409	0.603794	3758	0.001034	0.0132411	ENSG00000267745.1	RP11-686D22.8
rs5839764	2	242703618	29624	C	G	G	0.452632	-0.368816	3845	0.000363234	0.00425441	ENSG00000180902.12	D2HGDH	D-2-hydroxyglutarate dehydrogenase [Source:HGNC Symbol;Acc:28358]		kgp857961	10	46012546	-77808	A	G	A	0.290323	-0.339365	2469	0.00103597	0.0132543	ENSG00000165406.11	MARCH8	membrane-associated ring finger (C3HC4) 8, E3 ubiquitin protein ligase [Source:HGNC Symbol;Acc:23356]
rs111269253	14	68129569	-11979	G	A	A	0.0684211	0.768386	3694	0.000363806	0.00425725	ENSG00000100568.6	VTI1B	vesicle transport through interaction with t-SNAREs 1B [Source:HGNC Symbol;Acc:17793]		kgp5879633	6	167533062	172911	A	G	A	0.478495	0.420473	5514	0.00104069	0.0133026	ENSG00000197146.2	AL133458.1
rs4315602	20	5061017	-32732	T	C	T	0.442105	0.451108	5875	0.000373328	0.00436471	ENSG00000089063.10	TMEM230	transmembrane protein 230 [Source:HGNC Symbol;Acc:15876]		rs1830031	19	37203249	139277	T	C	T	0.370968	-0.687328	3731	0.00104247	0.0133133	ENSG00000233527.4	AC092295.7
rs10821068	9	95857936	-564	C	A	C	0.347368	0.486808	4474	0.000375668	0.0043881	ENSG00000165233.13	C9orf89	chromosome 9 open reading frame 89 [Source:HGNC Symbol;Acc:28148]		rs11475247	20	54981173	13746	GT	G	G	0.290323	-0.44092	5016	0.00104682	0.0133568	ENSG00000101138.7	CSTF1	cleavage stimulation factor, 3' pre-RNA, subunit 1, 50kDa [Source:HGNC Symbol;Acc:2483]
rs5753609	22	31819212	-65462	A	G	G	0.289474	-0.40586	4552	0.000380343	0.00442668	ENSG00000198089.10	SFI1	Sfi1 homolog, spindle assembly associated (yeast) [Source:HGNC Symbol;Acc:29064]		rs11613912	12	46739740	-37722	C	T	T	0.27957	0.794471	3938	0.00104994	0.0133845	ENSG00000257261.1	RP11-96H19.1
rs59602779	17	26978797	-60075	AGT	A	A	0.0947368	-0.829155	2414	0.000379324	0.00442668	ENSG00000167525.9	PROCA1	protein interacting with cyclin A1 [Source:HGNC Symbol;Acc:28600]		rs2309224	21	43214741	-84850	C	A	A	0.145161	0.855071	6711	0.00105401	0.0134242	ENSG00000141956.9	PRDM15	PR domain containing 15 [Source:HGNC Symbol;Acc:13999]
exm-rs2252760	6	30892377	16358	G	C	C	0.447368	0.576513	16429	0.000379806	0.00442668	ENSG00000137411.12	VARS2	valyl-tRNA synthetase 2, mitochondrial [Source:HGNC Symbol;Acc:21642]		kgp5819049	1	39312160	-13512	G	A	A	0.182796	0.774703	3930	0.00105754	0.013457	ENSG00000228436.2	RP5-864K19.4
rs13063523	3	41947437	-56485	C	T	C	0.457895	-0.659874	4384	0.000380276	0.00442668	ENSG00000168038.6	ULK4	unc-51 like kinase 4 [Source:HGNC Symbol;Acc:15784]		rs1538389	1	112327144	29277	C	T	T	0.225806	0.399262	5162	0.00105957	0.0134707	ENSG00000064703.7	DDX20	DEAD (Asp-Glu-Ala-Asp) box polypeptide 20 [Source:HGNC Symbol;Acc:2743]
rs1000809	6	52535274	5328	A	G	A	0.310526	-0.675272	5045	0.000380905	0.00442923	ENSG00000216775.2	RP1-152L7.5			rs272507	1	86838773	-23250	C	T	T	0.33871	0.390299	5065	0.00106599	0.0135158	ENSG00000122417.11	ODF2L	outer dense fiber of sperm tails 2-like [Source:HGNC Symbol;Acc:29225]
rs2640015	3	141368214	-269649	A	C	C	0.157895	-0.668342	4077	0.000382384	0.00444242	ENSG00000244124.1	ATP1B3-AS1	ATP1B3 antisense RNA 1 [Source:HGNC Symbol;Acc:40088]		rs34564246	16	30135798	202572	C	T	T	0.0645161	-0.783238	1999	0.00106446	0.0135158	ENSG00000260114.1	CTD-2574D22.4
rs9173	8	22108611	5994	A	C	A	0.468421	0.317827	4266	0.000383635	0.00445295	ENSG00000168495.8	POLR3D	polymerase (RNA) III (DNA directed) polypeptide D, 44kDa [Source:HGNC Symbol;Acc:1080]		rs1209552	11	65614704	-114456	C	T	T	0.225806	0.472805	2562	0.00106532	0.0135158	ENSG00000175467.10	SART1	squamous cell carcinoma antigen recognized by T cells [Source:HGNC Symbol;Acc:10538]
rs7732113	5	31114502	-79355	G	A	A	0.115789	1.05882	4775	0.000385329	0.00446578	ENSG00000113361.8	CDH6	cadherin 6, type 2, K-cadherin (fetal kidney) [Source:HGNC Symbol;Acc:1765]		rs12432904	14	103812320	13616	G	T	T	0.392473	0.697612	4002	0.0010761	0.0136317	ENSG00000259775.1	RP11-45P15.4
kgp11831773	10	100176366	-30318	T	C	C	0.378947	0.402465	3833	0.000385432	0.00446578	ENSG00000107521.14	HPS1	Hermansky-Pudlak syndrome 1 [Source:HGNC Symbol;Acc:5163]		rs13121108	4	171283193	18953	G	C	G	0.247312	-0.592438	4729	0.00107753	0.0136375	ENSG00000251061.2	RP11-789C1.2
rs17011636	1	222725850	-37317	T	C	C	0.247368	-0.761354	4283	0.00038637	0.00447263	ENSG00000225265.1	RP11-378J18.3			rs11236264	11	74593134	133221	A	G	G	0.166667	0.56033	4025	0.00108221	0.0136845	ENSG00000166439.5	RNF169	ring finger protein 169 [Source:HGNC Symbol;Acc:26961]
rs146539401	10	26725611	-1521	GGA	G	G	0.363158	0.547062	6475	0.000387558	0.00448236	ENSG00000077420.11	APBB1IP	amyloid beta (A4) precursor protein-binding, family B, member 1 interacting protein [Source:HGNC Symbol;Acc:17379]		rs73158958	7	135179485	-432713	A	T	T	0.215054	-0.723388	4542	0.00109215	0.0137978	ENSG00000267697.1	LUZP6	leucine zipper protein 6 [Source:HGNC Symbol;Acc:33955]
rs200394458	2	87997293	-3210	TAAA	T	T	0.142105	-1.04386	1807	0.000393092	0.0045423	ENSG00000234231.2	AC093616.4			kgp9510732	1	46922002	669343	G	A	A	0.172043	0.470467	3624	0.00109318	0.0137985	ENSG00000086015.16	MAST2	microtubule associated serine/threonine kinase 2 [Source:HGNC Symbol;Acc:19035]
rs752046	12	107111560	-237937	A	G	A	0.473684	-0.347068	4363	0.000393966	0.00454832	ENSG00000151135.5	C12orf23	chromosome 12 open reading frame 23 [Source:HGNC Symbol;Acc:28281]		rs7151696	14	23271437	-758869	C	T	C	0.344086	0.353538	4886	0.00109658	0.013829	ENSG00000258727.1	RP11-66N24.3
rs12884035	14	100104834	-6613	C	T	T	0.247368	0.664159	4001	0.000396249	0.00457059	ENSG00000182218.5	HHIPL1	HHIP-like 1 [Source:HGNC Symbol;Acc:19710]		rs8116197	20	60782071	23986	G	A	A	0.27957	0.509007	5503	0.00110513	0.0139244	ENSG00000101181.13	MTG2	mitochondrial ribosome-associated GTPase 2 [Source:HGNC Symbol;Acc:16239]
rs7631404	3	197673204	-13809	G	C	C	0.205263	0.620746	2584	0.000402647	0.00464024	ENSG00000114473.9	IQCG	IQ motif containing G [Source:HGNC Symbol;Acc:25251]		rs56366424	22	24054443	-5100	A	T	T	0.145161	-0.386695	3781	0.00110952	0.0139672	ENSG00000272578.1	AP000347.2
rs4798658	18	8585336	-932922	C	T	C	0.315789	-0.657866	6100	0.00040402	0.00465191	ENSG00000251994.1	RNU2-27P	RNA, U2 small nuclear 27, pseudogene [Source:HGNC Symbol;Acc:48520]		rs654975	18	60267500	77260	T	G	G	0.387097	0.438473	5029	0.00111727	0.0140522	ENSG00000141664.5	ZCCHC2	zinc finger, CCHC domain containing 2 [Source:HGNC Symbol;Acc:22916]
rs378114	20	44538427	-2367	T	C	T	0.310526	-0.48071	4274	0.000405085	0.00466002	ENSG00000100979.10	PLTP	phospholipid transfer protein [Source:HGNC Symbol;Acc:9093]		kgp1485708	12	54575800	-6978	C	A	A	0.489247	-0.381735	3937	0.00112152	0.0140931	ENSG00000123415.10	SMUG1	single-strand-selective monofunctional uracil-DNA glycosylase 1 [Source:HGNC Symbol;Acc:17148]
rs201108073	15	41718972	142784	CAT	C	C	0.310526	0.38635	3850	0.000408368	0.0046936	ENSG00000247556.2	OIP5-AS1	OIP5 antisense RNA 1 [Source:HGNC Symbol;Acc:43563]		rs62334584	4	129031788	-982976	C	T	C	0.236559	-0.48853	4188	0.00112271	0.0140955	ENSG00000151466.7	SCLT1	sodium channel and clathrin linker 1 [Source:HGNC Symbol;Acc:26406]
rs58896934	1	234519452	10250	C	CT	C	0.436842	0.537314	5112	0.000409139	0.00469828	ENSG00000168275.10	COA6	cytochrome c oxidase assembly factor 6 homolog (S. cerevisiae) [Source:HGNC Symbol;Acc:18025]		rs150965779	20	48788080	-1007	G	GA	GA	0.247312	0.827286	4646	0.00114826	0.0144034	ENSG00000231742.1	RP11-112L6.4
rs11469423	20	33981306	-18638	AACAC	A	AACAC	0.373684	0.359757	2933	0.000413586	0.00474091	ENSG00000101019.17	UQCC1	ubiquinol-cytochrome c reductase complex assembly factor 1 [Source:HGNC Symbol;Acc:15891]		rs183532311	6	26927018	240549	A	T	T	0.155914	-0.801184	4759	0.00116608	0.014614	ENSG00000261584.1	RP11-457M11.5
rs11833856	12	7001020	18287	A	G	G	0.263158	0.763534	4416	0.000413267	0.00474091	ENSG00000010626.10	LRRC23	leucine rich repeat containing 23 [Source:HGNC Symbol;Acc:19138]		rs10935473	3	98416900	-34595	G	T	G	0.473118	-0.56574	5679	0.00117179	0.0146725	ENSG00000239445.1	ST3GAL6-AS1	ST3GAL6 antisense RNA 1 [Source:HGNC Symbol;Acc:40828]
rs12795298	11	75129169	18639	C	T	T	0.0789474	-0.48638	3618	0.000416542	0.00477056	ENSG00000149273.10	RPS3	ribosomal protein S3 [Source:HGNC Symbol;Acc:10420]		rs9384778	6	111323288	32213	A	G	G	0.258065	-0.768889	3929	0.00117479	0.014697	ENSG00000266032.1	AL357515.1
rs12439206	15	76409270	490460	C	T	T	0.147368	0.591186	2764	0.000418395	0.00478329	ENSG00000169371.9	SNUPN	snurportin 1 [Source:HGNC Symbol;Acc:14245]		kgp2116039	22	23994026	12898	G	A	A	0.172043	-0.636031	3722	0.00121171	0.0151454	ENSG00000211683.3	KB-1572G7.3
rs147247512	19	13541203	633566	T	A	A	0.105263	-0.558047	3543	0.000418246	0.00478329	ENSG00000267062.1	CTD-2659N19.10			rs153778	16	15520549	30938	C	T	T	0.462366	0.377317	2542	0.00122332	0.015277	ENSG00000156968.8	MPV17L	MPV17 mitochondrial membrane protein-like [Source:HGNC Symbol;Acc:26827]
rs35050466	15	75966041	25794	T	TTC	T	0.478947	-0.328509	2796	0.000423455	0.00483686	ENSG00000173548.8	SNX33	sorting nexin 33 [Source:HGNC Symbol;Acc:28468]		rs6797500	3	49896618	873222	T	A	A	0.0591398	1.28296	2161	0.0012381	0.0154479	ENSG00000273211.1	RP13-131K19.7
rs9846818	3	48375685	32510	C	T	T	0.394737	-0.32566	1809	0.000428017	0.00488464	ENSG00000172113.4	NME6	NME/NM23 nucleoside diphosphate kinase 6 [Source:HGNC Symbol;Acc:20567]		rs603704	11	77823327	-27490	A	C	C	0.231183	0.487901	3972	0.00124168	0.0154693	ENSG00000246174.3	KCTD21-AS1	KCTD21 antisense RNA 1 [Source:HGNC Symbol;Acc:48674]
rs55849435	4	188376339	41621	C	A	C	0.484211	0.64776	6642	0.000429561	0.00489793	ENSG00000250620.1	RP11-91J3.3			rs40076	16	23692405	39692	A	G	G	0.182796	0.432495	4407	0.00124201	0.0154693	ENSG00000166847.5	DCTN5	dynactin 5 (p25) [Source:HGNC Symbol;Acc:24594]
rs7000567	8	42010602	138	G	A	A	0.442105	-0.46233	3465	0.000433327	0.00493651	ENSG00000070718.7	AP3M2	adaptor-related protein complex 3, mu 2 subunit [Source:HGNC Symbol;Acc:570]		rs5845691	22	45518000	-41662	GC	G	G	0.403226	-0.51018	6288	0.00126181	0.0156674	ENSG00000226328.2	CTA-217C2.1
rs11672136	19	58001512	2433	T	A	A	0.310526	-0.500261	5283	0.000439807	0.00500592	ENSG00000105136.15	ZNF419	zinc finger protein 419 [Source:HGNC Symbol;Acc:20648]		rs743196	1	233127484	41133	C	T	T	0.344086	0.403528	5049	0.00126209	0.0156674	ENSG00000135778.7	NTPCR	nucleoside-triphosphatase, cancer-related [Source:HGNC Symbol;Acc:28204]
rs2243542	21	45732325	12391	A	G	A	0.242105	0.551452	5308	0.000442992	0.00503772	ENSG00000141959.12	PFKL	phosphofructokinase, liver [Source:HGNC Symbol;Acc:8876]		rs2289783	19	6459352	-5862	C	A	A	0.0860215	1.0291	4665	0.00126236	0.0156674	ENSG00000125648.10	SLC25A23	solute carrier family 25 (mitochondrial carrier; phosphate carrier), member 23 [Source:HGNC Symbol;Acc:19375]
rs11464486	15	34331580	203	A	AT	AT	0.263158	-0.719969	5641	0.000445805	0.00506525	ENSG00000169857.3	AVEN	apoptosis, caspase activation inhibitor [Source:HGNC Symbol;Acc:13509]		rs36036885	5	150832620	16013	C	T	T	0.145161	0.529095	5087	0.00126062	0.0156674	ENSG00000123643.8	SLC36A1	solute carrier family 36 (proton/amino acid symporter), member 1 [Source:HGNC Symbol;Acc:18761]
rs1950501	14	24806800	212	G	C	G	0.405263	-0.415183	5363	0.00045176	0.00512389	ENSG00000258973.1	RP11-934B9.3	Uncharacterized protein [Source:UniProtKB/TrEMBL;Acc:G3V2L1]		rs35435291	7	151531149	492364	G	GA	GA	0.263441	0.52774	4800	0.00127957	0.015867	ENSG00000013374.11	NUB1	negative regulator of ubiquitin-like proteins 1 [Source:HGNC Symbol;Acc:17623]
rs3213434	12	7029118	-4508	C	T	T	0.294737	-0.422218	4423	0.000451535	0.00512389	ENSG00000111676.10	ATN1	atrophin 1 [Source:HGNC Symbol;Acc:3033]		rs3799379	6	26404694	2229	C	T	T	0.392473	0.450421	5187	0.00129493	0.0160434	ENSG00000026950.12	BTN3A1	butyrophilin, subfamily 3, member A1 [Source:HGNC Symbol;Acc:1138]
kgp5566177	1	156814027	789484	G	A	A	0.126316	-0.486066	2472	0.000453484	0.00513893	ENSG00000116586.7	LAMTOR2	late endosomal/lysosomal adaptor, MAPK and MTOR activator 2 [Source:HGNC Symbol;Acc:29796]		exm-rs29232	6	29611431	-105395	C	T	T	0.467742	0.486265	10896	0.00130457	0.0161486	ENSG00000214922.5	HLA-F-AS1	HLA-F antisense RNA 1 [Source:HGNC Symbol;Acc:26645]
kgp11920569	3	28743773	353136	G	A	A	0.0684211	-1.32968	4625	0.000455475	0.00515696	ENSG00000206559.3	ZCWPW2	zinc finger, CW type with PWWP domain 2 [Source:HGNC Symbol;Acc:23574]		rs148693976	3	122127746	83655	TTC	T	T	0.241935	-0.499602	5081	0.00131108	0.0162008	ENSG00000121552.3	CSTA	cystatin A (stefin A) [Source:HGNC Symbol;Acc:2481]
rs10651952	19	17415847	12429	T	TGGA	TGGA	0.410526	0.429804	4699	0.000460979	0.00521014	ENSG00000130312.2	MRPL34	mitochondrial ribosomal protein L34 [Source:HGNC Symbol;Acc:14488]		rs5870525	5	112383532	-440995	G	GA	GA	0.478495	0.397571	5637	0.00131018	0.0162008	ENSG00000171444.13	MCC	mutated in colorectal cancers [Source:HGNC Symbol;Acc:6935]
rs9972789	16	56910563	467331	C	T	T	0.226316	-0.546264	4551	0.000460642	0.00521014	ENSG00000260621.1	RP11-413H22.2			rs34583001	7	100546357	59018	G	GT	GT	0.0537634	-1.26161	4225	0.00132254	0.0163281	ENSG00000176125.3	UFSP1	UFM1-specific peptidase 1 (non-functional) [Source:HGNC Symbol;Acc:33821]
rs10898556	11	86640321	-26340	G	C	C	0.173684	-0.774255	6165	0.000464096	0.00524078	ENSG00000246523.3	RP11-736K20.6			rs143682844	4	102637936	305493	GAAAC	G	GAAAC	0.317204	-0.566232	4860	0.00133331	0.0164466	ENSG00000153064.7	BANK1	B-cell scaffold protein with ankyrin repeats 1 [Source:HGNC Symbol;Acc:18233]
kgp9618855	1	58943030	-100136	G	C	G	0.357895	0.520697	4781	0.000467679	0.00527663	ENSG00000184292.5	TACSTD2	tumor-associated calcium signal transducer 2 [Source:HGNC Symbol;Acc:11530]		rs12626750	21	34698385	1651	C	A	A	0.241935	0.475737	4204	0.00133976	0.0165117	ENSG00000142166.8	IFNAR1	interferon (alpha, beta and omega) receptor 1 [Source:HGNC Symbol;Acc:5432]
rs72693194	4	169275952	-182985	C	T	T	0.242105	0.606009	4470	0.000469238	0.00528959	ENSG00000181381.9	DDX60L	DEAD (Asp-Glu-Ala-Asp) box polypeptide 60-like [Source:HGNC Symbol;Acc:26429]		rs11467880	20	33155606	20948	CCT	C	CCT	0.462366	0.470303	2942	0.00134743	0.0165918	ENSG00000101460.8	MAP1LC3A	microtubule-associated protein 1 light chain 3 alpha [Source:HGNC Symbol;Acc:6838]
rs12344169	9	114937689	137679	T	C	C	0.326316	-0.570258	5018	0.00047351	0.00533309	ENSG00000259953.1	RP11-4O1.2			rs28592733	1	1894745	-593725	C	T	T	0.0645161	-0.75719	4109	0.00135007	0.0166098	ENSG00000238164.2	RP3-395M20.8
rs2065107	9	35927129	-86052	C	T	C	0.473684	-0.504951	3706	0.000474567	0.00534034	ENSG00000228307.1	OR2S1P	olfactory receptor, family 2, subfamily S, member 1 pseudogene [Source:HGNC Symbol;Acc:8275]		rs629755	11	107326665	139668	A	T	T	0.284946	0.590262	4871	0.00136046	0.016723	ENSG00000261098.1	RP11-819C21.1
rs10514532	16	82200337	-3494	T	C	T	0.3	-0.483497	7846	0.000477221	0.00536552	ENSG00000135698.5	MPHOSPH6	M-phase phosphoprotein 6 [Source:HGNC Symbol;Acc:7214]		rs72941385	11	77709176	3452	C	T	T	0.306452	0.447559	3958	0.00137018	0.0168154	ENSG00000149262.12	INTS4	integrator complex subunit 4 [Source:HGNC Symbol;Acc:25048]
rs2245477	15	61948435	-58935	C	A	A	0.394737	0.707986	4794	0.000484685	0.0054447	ENSG00000259675.1	RP11-507B12.1			rs6967593	7	112096792	33769	C	T	C	0.419355	0.478513	3583	0.00137036	0.0168154	ENSG00000006652.9	IFRD1	interferon-related developmental regulator 1 [Source:HGNC Symbol;Acc:5456]
rs4333693	9	88692049	-23039	C	A	A	0.247368	0.476615	3672	0.000485715	0.00545153	ENSG00000135052.12	GOLM1	golgi membrane protein 1 [Source:HGNC Symbol;Acc:15451]		rs11431027	6	28204558	-113133	A	AG	AG	0.317204	-0.402818	4118	0.00137936	0.0169111	ENSG00000189298.9	ZKSCAN3	zinc finger with KRAB and SCAN domains 3 [Source:HGNC Symbol;Acc:13853]
rs36017699	7	97599835	97981	C	T	T	0.3	0.58842	4773	0.000487297	0.00546453	ENSG00000070669.12	ASNS	asparagine synthetase (glutamine-hydrolyzing) [Source:HGNC Symbol;Acc:753]		rs11687441	2	131701797	762487	A	C	C	0.258065	-0.357428	2935	0.00138947	0.0170202	ENSG00000152082.9	MZT2B	mitotic spindle organizing protein 2B [Source:HGNC Symbol;Acc:25886]
rs11870	21	45759045	8941	C	T	T	0.231579	0.744156	5275	0.000489943	0.00548943	ENSG00000241728.1	AP001062.8			kgp5860075	3	194310359	5619	G	A	G	0.451613	0.572501	5909	0.00140125	0.0171446	ENSG00000231770.1	TMEM44-AS1	TMEM44 antisense RNA 1 [Source:HGNC Symbol;Acc:44272]
kgp1922444	19	9434872	22	C	T	T	0.1	-0.63071	4901	0.000493303	0.00552229	ENSG00000270011.2	ZNF559-ZNF177	ZNF559-ZNF177 readthrough [Source:HGNC Symbol;Acc:42964]		chr19:39332722	19	39332722	10077	ATTT	ATTTT	ATTT	0.467742	0.302222	4627	0.00140205	0.0171446	ENSG00000104823.4	ECH1	enoyl CoA hydratase 1, peroxisomal [Source:HGNC Symbol;Acc:3149]
rs11633450	15	85307287	105493	C	T	T	0.336842	-0.506737	4468	0.000496783	0.00555642	ENSG00000197696.5	NMB	neuromedin B [Source:HGNC Symbol;Acc:7842]		rs4792016	17	10575551	-3772	T	G	G	0.456989	0.41718	5043	0.00140824	0.0172053	ENSG00000273290.1	CTC-297N7.8
rs758053	14	73986914	-47410	T	C	T	0.210526	-0.575257	4952	0.00049862	0.00556882	ENSG00000119673.10	ACOT2	acyl-CoA thioesterase 2 [Source:HGNC Symbol;Acc:18431]		kgp10849801	8	146012322	-408	G	A	A	0.231183	-0.606256	1230	0.00140948	0.0172056	ENSG00000196378.7	ZNF34	zinc finger protein 34 [Source:HGNC Symbol;Acc:13098]
rs148178030	11	77765200	-9707	T	TTA	TTA	0.1	-0.682468	3961	0.000499186	0.00556882	ENSG00000151365.2	THRSP	thyroid hormone responsive [Source:HGNC Symbol;Acc:11800]		rs60855675	9	95866745	8245	G	GT	G	0.177419	0.554454	4474	0.00141959	0.017299	ENSG00000165233.13	C9orf89	chromosome 9 open reading frame 89 [Source:HGNC Symbol;Acc:28148]
rs71309621	19	17374507	-46538	G	GCAAGAC	G	0.4	0.482582	4687	0.000499054	0.00556882	ENSG00000127220.5	ABHD8	abhydrolase domain containing 8 [Source:HGNC Symbol;Acc:23759]		kgp12449288	7	92059842	-16925	C	T	T	0.129032	-0.472979	2968	0.00141905	0.017299	ENSG00000157259.6	GATAD1	GATA zinc finger domain containing 1 [Source:HGNC Symbol;Acc:29941]
kgp6168716	9	131956432	83203	T	C	C	0.178947	-0.355682	3323	0.000501863	0.00559385	ENSG00000119383.15	PPP2R4	protein phosphatase 2A activator, regulatory subunit 4 [Source:HGNC Symbol;Acc:9308]		kgp9558229	1	21765211	10751	A	G	A	0.198925	0.787473	4883	0.0014306	0.0174181	ENSG00000227001.2	NBPF2P	neuroblastoma breakpoint family, member 2, pseudogene [Source:HGNC Symbol;Acc:31987]
rs145661231	14	67765232	-61750	CA	C	C	0.0578947	0.849002	3604	0.000504014	0.00561298	ENSG00000100554.7	ATP6V1D	ATPase, H+ transporting, lysosomal 34kDa, V1 subunit D [Source:HGNC Symbol;Acc:13527]		kgp10830216	22	30322082	42938	C	A	A	0.107527	0.533808	3835	0.00144563	0.0175859	ENSG00000100330.11	MTMR3	myotubularin related protein 3 [Source:HGNC Symbol;Acc:7451]
rs10003291	4	17600728	21913	A	C	A	0.363158	0.573421	4386	0.000507811	0.00565039	ENSG00000002549.8	LAP3	leucine aminopeptidase 3 [Source:HGNC Symbol;Acc:18449]		rs8123274	20	1306292	-3591	T	C	C	0.0967742	1.23579	5184	0.00145581	0.0176881	ENSG00000125775.10	SDCBP2	syndecan binding protein (syntenin) 2 [Source:HGNC Symbol;Acc:15756]
rs1423049	19	8935418	-7586	C	T	T	0.457895	0.489306	5287	0.000510495	0.00567536	ENSG00000167785.4	ZNF558	zinc finger protein 558 [Source:HGNC Symbol;Acc:26422]		rs1040508	1	168500750	-12485	C	T	T	0.403226	-0.585988	5263	0.00145654	0.0176881	ENSG00000143185.3	XCL2	chemokine (C motif) ligand 2 [Source:HGNC Symbol;Acc:10646]
rs4965220	15	99755690	117270	C	T	T	0.236842	-0.620598	6032	0.000512583	0.00569367	ENSG00000182253.10	SYNM	synemin, intermediate filament protein [Source:HGNC Symbol;Acc:24466]		kgp2242654	11	11655278	11726	G	A	A	0.397849	-0.454232	6143	0.00146147	0.0177327	ENSG00000110328.5	GALNT18	UDP-N-acetyl-alpha-D-galactosamine:polypeptide N-acetylgalactosaminyltransferase 18 [Source:HGNC Symbol;Acc:30488]
rs10134520	14	59893435	-57726	A	G	G	0.194737	0.598374	5107	0.000514698	0.00571225	ENSG00000050130.13	JKAMP	JNK1/MAPK8-associated membrane protein [Source:HGNC Symbol;Acc:20184]		rs67828368	12	110546298	-359871	C	T	T	0.155914	-0.506634	2473	0.00146483	0.0177582	ENSG00000204856.7	FAM216A	family with sequence similarity 216, member A [Source:HGNC Symbol;Acc:30180]
rs3848662	19	36216056	-20290	G	T	T	0.194737	0.632824	4279	0.000516758	0.00573018	ENSG00000161265.10	U2AF1L4	U2 small nuclear RNA auxiliary factor 1-like 4 [Source:HGNC Symbol;Acc:23020]		exm2273559	18	319935	2569	T	C	C	0.451613	-0.63547	3589	0.00147102	0.0178179	ENSG00000264433.1	RP11-720L2.3
rs6467202	7	128308386	14397	C	T	T	0.394737	0.717028	3944	0.000518913	0.00574914	ENSG00000229413.1	AC018638.1			chr10:27945026	10	27945026	-89963	CAAAA	C	C	0.360215	-0.416944	5568	0.00147514	0.0178525	ENSG00000150051.9	MKX	mohawk homeobox [Source:HGNC Symbol;Acc:23729]
kgp4741207	13	31455599	-1089	T	A	A	0.263158	0.600229	5114	0.000520587	0.00576274	ENSG00000236094.1	LINC00545	long intergenic non-protein coding RNA 545 [Source:HGNC Symbol;Acc:43680]		rs17725971	2	74118201	-94058	A	G	G	0.193548	0.62812	3281	0.0014786	0.017879	ENSG00000235499.1	AC073046.25
rs7856656	9	37421065	-1598	C	T	T	0.326316	0.571631	4495	0.000523308	0.0057879	ENSG00000137106.13	GRHPR	glyoxylate reductase/hydroxypyruvate reductase [Source:HGNC Symbol;Acc:4570]		rs11404958	2	242619382	-7024	T	TC	TC	0.489247	-0.388718	3887	0.00148788	0.0179758	ENSG00000168393.8	DTYMK	deoxythymidylate kinase (thymidylate kinase) [Source:HGNC Symbol;Acc:3061]
kgp2172337	6	35378778	-616710	C	T	C	0.236842	-0.449045	4064	0.000528923	0.00584499	ENSG00000112062.6	MAPK14	mitogen-activated protein kinase 14 [Source:HGNC Symbol;Acc:6876]		kgp6127208	18	11993038	12014	A	G	G	0.392473	0.480461	5811	0.00149074	0.017995	ENSG00000141401.7	IMPA2	inositol(myo)-1(or 4)-monophosphatase 2 [Source:HGNC Symbol;Acc:6051]
rs7797674	7	100879708	-15889	C	G	G	0.0684211	-0.702908	4367	0.000529622	0.00584771	ENSG00000214253.4	FIS1	fission 1 (mitochondrial outer membrane) homolog (S. cerevisiae) [Source:HGNC Symbol;Acc:21689]		rs10794309	11	325948	-7244	C	T	C	0.344086	0.72286	2924	0.00150349	0.0181178	ENSG00000270972.1	RP11-326C3.15
rs12648581	4	39055644	8985	A	G	G	0.489474	-0.296248	5653	0.000532777	0.00587752	ENSG00000109790.12	KLHL5	kelch-like family member 5 [Source:HGNC Symbol;Acc:6356]		rs56882309	2	242428116	171640	A	G	G	0.16129	-0.674233	5066	0.00150221	0.0181178	ENSG00000115677.12	HDLBP	high density lipoprotein binding protein [Source:HGNC Symbol;Acc:4857]
rs2715554	17	38489170	210619	A	G	G	0.110526	-0.735571	3602	0.000536039	0.00590845	ENSG00000188895.7	MSL1	male-specific lethal 1 homolog (Drosophila) [Source:HGNC Symbol;Acc:27905]		rs303754	18	21076764	-6709	G	T	G	0.33871	-0.529155	3313	0.00151036	0.0181851	ENSG00000141452.5	C18orf8	chromosome 18 open reading frame 8 [Source:HGNC Symbol;Acc:24326]
rs73194272	12	109890642	-24707	T	C	C	0.126316	-0.600671	3459	0.000536582	0.00590939	ENSG00000110906.8	KCTD10	potassium channel tetramerization domain containing 10 [Source:HGNC Symbol;Acc:23236]		rs5818989	17	4710823	515	TG	T	T	0.408602	0.818176	5396	0.00151442	0.0182029	ENSG00000262165.1	RP11-81A22.5
kgp10674632	5	176131312	-318385	G	A	A	0.0894737	0.716992	2826	0.000537289	0.00591213	ENSG00000113761.7	ZNF346	zinc finger protein 346 [Source:HGNC Symbol;Acc:16403]		rs38417	7	30545278	-38391	A	G	A	0.172043	-0.940158	4654	0.00151359	0.0182029	ENSG00000226874.1	AC005154.8
rs62285123	3	195340345	-376844	C	T	C	0.447368	0.65509	4768	0.000539448	0.00593084	ENSG00000185485.10	SDHAP1	succinate dehydrogenase complex, subunit A, flavoprotein pseudogene 1 [Source:HGNC Symbol;Acc:32455]		rs35168015	4	187111599	-18534	A	G	A	0.376344	0.692492	6426	0.00151937	0.0182468	ENSG00000164344.11	KLKB1	kallikrein B, plasma (Fletcher factor) 1 [Source:HGNC Symbol;Acc:6371]
rs12325636	16	3364867	9138	G	C	C	0.221053	0.779552	3544	0.000541989	0.0059537	ENSG00000140993.6	TIGD7	tigger transposable element derived 7 [Source:HGNC Symbol;Acc:18331]		rs4334924	5	477634	34376	G	A	A	0.274194	0.619252	3555	0.00153467	0.0184149	ENSG00000221990.2	C5orf55	chromosome 5 open reading frame 55 [Source:HGNC Symbol;Acc:25175]
rs7167599	15	99672599	588	G	C	C	0.126316	-0.652128	6079	0.000543353	0.00596361	ENSG00000261054.1	RP11-6O2.4			exm536688	6	32796793	11968	G	A	A	0.0591398	1.13771	16794	0.00156321	0.0187414	ENSG00000241106.2	HLA-DOB	major histocompatibility complex, class II, DO beta [Source:HGNC Symbol;Acc:4937]
rs112998650	2	85566983	-14760	A	AGTGGT	A	0.257895	0.460974	3737	0.000549882	0.00603014	ENSG00000042445.9	RETSAT	retinol saturase (all-trans-retinol 13,14-reductase) [Source:HGNC Symbol;Acc:25991]		rs6813944	4	44635157	-93455	G	A	A	0.215054	0.544247	5234	0.00156804	0.0187833	ENSG00000163281.7	GNPDA2	glucosamine-6-phosphate deaminase 2 [Source:HGNC Symbol;Acc:21526]
rs76886099	16	72031321	-11166	C	G	G	0.457895	-0.430328	3525	0.000554129	0.00607156	ENSG00000102967.7	DHODH	dihydroorotate dehydrogenase (quinone) [Source:HGNC Symbol;Acc:2867]		kgp3825031	10	81266063	-398591	A	T	A	0.215054	-0.732351	5493	0.00157073	0.0187971	ENSG00000242600.2	MBL1P	mannose-binding lectin (protein A) 1, pseudogene [Source:HGNC Symbol;Acc:6921]
rs67047708	6	33028830	-19722	C	T	T	0.215789	-0.521224	17293	0.00055956	0.00612586	ENSG00000231389.3	HLA-DPA1	major histocompatibility complex, class II, DP alpha 1 [Source:HGNC Symbol;Acc:4938]		rs4794333	17	46045495	22705	T	C	C	0.424731	0.442781	4600	0.00157186	0.0187971	ENSG00000263798.1	RP11-6N17.9
rs35285321	21	45201832	5506	G	A	A	0.421053	-0.473851	5699	0.000566011	0.00619123	ENSG00000160213.5	CSTB	cystatin B (stefin B) [Source:HGNC Symbol;Acc:2482]		rs12185638	2	24382030	34794	C	G	C	0.306452	-0.636467	4606	0.00158327	0.0189176	ENSG00000266118.1	RP11-507M3.1	Uncharacterized protein [Source:UniProtKB/TrEMBL;Acc:J3KTQ3]
rs2516064	1	172522891	21402	A	G	G	0.189474	-0.582919	4216	0.000568903	0.0062176	ENSG00000094975.9	SUCO	SUN domain containing ossification factor [Source:HGNC Symbol;Acc:1240]		chr10:88751345	10	88751345	-10048	GTATA	G	G	0.139785	0.673313	3981	0.0015875	0.018952	ENSG00000261011.1	RP11-96C23.11
kgp7390501	4	187075365	49792	G	T	T	0.384211	0.552348	6421	0.000570402	0.00622871	ENSG00000109794.9	FAM149A	family with sequence similarity 149, member A [Source:HGNC Symbol;Acc:24527]		rs77107403	7	66253952	48580	A	T	T	0.0860215	0.759018	6393	0.00160002	0.0190692	ENSG00000272831.1	RP11-792A8.4
rs182703269	7	99934453	-30700	G	A	A	0.205263	0.669007	2976	0.000576612	0.0062912	ENSG00000085514.11	PILRA	paired immunoglobin-like type 2 receptor alpha [Source:HGNC Symbol;Acc:20396]		rs6578152	8	142139251	-809	T	C	C	0.478495	-0.562306	4411	0.00159909	0.0190692	ENSG00000253210.1	RP11-809O17.1
rs117352420	17	57976113	57486	C	A	A	0.0631579	-1.27959	2380	0.000579961	0.00632239	ENSG00000199004.1	MIR21	microRNA 21 [Source:HGNC Symbol;Acc:31586]		rs2162630	10	88107392	-18858	A	G	G	0.182796	0.662706	4622	0.00160421	0.019103	ENSG00000182771.13	GRID1	glutamate receptor, ionotropic, delta 1 [Source:HGNC Symbol;Acc:4575]
rs7046319	9	112581985	178917	A	G	A	0.273684	-0.470116	5628	0.000581995	0.00633387	ENSG00000243444.3	PALM2	paralemmin 2 [Source:HGNC Symbol;Acc:15845]		rs7395328	11	242624	6078	T	A	T	0.311828	-0.425245	2735	0.00160914	0.0191455	ENSG00000185627.13	PSMD13	proteasome (prosome, macropain) 26S subunit, non-ATPase, 13 [Source:HGNC Symbol;Acc:9558]
rs9263847	6	31156086	-9451	T	C	C	0.415789	0.624222	13601	0.000581548	0.00633387	ENSG00000206344.6	HCG27	HLA complex group 27 (non-protein coding) [Source:HGNC Symbol;Acc:27366]		rs9881202	3	15281026	-988395	G	A	A	0.241935	0.648109	5057	0.00161167	0.0191595	ENSG00000255701.1	AC090953.1
rs4435632	3	53959904	43675	T	C	C	0.378947	-0.459298	4146	0.000590126	0.00641695	ENSG00000113812.9	ACTR8	ARP8 actin-related protein 8 homolog (yeast) [Source:HGNC Symbol;Acc:14672]		rs2321295	3	156662345	127494	T	C	T	0.33871	-0.501773	4102	0.00161843	0.0191913	ENSG00000240875.1	LINC00886	long intergenic non-protein coding RNA 886 [Source:HGNC Symbol;Acc:48572]
rs113810516	13	52652079	66449	G	A	A	0.121053	-0.721746	3762	0.000592963	0.00643772	ENSG00000123191.9	ATP7B	ATPase, Cu++ transporting, beta polypeptide [Source:HGNC Symbol;Acc:870]		rs10407412	19	58079806	-10018	A	G	G	0.370968	-0.507395	5146	0.00161808	0.0191913	ENSG00000171649.7	ZIK1	zinc finger protein interacting with K protein 1 [Source:HGNC Symbol;Acc:33104]
rs2274858	15	41817367	-19100	A	G	A	0.489474	-0.379346	3808	0.000593034	0.00643772	ENSG00000103932.7	RPAP1	RNA polymerase II associated protein 1 [Source:HGNC Symbol;Acc:24567]		rs3138142	12	56115585	1434	C	T	T	0.236559	-0.406975	3649	0.00161628	0.0191913	ENSG00000135437.5	RDH5	retinol dehydrogenase 5 (11-cis/9-cis) [Source:HGNC Symbol;Acc:9940]
rs78740005	8	82659306	14637	T	C	C	0.105263	-1.0707	4519	0.000598693	0.00649369	ENSG00000164695.4	CHMP4C	charged multivesicular body protein 4C [Source:HGNC Symbol;Acc:30599]		rs4638157	1	200651551	12916	T	A	A	0.462366	-0.716188	5369	0.00161999	0.0191936	ENSG00000260088.1	RP11-92G12.3
rs7972971	12	123182332	-28719	T	G	G	0.378947	-0.521882	3554	0.00060495	0.00655605	ENSG00000270134.1	RP11-324E6.9			rs10106337	8	199919	12874	A	G	G	0.327957	0.702562	3935	0.00164448	0.0194674	ENSG00000273402.1	RP5-855D21.2
rs3211062	6	170108799	6566	C	T	T	0.347368	0.405574	5918	0.000609168	0.00659582	ENSG00000185127.5	C6orf120	chromosome 6 open reading frame 120 [Source:HGNC Symbol;Acc:21247]		rs333963	1	110440722	-12142	A	T	A	0.247312	0.461593	4110	0.00165207	0.0195245	ENSG00000184371.9	CSF1	colony stimulating factor 1 (macrophage) [Source:HGNC Symbol;Acc:2432]
kgp3674731	16	30103160	-48	C	A	A	0.373684	-0.538116	2100	0.000609642	0.00659582	ENSG00000149922.6	TBX6	T-box 6 [Source:HGNC Symbol;Acc:11605]		rs9437985	1	147376248	-865217	T	C	C	0.290323	0.607936	426	0.00165204	0.0195245	ENSG00000207501.1	RNVU1-14	RNA, variant U1 small nuclear 14 [Source:HGNC Symbol;Acc:48319]
rs6084309	20	3203114	17783	C	G	G	0.1	0.88487	5060	0.00061211	0.00661147	ENSG00000198171.8	DDRGK1	DDRGK domain containing 1 [Source:HGNC Symbol;Acc:16110]		kgp10678339	15	99650543	-21468	A	G	A	0.247312	-0.42255	6079	0.00166317	0.0196392	ENSG00000261054.1	RP11-6O2.4
rs521922	11	254421	17490	A	G	G	0.173684	0.649347	2735	0.00061219	0.00661147	ENSG00000142082.10	SIRT3	sirtuin 3 [Source:HGNC Symbol;Acc:14931]		rs4641971	2	3481857	-4323	G	T	T	0.424731	-0.775699	5779	0.00166613	0.0196577	ENSG00000225234.1	TRAPPC12-AS1	TRAPPC12 antisense RNA 1 [Source:HGNC Symbol;Acc:41046]
exm2256305	4	119947135	137139	C	T	T	0.342105	-0.690563	5294	0.000612625	0.00661147	ENSG00000172403.6	SYNPO2	synaptopodin 2 [Source:HGNC Symbol;Acc:17732]		rs11230316	11	60207149	61194	T	C	C	0.268817	0.399242	3282	0.00167981	0.0198025	ENSG00000166927.8	MS4A7	membrane-spanning 4-domains, subfamily A, member 7 [Source:HGNC Symbol;Acc:13378]
rs4559682	11	8015651	23853	T	C	C	0.221053	0.435506	6164	0.000615321	0.00662948	ENSG00000175390.8	EIF3F	eukaryotic translation initiation factor 3, subunit F [Source:HGNC Symbol;Acc:3275]		rs9411300	9	139941526	-68103	T	A	A	0.274194	0.475507	3263	0.00169793	0.0199994	ENSG00000176978.9	DPP7	dipeptidyl-peptidase 7 [Source:HGNC Symbol;Acc:14892]
rs9552239	13	21124554	-16031	A	G	G	0.394737	0.635145	5290	0.000614969	0.00662948	ENSG00000032742.13	IFT88	intraflagellar transport 88 homolog (Chlamydomonas) [Source:HGNC Symbol;Acc:20606]		rs4073738	14	101015380	-38370	T	C	C	0.349462	-0.475753	3928	0.00170158	0.0200257	ENSG00000183092.11	BEGAIN	brain-enriched guanylate kinase-associated [Source:HGNC Symbol;Acc:24163]
rs629550	18	11947184	-33840	A	C	C	0.431579	0.581941	5811	0.000620332	0.00667789	ENSG00000141401.7	IMPA2	inositol(myo)-1(or 4)-monophosphatase 2 [Source:HGNC Symbol;Acc:6051]		kgp1367307	1	19475792	-102254	C	T	T	0.370968	-0.42134	5231	0.00171019	0.0201102	ENSG00000127463.9	EMC1	ER membrane protein complex subunit 1 [Source:HGNC Symbol;Acc:28957]
rs13255558	8	143748080	-15306	C	T	T	0.421053	0.317566	5601	0.00062322	0.00670339	ENSG00000234616.4	JRK	jerky homolog (mouse) [Source:HGNC Symbol;Acc:6199]		rs1155137	17	38892460	-82898	A	G	A	0.365591	0.544536	4362	0.00172579	0.0202768	ENSG00000167920.4	TMEM99	transmembrane protein 99 [Source:HGNC Symbol;Acc:28305]
rs9893456	17	1712979	-20017	G	T	T	0.352632	0.487745	5039	0.000627053	0.006739	ENSG00000132383.7	RPA1	replication protein A1, 70kDa [Source:HGNC Symbol;Acc:10289]		rs35277025	3	191102499	55633	G	GT	G	0.478495	0.422995	6080	0.00173431	0.0203599	ENSG00000152492.9	CCDC50	coiled-coil domain containing 50 [Source:HGNC Symbol;Acc:18111]
rs3809173	12	52625918	-15314	G	T	T	0.352632	0.624026	4972	0.000627948	0.00674301	ENSG00000257671.1	RP3-416H24.1			rs71388760	16	15196567	-28891	T	G	T	0.215054	-0.60393	2841	0.00174356	0.0204515	ENSG00000188599.13	NPIPP1	nuclear pore complex interacting protein pseudogene 1 [Source:HGNC Symbol;Acc:35407]
rs6728602	2	36802846	-15850	C	G	G	0.326316	0.625377	5593	0.000630374	0.00676343	ENSG00000256845.1	AC007401.1			rs140571548	10	46058490	-164158	TC	T	T	0.0752688	-0.735853	2085	0.00175344	0.0205503	ENSG00000172661.13	FAM21C	family with sequence similarity 21, member C [Source:HGNC Symbol;Acc:23414]
rs13089215	3	40495894	1074	T	C	T	0.384211	-0.545023	3443	0.000633427	0.00679054	ENSG00000223797.1	ENTPD3-AS1	ENTPD3 antisense RNA 1 [Source:HGNC Symbol;Acc:26710]		rs10001608	4	88437710	-14503	T	C	T	0.494624	0.411933	4794	0.00175889	0.0205799	ENSG00000152583.8	SPARCL1	SPARC-like 1 (hevin) [Source:HGNC Symbol;Acc:11220]
[truncated: 729 more rows]

## Sheet: Table S3
Supplementary Table S3. GenotypexObesity significant (p<0.05) interactions in GM
GM S								GM V
[truncated: 119 more rows]

## Sheet: Table S4
Supplementary Table S4. GenotypexSex significant (p<0.05) interactions in GM
GM S								GM V
[truncated: 116 more rows]

## Sheet: Table S5
Supplmentary Table S5. eQTLs in GM tissues, when including obesity status as a covariate
[truncated: 1,901 more rows]

[truncated: 10 more sheets: Table S6, Table S7, Table S8, Table S9, Table S10, Table S11, Table S12, Table S14, Table S15, Table S16]
