# Supplementary material for: Identifying novel regulatory effects for clinically relevant genes through the study of the Greek population
Source: BMC Genomics. 2023 Aug 5;24:442. doi: 10.1186/s12864-023-09532-w (PMC10403965; doi:10.1186/s12864-023-09532-w)
Supplement: Supplementary file 3 — Additional file 3: Supplementary Table S17. DEGs by tissue in GM, GTEx-am and GTEx-sm. Supplementary Table S18. S vs V DEGs with discordant direction of gene expression bewteen GM and GTEx-am. Supplementary Table S19. DEGs by obesity status in GM tissues. Supplementary Table S20. DEGs by population in S and V tissue. Supplementary Table S21. ATAC-Seq peaks in GM. [file 12864_2023_9532_MOESM3_ESM.xlsx]

## Sheet: Table S17
Supplementary Table S17. DEGs by tissue in GM, GTEx-am and GTEx-sm
GM						GTEx-am						GTEx-sm
GeneID	Gene name	log2FoldChange	Pvalue	Padj		GeneID	Gene name	log2FoldChange	Pvalue	Padj		GeneID	Gene name	log2FoldChange	Pvalue	Padj
ENSG00000205502.3	C2CD4B	-0.622776	0.0249179	0.0495347		ENSG00000211595.2	IGKJ3	0.803425	0.0388661	0.0498838		ENSG00000252106.1	Y_RNA	-0.692274	0.0319089	0.0494872
ENSG00000238646.1	snoU13	1.8317	0.0242888	0.0484928		ENSG00000265355.1	MIR3136	-0.606432	0.0365878	0.0471157		ENSG00000263548.1	MIR5187	0.937293	0.0317404	0.049246
ENSG00000205850.6	AL359736.1	0.840219	0.0239359	0.0478895		ENSG00000264354.1	MIR3134	-1.19714	0.0360246	0.0464427		ENSG00000268275.1	AL035588.1	0.748492	0.0316453	0.0491017
ENSG00000253295.1	RP11-779O18.1	0.850732	0.0238318	0.0477164		ENSG00000271905.1	AC137590.1	-0.666102	0.0305344	0.0397502		ENSG00000200843.1	RNY4P4	-1.84527	0.0307628	0.0478655
ENSG00000205177.5	C11orf91	-0.633385	0.0235236	0.0471688		ENSG00000252071.1	snoU13	1.44294	0.0302065	0.0393457		ENSG00000252768.1	RNU6-856P	-0.62062	0.0305525	0.0475643
ENSG00000169877.5	AHSP	-0.784411	0.0233304	0.0468377		ENSG00000235832.2	CNN2P3	0.638208	0.0301672	0.039299		ENSG00000264102.1	MIR4688	-0.711468	0.029996	0.0467551
ENSG00000241112.1	RPL29P14	-0.709246	0.0230529	0.0463706		ENSG00000220988.1	SNORD88C	0.651328	0.0298905	0.0389474		ENSG00000238717.1	snoU13	-1.6965	0.0298399	0.0465296
ENSG00000207129.1	RNA5SP187	1.74518	0.0225845	0.0454958		ENSG00000207864.1	MIR27B	0.644329	0.0291234	0.038015		ENSG00000238339.1	snoU13	-0.747587	0.0296825	0.0463108
ENSG00000172602.5	RND1	-0.644524	0.0223867	0.0451435		ENSG00000266706.1	AL122127.5	1.6638	0.0285459	0.037306		ENSG00000138755.5	CXCL9	0.634758	0.0288685	0.0451423
ENSG00000252835.1	SCARNA21	1.04728	0.0214861	0.043566		ENSG00000269407.1	AL096677.1	1.43024	0.0284251	0.0371544		ENSG00000251806.1	SNORD119	0.7165	0.0283744	0.0444396
ENSG00000108342.8	CSF3	-0.82126	0.0212815	0.0431915		ENSG00000263675.1	MIR5581	-0.589686	0.0276721	0.036211		ENSG00000202400.1	SNORD82	1.82001	0.0283555	0.044416
ENSG00000207457.1	RNU6-476P	-1.77656	0.0203113	0.0414784		ENSG00000212093.1	AP000807.1	1.5029	0.0274767	0.0359739		ENSG00000242853.2	RN7SL749P	0.620992	0.0283409	0.0443992
ENSG00000265488.1	AL359314.1	1.76805	0.0196802	0.0403452		ENSG00000242887.1	IGHJ3	2.09287	0.0262705	0.034484		ENSG00000252210.1	Y_RNA	-0.998828	0.0277814	0.0436064
ENSG00000069482.6	GAL	0.608503	0.0192112	0.0394582		ENSG00000251794.1	RNU6-237P	-0.671189	0.0261738	0.0343709		ENSG00000204687.3	MAS1L	-0.677522	0.0277704	0.0435951
ENSG00000207547.1	MIR25	0.752465	0.018676	0.0384863		ENSG00000265087.1	MIR4761	-1.2103	0.0261264	0.0343106		ENSG00000252641.1	RNU6-678P	-1.90805	0.0274603	0.0431706
ENSG00000167614.9	TTYH1	-0.585713	0.0186647	0.0384704		ENSG00000199092.2	MIR410	1.76999	0.0253756	0.0333687		ENSG00000239839.1	DEFA3	0.863299	0.0266783	0.0420452
ENSG00000237560.1	AC004562.1	-0.590966	0.0182598	0.0377505		ENSG00000239133.1	snoU13	0.60818	0.0227752	0.0301137		ENSG00000264817.1	MIR4741	0.625538	0.0258291	0.0408194
ENSG00000200656.1	SNORA5B	-1.82497	0.0178971	0.0370663		ENSG00000265660.1	MIR4664	0.667328	0.0224137	0.0296597		ENSG00000256462.1	RP11-116G8.5	-0.693371	0.0250366	0.0396711
ENSG00000213386.3	RP11-779O18.2	0.715456	0.0175608	0.0364686		ENSG00000212456.1	RNVU1-13	-0.61475	0.0200123	0.0265974		ENSG00000265112.1	MIR3153	2.08735	0.02474	0.0392555
ENSG00000222808.1	RNU4-47P	-0.619364	0.0175136	0.0363844		ENSG00000199179.1	MIRLET7I	0.665139	0.0197927	0.0263239		ENSG00000234286.1	AC006026.13	0.666512	0.0240714	0.0382582
ENSG00000199161.1	MIR126	0.603533	0.0172502	0.0359059		ENSG00000254851.1	RP11-109L13.1	-0.680021	0.0187017	0.0249454		ENSG00000206859.1	RNU6-767P	1.88819	0.0239702	0.0381159
ENSG00000205361.4	MT1DP	0.5973	0.0160167	0.0336091		ENSG00000211771.1	TRBJ2-7	0.732258	0.0182641	0.0243874		ENSG00000207110.1	RNU1-106P	0.64047	0.0238888	0.0380077
ENSG00000270123.2	VTRNA2-1	0.996223	0.0151708	0.0320695		ENSG00000264266.1	MIR4322	1.46496	0.0180512	0.0241115		ENSG00000258442.1	RP11-474N8.5	0.604791	0.0230997	0.0368701
ENSG00000207399.1	RNU6-1011P	1.87882	0.0149625	0.0316847		ENSG00000200279.1	SNORD114-10	0.701441	0.0179148	0.023939		ENSG00000206848.1	RNU6-890P	-0.813185	0.0230464	0.0367903
ENSG00000227782.1	AC002553.1	0.921691	0.0143283	0.0305083		ENSG00000206685.1	RNU6-1189P	-0.71357	0.0176923	0.0236556		ENSG00000263839.1	CR381653.1	1.23143	0.0226338	0.0361745
ENSG00000118520.9	ARG1	-0.670519	0.0141192	0.0301075		ENSG00000223177.1	RNA5SP39	0.603648	0.0173696	0.0232472		ENSG00000200579.1	Y_RNA	-0.822401	0.0226292	0.0361697
ENSG00000260592.1	CTA-363E6.6	-0.603105	0.0139887	0.0298644		ENSG00000265403.1	AC015884.1	1.44137	0.0154216	0.0207774		ENSG00000265573.1	AC004943.1	-1.82069	0.0221373	0.0354524
ENSG00000212175.1	SNORA12	-0.612014	0.0133817	0.0287039		ENSG00000222493.1	Y_RNA	-1.32414	0.014596	0.019715		ENSG00000179593.11	ALOX15B	-0.656357	0.0220493	0.0353144
ENSG00000207524.1	RNU6-33P	1.81615	0.0127387	0.0274959		ENSG00000272302.1	BX004987.1	1.58605	0.0143295	0.0193689		ENSG00000199466.1	Y_RNA	-1.82424	0.0218257	0.0349734
ENSG00000200033.1	RNU6-403P	-1.77704	0.0124704	0.0269624		ENSG00000264425.1	MIR4653	0.792589	0.0141492	0.0191341		ENSG00000135094.6	SDS	-0.624025	0.0211648	0.0340313
ENSG00000164047.3	CAMP	-0.629524	0.0124041	0.0268377		ENSG00000264370.1	MIR3125	0.655579	0.013311	0.0180433		ENSG00000221778.2	AC034236.2	-0.86162	0.0208961	0.0336471
ENSG00000259441.2	MRPL15P1	0.640737	0.0119634	0.0260215		ENSG00000251927.1	AC099539.1	-0.736106	0.0127326	0.0173066		ENSG00000233271.1	RP11-12C17.2	-0.780584	0.0208501	0.0335842
ENSG00000211827.1	TRDJ2	2.52246	0.0119523	0.0260105		ENSG00000207948.1	MIR328	1.47467	0.0122868	0.0167312		ENSG00000200156.1	RNU5B-1	-0.872123	0.0207279	0.0333921
ENSG00000266347.1	AC068641.1	-1.90167	0.0113595	0.02485		ENSG00000265612.1	hsa-mir-4539	1.82482	0.0117307	0.0160046		ENSG00000251230.1	RP11-701P16.5	0.594049	0.0204559	0.0329788
ENSG00000272021.1	AC008592.8	0.593549	0.0112686	0.0246685		ENSG00000252327.1	RNU6-1302P	-0.926194	0.0115567	0.0157775		ENSG00000263764.1	SNORD43	0.985244	0.0203166	0.0327734
ENSG00000206932.1	RNU6-4P	1.88377	0.0110259	0.0242103		ENSG00000252196.1	AL590482.1	1.75074	0.0113453	0.015501		ENSG00000118785.9	SPP1	-0.620407	0.020195	0.032591
ENSG00000228323.2	AC008753.6	-0.659557	0.010878	0.0239211		ENSG00000253008.2	MIR2355	-1.26634	0.0113416	0.0154968		ENSG00000209645.1	SNORD105	1.78209	0.0199687	0.03226
ENSG00000238793.1	SNORD124	1.98553	0.0106978	0.0236021		ENSG00000266459.1	MIR4724	0.706256	0.010905	0.0149369		ENSG00000238458.1	snoU13	-0.991132	0.0199368	0.0322152
ENSG00000242531.1	RP11-299J3.6	1.93519	0.0098251	0.0219082		ENSG00000265442.1	MIR3941	1.59484	0.0107263	0.014701		ENSG00000207325.1	RNY1P4	-0.774912	0.0198088	0.032022
ENSG00000205362.6	MT1A	0.65805	0.00969919	0.0216502		ENSG00000264594.1	MIR4640	-0.674446	0.00892025	0.0123179		ENSG00000199377.1	RNU5F-1	-0.829609	0.0197175	0.0318879
ENSG00000268328.1	AC019206.1	-1.92743	0.00950948	0.0212722		ENSG00000222224.1	Y_RNA	1.5689	0.00820147	0.0113652		ENSG00000240864.1	IGKV1-16	1.6108	0.0193413	0.031335
ENSG00000225490.1	RP4-610C12.3	0.601083	0.0093185	0.0208794		ENSG00000221511.1	AC090825.1	-0.618232	0.00763525	0.0106043		ENSG00000207359.1	RNU6-925P	-0.87106	0.0192352	0.0311762
ENSG00000200579.1	Y_RNA	-1.87491	0.00928901	0.0208154		ENSG00000266408.1	AL122127.4	1.85437	0.00683345	0.00952659		ENSG00000200556.1	RNU6-103P	-1.75944	0.0189693	0.0308086
ENSG00000240990.5	HOXA11-AS	-0.794499	0.00911121	0.0204804		ENSG00000265647.1	AL358815.1	-1.45147	0.00651116	0.00909725		ENSG00000200953.1	Y_RNA	-2.0623	0.0183722	0.029909
ENSG00000206625.1	RNU6-1	-2.00416	0.00804	0.0183486		ENSG00000204792.2	AC104135.3	-0.655605	0.00578138	0.0081148		ENSG00000202358.1	RNU6-652P	-1.01006	0.0182923	0.0297895
ENSG00000242611.1	AC093627.8	0.644993	0.00797207	0.018214		ENSG00000235559.1	NOL5BP	0.678473	0.00560731	0.00787918		ENSG00000233767.1	PSMA6P3	-2.27117	0.0178696	0.0291717
ENSG00000198074.5	AKR1B10	0.779015	0.00788992	0.0180453		ENSG00000266738.1	MIR4757	1.85739	0.00549156	0.00772507		ENSG00000263361.1	MIR378H	-0.66663	0.0176687	0.0288664
ENSG00000201207.1	Y_RNA	0.979205	0.0078594	0.0179887		ENSG00000269047.1	AC009041.2	0.841671	0.00449249	0.00637258		ENSG00000269047.1	AC009041.2	1.38585	0.0176604	0.0288548
ENSG00000273272.1	CTA-384D8.34	0.629127	0.00782927	0.0179292		ENSG00000208036.1	MIR106B	0.942935	0.00435236	0.00618262		ENSG00000207956.1	MIR579	1.09052	0.0176597	0.0288548
ENSG00000242113.2	RN7SL124P	-1.14067	0.00731981	0.0168836		ENSG00000265767.1	MIR4745	0.809327	0.00401738	0.00572563		ENSG00000238756.1	snoU13	-1.73218	0.017012	0.0278972
ENSG00000211900.2	IGHJ6	2.28268	0.00687235	0.0159634		ENSG00000265068.1	AL591377.1	-1.40224	0.00391012	0.00557798		ENSG00000114771.9	AADAC	0.628812	0.0164677	0.027096
ENSG00000199933.1	Y_RNA	-1.97478	0.00657089	0.015342		ENSG00000265573.1	AC004943.1	-1.43524	0.00378449	0.00540416		ENSG00000221740.1	SNORD93	0.942146	0.016423	0.0270281
ENSG00000232869.2	TRBV29-1	0.667499	0.00648459	0.0151666		ENSG00000238437.1	snoU13	-0.615275	0.00375777	0.00536701		ENSG00000207336.1	RNU6-658P	-0.771076	0.0160923	0.0265259
ENSG00000251733.1	SCARNA8	-1.90602	0.00634567	0.0148657		ENSG00000199072.1	MIRLET7F1	1.77439	0.00370614	0.00529591		ENSG00000206941.1	SNORD15A	0.596484	0.0156549	0.0258646
ENSG00000200170.1	Y_RNA	1.13609	0.00629561	0.0147659		ENSG00000207359.1	RNU6-925P	-0.604295	0.00363187	0.0051953		ENSG00000229230.2	MT1P3	0.595222	0.0156322	0.025829
ENSG00000159307.14	SCUBE1	0.665613	0.00613745	0.0144355		ENSG00000265466.1	AL583842.2	1.65347	0.00315806	0.00454282		ENSG00000206737.1	RNVU1-18	-0.900957	0.015618	0.0258105
ENSG00000207421.1	SNORD38B	0.837372	0.00612048	0.0144003		ENSG00000221419.1	MIR1287	-0.67576	0.00315262	0.00453585		ENSG00000235231.3	AP000351.10	-0.618026	0.0152767	0.0253005
ENSG00000251992.1	SCARNA17	0.62208	0.00589539	0.0139447		ENSG00000198972.1	MIRLET7E	2.0353	0.0030768	0.00443121		ENSG00000266315.1	MIR4668	0.638311	0.0151677	0.0251413
ENSG00000267607.1	CTD-2369P2.8	-0.654793	0.00568316	0.0135096		ENSG00000207484.1	Y_RNA	1.69941	0.0028975	0.00418353		ENSG00000239052.1	snoU13	-1.87998	0.0146741	0.0243836
ENSG00000237887.1	RPL23AP32	0.71663	0.00550793	0.0131511		ENSG00000272507.1	U6	-0.733129	0.00256256	0.00371848		ENSG00000199349.1	Y_RNA	2.16612	0.0145309	0.0241628
ENSG00000152785.6	BMP3	0.701685	0.0053178	0.0127409		ENSG00000222611.1	AL355388.1	1.65537	0.00255917	0.00371403		ENSG00000006128.7	TAC1	0.734949	0.0144476	0.0240331
ENSG00000252503.1	RNU6-531P	-2.05881	0.00530782	0.0127184		ENSG00000265488.1	AL359314.1	0.801058	0.00244824	0.00355779		ENSG00000229604.2	MTATP8P2	0.69426	0.0141204	0.023523
ENSG00000226660.2	TRBV2	0.773431	0.00515674	0.0124002		ENSG00000207736.1	MIR657	-1.57937	0.00234199	0.00341031		ENSG00000230387.1	RP4-737E23.2	0.589261	0.0140724	0.0234517
ENSG00000201965.1	Y_RNA	2.01144	0.00510702	0.0122983		ENSG00000266232.1	MIR3178	-1.48778	0.00216463	0.00316272		ENSG00000224321.1	RP11-169K16.6	-0.600687	0.0138956	0.0231705
ENSG00000206924.1	RNU6-689P	1.96382	0.00476529	0.0115704		ENSG00000265465.1	MIR4768	0.751845	0.00214252	0.00313161		ENSG00000253024.1	RNU6-1238P	-1.9035	0.0137053	0.0228765
ENSG00000202382.1	Y_RNA	-1.83306	0.00464385	0.0113096		ENSG00000264234.1	AL161751.1	-0.668631	0.00191685	0.00281148		ENSG00000159251.6	ACTC1	-0.672626	0.0134991	0.0225702
ENSG00000199990.1	VTRNA1-1	2.24093	0.00464248	0.0113076		ENSG00000239839.1	DEFA3	0.721143	0.00188314	0.00276468		ENSG00000123610.3	TNFAIP6	0.647422	0.0133839	0.0223875
ENSG00000235897.1	TM4SF19-AS1	-0.599154	0.00458122	0.0111784		ENSG00000211594.2	IGKJ4	1.43936	0.00176798	0.00260197		ENSG00000265996.1	MIR3671	-0.637062	0.01323	0.0221462
ENSG00000164825.3	DEFB1	-0.618876	0.00446183	0.0109177		ENSG00000212158.1	SNORD66	1.06452	0.001575	0.0023292		ENSG00000250015.1	CTC-339F2.2	-0.660337	0.0122677	0.0206548
ENSG00000167914.6	GSDMA	0.647635	0.00440889	0.0108053		ENSG00000211593.2	IGKJ5	2.14738	0.00144554	0.00214551		ENSG00000208008.1	MIR125A	2.50747	0.0120132	0.0202587
ENSG00000081041.8	CXCL2	-0.727973	0.0043264	0.0106151		ENSG00000223060.1	Y_RNA	1.74313	0.0014041	0.00208698		ENSG00000248979.2	LAMTOR3P2	-0.652563	0.0119497	0.0201639
ENSG00000254761.1	RP11-672A2.1	0.7457	0.00426311	0.0104799		ENSG00000207395.1	Y_RNA	-0.648132	0.00140176	0.00208364		ENSG00000264175.1	MIR3189	-1.25192	0.0118675	0.020037
ENSG00000124159.11	MATN4	0.671572	0.00419688	0.0103347		ENSG00000272006.1	RP11-583F2.6	-0.68455	0.00131709	0.00196301		ENSG00000212296.1	SNORD72	0.8705	0.011785	0.0199051
ENSG00000269971.1	RP3-426I6.5	-0.921554	0.00396727	0.00984406		ENSG00000238339.1	snoU13	-0.660351	0.00122467	0.00182957		ENSG00000266676.1	MIR4297	-0.68022	0.0117756	0.0198906
ENSG00000216921.3	AC131097.4	0.63804	0.00395955	0.00982938		ENSG00000206816.1	Y_RNA	0.876264	0.00122107	0.0018243		ENSG00000266235.1	MIR3176	0.674053	0.0117393	0.0198353
ENSG00000211825.1	TRDJ1	-1.10725	0.00391658	0.00973005		ENSG00000207757.1	MIR93	1.78478	0.00112925	0.00169133		ENSG00000129988.5	LBP	0.642813	0.0115066	0.0194722
ENSG00000175084.7	DES	0.982372	0.00385504	0.00959628		ENSG00000207720.1	MIR555	-0.675527	0.00111415	0.00166926		ENSG00000202318.1	Y_RNA	-0.687401	0.0115051	0.0194711
ENSG00000206965.1	RNU6-5P	1.98547	0.00378716	0.0094403		ENSG00000133636.6	NTS	-0.783679	0.00109475	0.00164127		ENSG00000224460.1	RP11-439L18.2	0.585806	0.0114082	0.0193161
ENSG00000200879.1	SNORD14E	0.867024	0.00360875	0.00904123		ENSG00000207491.1	RNU6-423P	0.719694	0.00107024	0.00160578		ENSG00000206633.1	SNORA80B	2.28298	0.0111377	0.0189095
ENSG00000105668.3	UPK1A	0.64518	0.00357857	0.00897702		ENSG00000201239.1	Y_RNA	-1.71111	0.00102219	0.00153601		ENSG00000206685.1	RNU6-1189P	-1.19732	0.0109149	0.0185589
ENSG00000219222.1	RP11-480N24.3	1.86854	0.00356365	0.00894352		ENSG00000238868.1	snoU13	0.80342	0.000996024	0.00149836		ENSG00000211593.2	IGKJ5	2.18789	0.0108245	0.0184215
ENSG00000201448.1	SNORA63	0.799282	0.00346538	0.00871927		ENSG00000222306.1	Y_RNA	1.78498	0.000928492	0.00140027		ENSG00000211638.2	IGLV8-61	1.357	0.0107761	0.0183461
ENSG00000244575.1	IGKV1-27	1.16068	0.00340559	0.00858475		ENSG00000264373.1	RP11-227G15.6	-1.63639	0.000785066	0.00119222		ENSG00000222730.1	AC092296.1	1.91867	0.0107343	0.0182843
ENSG00000235996.1	RP11-97N19.2	0.653489	0.00340501	0.00858427		ENSG00000264764.1	MIR4772	1.80602	0.000722213	0.0011005		ENSG00000267714.1	CTD-2540B15.6	0.702634	0.0106836	0.0182129
ENSG00000206177.2	HBM	-0.855305	0.00336633	0.00849761		ENSG00000207468.1	SNORA19	0.602667	0.00071996	0.00109721		ENSG00000264908.1	AC000403.1	-0.78479	0.0106743	0.0181984
ENSG00000233214.1	AC002511.2	-0.655682	0.0033126	0.00837757		ENSG00000212163.2	SNORD91A	0.757958	0.000671943	0.00102588		ENSG00000200914.1	RNA5SP435	-1.97498	0.0102578	0.0175328
ENSG00000223177.1	RNA5SP39	2.08289	0.00308228	0.00785803		ENSG00000265714.1	AL122127.3	1.95285	0.000646326	0.00098842		ENSG00000201098.1	RNY1	1.08873	0.0102057	0.0174476
ENSG00000272701.1	RP11-2E11.10	2.10095	0.00295561	0.00756438		ENSG00000252672.1	snoZ185	-0.754186	0.000643765	0.000984636		ENSG00000255163.1	HSPE1P18	-0.706091	0.010192	0.0174256
ENSG00000116690.7	PRG4	0.590856	0.00285751	0.00734644		ENSG00000242188.2	RN7SL428P	-0.843589	0.000631366	0.000966706		ENSG00000264052.1	MIR3655	-0.750883	0.0098858	0.0169476
ENSG00000231344.1	RP3-426I6.2	-0.724739	0.00274722	0.00709144		ENSG00000258444.1	CTD-2201G16.1	-0.731766	0.000612328	0.000938624		ENSG00000079689.9	SCGN	0.601871	0.00976538	0.016755
ENSG00000172061.7	LRRC15	0.714905	0.00274686	0.00709135		ENSG00000264175.1	MIR3189	-0.941915	0.000587098	0.000901459		ENSG00000234719.4	RP11-166B2.1	-0.634912	0.00971952	0.0166876
ENSG00000272864.1	RP11-17E13.2	0.644145	0.00274495	0.00708785		ENSG00000266447.1	AC046143.2	0.912161	0.000559158	0.000860697		ENSG00000199719.1	RN7SKP74	-0.696458	0.00956623	0.0164454
ENSG00000179593.11	ALOX15B	0.762053	0.00263264	0.00681754		ENSG00000261385.1	RP11-388M20.2	0.648278	0.000493576	0.000762521		ENSG00000239087.1	snoU13	-0.687721	0.00940458	0.0161894
ENSG00000211594.2	IGKJ4	1.84107	0.00258929	0.00671732		ENSG00000221740.1	SNORD93	0.647076	0.000471822	0.000729997		ENSG00000199875.1	Y_RNA	-2.07422	0.0093625	0.0161279
ENSG00000239039.1	SNORD13	2.33275	0.00243264	0.00635113		ENSG00000254545.1	RP11-84A19.3	-0.629823	0.000470093	0.000727372		ENSG00000264133.1	AC006953.1	2.33267	0.00932102	0.0160588
ENSG00000265033.1	RN7SL262P	0.772355	0.00238839	0.00624462		ENSG00000222730.1	AC092296.1	1.7168	0.000451779	0.00070003		ENSG00000256427.1	RP11-118B22.4	-0.666305	0.0090518	0.0156374
ENSG00000264919.1	MIR4697	1.43484	0.00228889	0.00600834		ENSG00000264798.1	AC105381.1	1.82013	0.000439266	0.000681334		ENSG00000115386.5	REG1A	0.966467	0.00870936	0.0150971
ENSG00000138135.5	CH25H	0.735253	0.00221956	0.00584543		ENSG00000202400.1	SNORD82	1.88259	0.000439173	0.000681236		ENSG00000221411.1	MIR1227	1.18612	0.00853812	0.0148205
ENSG00000163734.4	CXCL3	-0.888931	0.00211204	0.00558732		ENSG00000233271.1	RP11-12C17.2	-0.665037	0.000409673	0.000637031		ENSG00000141750.6	STAC2	-0.748526	0.00843327	0.0146519
ENSG00000207110.1	RNU1-106P	2.16333	0.00210477	0.00557286		ENSG00000263948.1	MIR4785	0.600076	0.000364801	0.000569269		ENSG00000264508.1	RN7SL473P	0.810494	0.00833428	0.0144887
ENSG00000137976.7	DNASE2B	-0.807775	0.00208687	0.00553018		ENSG00000200917.1	RNU6-553P	-0.841636	0.00036264	0.000566129		ENSG00000221230.1	MIR548L	-2.05859	0.00830767	0.014449
ENSG00000129824.11	RPS4Y1	-0.706812	0.00200709	0.00534419		ENSG00000237061.1	RP11-956J14.1	0.714389	0.0003218	0.000504646		ENSG00000273295.1	AP000350.5	-0.646078	0.00829214	0.0144275
ENSG00000230729.1	RP11-296L22.8	-0.802823	0.00196298	0.00523638		ENSG00000211596.2	IGKJ2	2.64813	0.00029848	0.000469265		ENSG00000222296.1	Y_RNA	-0.85626	0.00823559	0.0143324
ENSG00000227053.1	RP11-395B7.4	-0.705817	0.00183325	0.00493517		ENSG00000271977.1	AC226119.4	0.811887	0.000291596	0.000458633		ENSG00000207550.1	MIR99B	2.75349	0.00798425	0.0139353
ENSG00000200983.1	SNORA3	-0.643255	0.00180695	0.00487102		ENSG00000200156.1	RNU5B-1	-0.785953	0.000290743	0.000457448		ENSG00000207088.1	SNORA7B	-0.7781	0.00784681	0.013709
ENSG00000264780.1	MIR4683	0.598947	0.00174343	0.00471559		ENSG00000207964.1	MIR628	-0.89872	0.000285433	0.000449587		ENSG00000211482.1	AC092574.1	-1.81586	0.00774579	0.013547
ENSG00000175093.4	SPSB4	0.6017	0.00164711	0.00448405		ENSG00000201944.1	SNORA72	-0.6344	0.000281691	0.000443939		ENSG00000207491.1	RNU6-423P	1.10922	0.00766889	0.0134289
ENSG00000222872.1	RNU4-78P	2.15592	0.00163074	0.00444512		ENSG00000221518.1	RNU6ATAC16P	-0.620241	0.000279331	0.000440402		ENSG00000238349.1	snoU13	2.02803	0.00753554	0.0132126
ENSG00000265727.1	RN7SL648P	-2.0739	0.00160199	0.0043761		ENSG00000257940.1	RP11-248E9.6	-0.84123	0.000268425	0.000424083		ENSG00000264931.1	MIR3138	0.853718	0.00746408	0.0130943
ENSG00000211674.2	IGLJ1	2.54975	0.00155291	0.00425379		ENSG00000263839.1	CR381653.1	1.13813	0.000262627	0.000415268		ENSG00000228314.1	CYP4F29P	0.639382	0.00713148	0.0125416
ENSG00000235204.1	RP11-121A14.2	-0.759234	0.00150995	0.00414658		ENSG00000264773.1	MIR4420	0.59495	0.000239178	0.000379081		ENSG00000201770.1	RNU6-384P	-2.02476	0.00702068	0.0123677
ENSG00000238240.2	RP4-740C4.5	0.61737	0.00150844	0.00414348		ENSG00000207997.1	MIR644A	-1.61203	0.000224721	0.000356935		ENSG00000227113.2	RP11-460N20.4	-0.595701	0.00695328	0.0122556
ENSG00000207034.1	Y_RNA	2.00882	0.00148829	0.00409125		ENSG00000171819.4	ANGPTL7	-0.618829	0.000204505	0.000326115		ENSG00000242611.1	AC093627.8	0.601387	0.00691811	0.0121992
ENSG00000169385.2	RNASE2	0.794291	0.00147167	0.00404813		ENSG00000238756.1	snoU13	-1.64868	0.000202063	0.000322334		ENSG00000273006.1	RP11-314C9.2	-0.594843	0.00659097	0.01167
ENSG00000210196.2	MT-TP	-0.712782	0.00142235	0.00392489		ENSG00000252680.1	RNA5SP449	0.718184	0.000198753	0.000317253		ENSG00000120057.4	SFRP5	-0.75966	0.00621825	0.0110546
ENSG00000270210.1	RP11-373D23.3	0.628533	0.0013808	0.00382238		ENSG00000143125.5	PROK1	-0.641102	0.000186203	0.000297865		ENSG00000251939.1	RNU6-1278P	-2.05874	0.00620204	0.0110292
ENSG00000207258.1	Y_RNA	1.01871	0.0013077	0.00363578		ENSG00000252787.1	SNORD19B	0.66797	0.0001742	0.000279368		ENSG00000210140.1	MT-TC	0.701482	0.00615734	0.0109591
ENSG00000265791.1	CTD-2349P21.10	0.597136	0.00130404	0.00362653		ENSG00000252026.1	RNU6-1262P	-0.610323	0.000133364	0.000215724		ENSG00000223274.1	RNA5SP498	-0.85908	0.0061094	0.0108814
ENSG00000108700.4	CCL8	-0.619724	0.00126577	0.00353459		ENSG00000238423.1	SNORD42B	0.644674	0.000131383	0.000212579		ENSG00000123843.8	C4BPB	0.650717	0.00608748	0.010844
ENSG00000105369.5	CD79A	0.736329	0.00123553	0.00345707		ENSG00000252612.1	Y_RNA	1.87518	0.00012789	0.000207163		ENSG00000202081.1	RNU6-1280P	1.15685	0.00606656	0.0108085
ENSG00000258955.1	LINC00519	0.721665	0.00115727	0.00325757		ENSG00000206749.1	RNU6-1083P	0.858937	0.000112077	0.000182466		ENSG00000268882.1	AL360181.1	-1.98553	0.00593318	0.0105857
ENSG00000143365.12	RORC	0.683642	0.00113949	0.00321168		ENSG00000207399.1	RNU6-1011P	0.802019	0.000108942	0.000177513		ENSG00000261385.1	RP11-388M20.2	0.726378	0.00590738	0.0105446
ENSG00000253123.2	RP11-527N22.1	0.701434	0.00113414	0.00319745		ENSG00000263676.1	MIR4632	1.23313	0.000107295	0.000174942		ENSG00000201586.1	RNU6-593P	-0.845392	0.00589805	0.0105312
ENSG00000067048.12	DDX3Y	-0.848513	0.00108691	0.00307668		ENSG00000226699.1	RP11-122K13.7	-0.587654	0.00010551	0.000172104		ENSG00000266032.1	AL357515.1	0.806019	0.00582789	0.0104238
ENSG00000168389.13	MFSD2A	0.8511	0.00108356	0.00306861		ENSG00000265416.1	AC017028.7	-1.70693	0.000105039	0.000171373		ENSG00000202502.1	RNA5SP151	2.31906	0.00581665	0.0104054
ENSG00000207835.1	D87015.1	2.07346	0.00108084	0.00306188		ENSG00000221778.2	AC034236.2	-0.763891	0.000104539	0.00017057		ENSG00000201239.1	Y_RNA	-2.28364	0.00569769	0.0102109
ENSG00000141682.11	PMAIP1	-0.648121	0.00100402	0.00286432		ENSG00000265300.1	AC007731.1	1.90688	0.000101903	0.000166351		ENSG00000101670.7	LIPG	0.924111	0.00569352	0.0102053
ENSG00000253686.1	CTB-43E15.3	-0.625788	0.000997358	0.00284693		ENSG00000207151.1	Y_RNA	-1.69244	0.000100942	0.00016483		ENSG00000206743.1	RNU6-484P	-2.10077	0.00563687	0.0101146
ENSG00000136689.14	IL1RN	-0.71837	0.000987563	0.00282206		ENSG00000223044.1	RNU6-130P	-1.70869	9.80492e-05	0.000160324		ENSG00000252206.1	RNU7-40P	-1.23067	0.00562162	0.0100904
ENSG00000207808.1	MIR27A	-1.15905	0.000936258	0.00268701		ENSG00000268275.1	AL035588.1	0.761853	9.77939e-05	0.000159941		ENSG00000207378.1	RNU6-748P	-2.01773	0.00546954	0.00983983
ENSG00000211596.2	IGKJ2	1.875	0.000934812	0.00268321		ENSG00000263463.1	MIR378I	1.27635	8.54288e-05	0.000140209		ENSG00000207707.1	MIR639	0.691301	0.005425	0.00976508
ENSG00000266800.1	AL135791.1	0.823629	0.000928953	0.00266745		ENSG00000199347.1	RNU5E-1	-0.815124	8.39541e-05	0.000137878		ENSG00000264473.1	hsa-mir-4538	2.12317	0.00533942	0.00962544
ENSG00000199562.1	RNU6-37P	-2.05244	0.000924391	0.00265541		ENSG00000200041.1	Y_RNA	-0.8894	6.96371e-05	0.000115109		ENSG00000234584.1	AC019186.1	0.585534	0.00524366	0.00946847
ENSG00000222383.1	RNA5SP203	2.10554	0.000922951	0.00265162		ENSG00000238961.1	SNORA47	-0.779261	5.20066e-05	8.67687e-05		ENSG00000201944.1	SNORA72	-0.880812	0.00519645	0.00939015
ENSG00000197047.1	Z73979.1	0.994363	0.000922055	0.0026494		ENSG00000200579.1	Y_RNA	-0.805946	5.19228e-05	8.66352e-05		ENSG00000272160.1	U4	-0.628231	0.00509686	0.00922088
ENSG00000201900.1	Y_RNA	-2.13395	0.000912218	0.00262356		ENSG00000202279.1	Y_RNA	-1.73565	5.09313e-05	8.50424e-05		ENSG00000263834.1	MIR4635	1.06259	0.00508195	0.00919681
ENSG00000169618.4	PROKR1	-0.640317	0.000897582	0.00258588		ENSG00000201586.1	RNU6-593P	-0.64846	5.08262e-05	8.48736e-05		ENSG00000163661.3	PTX3	0.876883	0.00501266	0.00907931
ENSG00000090339.4	ICAM1	-0.773172	0.000867803	0.00250778		ENSG00000206841.1	RNU6-409P	-1.68292	4.98388e-05	8.32857e-05		ENSG00000203818.6	HIST2H3PS2	0.671647	0.00498092	0.00902755
ENSG00000266037.1	RN7SL3	-1.24238	0.000861938	0.00249249		ENSG00000207378.1	RNU6-748P	-1.79986	4.92315e-05	8.23249e-05		ENSG00000199226.1	RNU6-50P	2.27215	0.0048389	0.00879175
ENSG00000199568.1	RNU5A-1	2.29398	0.000832821	0.00241376		ENSG00000204011.4	COL5A1-AS1	0.645187	4.89378e-05	8.18636e-05		ENSG00000238986.1	snoU13	-1.96422	0.00482903	0.00877729
ENSG00000231106.2	AP000688.8	-0.745287	0.000793423	0.00231006		ENSG00000209645.1	SNORD105	1.98341	4.84585e-05	8.10796e-05		ENSG00000260581.1	CTB-113P19.4	-0.611596	0.00480297	0.00873409
ENSG00000272301.1	RP11-111M22.4	0.601701	0.000792941	0.00230896		ENSG00000251988.1	RNU4ATAC18P	-0.614276	4.64053e-05	7.77803e-05		ENSG00000231123.1	SPATA20P1	-1.22586	0.0047813	0.00869884
ENSG00000212242.1	RNA5SP219	2.15233	0.000790736	0.00230285		ENSG00000264931.1	MIR3138	0.817829	4.4414e-05	7.45253e-05		ENSG00000101463.5	SYNDIG1	-0.608785	0.00474547	0.00863915
ENSG00000188338.10	SLC38A3	0.817107	0.000781632	0.00227847		ENSG00000272971.1	RP11-284F21.11	-0.587745	4.38521e-05	7.36039e-05		ENSG00000211955.2	IGHV3-33	1.09581	0.00459703	0.00838761
ENSG00000239055.1	snoU13	-2.14013	0.000758798	0.00221817		ENSG00000197415.7	VEPH1	0.688415	4.34482e-05	7.29474e-05		ENSG00000271680.1	RP11-564A8.8	0.681531	0.00448451	0.00819669
ENSG00000228078.1	HLA-U	-2.2766	0.000740504	0.00216965		ENSG00000265112.1	MIR3153	2.07772	4.30465e-05	7.23048e-05		ENSG00000212371.1	SNORA46	0.655709	0.00439131	0.00803404
ENSG00000255986.2	MT1JP	0.747947	0.000734417	0.00215356		ENSG00000202081.1	RNU6-1280P	1.04338	4.27295e-05	7.1804e-05		ENSG00000253651.1	SOD1P3	0.767835	0.00438549	0.00802597
ENSG00000142871.11	CYR61	-0.600756	0.000718539	0.00211099		ENSG00000229664.1	RP11-536K7.5	0.603471	4.01402e-05	6.7562e-05		ENSG00000239093.1	snoU13	2.27548	0.00437712	0.00801194
ENSG00000153234.9	NR4A2	0.749643	0.000706056	0.0020791		ENSG00000232177.1	MTND4P24	0.619218	4.00549e-05	6.74284e-05		ENSG00000199313.1	RNU4-82P	-0.84058	0.00432857	0.00793014
ENSG00000273248.1	RP11-399K21.13	0.773546	0.000698756	0.00206084		ENSG00000264392.1	AC002477.1	-1.73794	3.74324e-05	6.31392e-05		ENSG00000273264.1	RP11-131L23.2	-0.645234	0.00399512	0.00736221
ENSG00000261889.1	RP11-473M20.16	0.585464	0.000671662	0.00198752		ENSG00000199377.1	RNU5F-1	-0.807132	3.59735e-05	6.07904e-05		ENSG00000269363.1	MGC4771	-0.677673	0.00396823	0.00731855
ENSG00000170961.6	HAS2	-0.5954	0.000667561	0.00197674		ENSG00000211850.1	TRAJ39	-1.21246	3.58503e-05	6.06003e-05		ENSG00000207276.1	RNU6-1160P	-2.12391	0.00386916	0.00714736
ENSG00000125347.9	IRF1	-0.698492	0.000601395	0.00179649		ENSG00000252874.1	Y_RNA	-0.748688	3.55839e-05	6.01677e-05		ENSG00000266852.1	MIR4482-1	-1.9248	0.00385346	0.00712008
ENSG00000145107.11	TM4SF19	-0.893656	0.000594427	0.00177739		ENSG00000222585.1	RNA5SP494	-0.640096	3.4951e-05	5.91325e-05		ENSG00000257940.1	RP11-248E9.6	-1.11141	0.00382205	0.00706482
ENSG00000250673.1	RP11-6L6.2	-0.593472	0.000584614	0.00175046		ENSG00000207959.1	MIR656	2.51274	3.36256e-05	5.69871e-05		ENSG00000207383.1	Y_RNA	0.75648	0.00377206	0.00697871
ENSG00000206159.6	GYG2P1	-0.751786	0.000583783	0.00174821		ENSG00000272110.1	Y_RNA	-1.77351	3.2945e-05	5.58626e-05		ENSG00000264370.1	MIR3125	1.27171	0.00374544	0.00693342
ENSG00000240925.1	RPS20P31	-2.25593	0.000566766	0.00170477		ENSG00000252981.1	U3	-0.598105	3.16182e-05	5.37163e-05		ENSG00000211937.2	IGHV2-5	1.43701	0.00373322	0.00691356
ENSG00000230943.1	RP11-367G18.1	-0.640528	0.000564467	0.00169809		ENSG00000253096.1	Y_RNA	-0.639051	3.15575e-05	5.36213e-05		ENSG00000207168.1	SNORA15	1.10758	0.00364755	0.00676093
ENSG00000170345.5	FOS	-0.750534	0.000559039	0.00168316		ENSG00000229230.2	MT1P3	0.620511	3.07603e-05	5.23055e-05		ENSG00000199476.1	Y_RNA	-1.02991	0.00358224	0.00664957
ENSG00000267774.1	RP11-2N1.2	0.681988	0.000515401	0.0015637		ENSG00000237887.1	RPL23AP32	0.627408	2.48446e-05	4.25024e-05		ENSG00000271798.1	SNORA51	0.798531	0.00352828	0.00655792
ENSG00000129988.5	LBP	-0.789423	0.000474441	0.00144773		ENSG00000267774.1	RP11-2N1.2	0.638299	2.2552e-05	3.86933e-05		ENSG00000226699.1	RP11-122K13.7	-0.757959	0.00343845	0.00640709
ENSG00000273331.1	TM4SF19	-0.802303	0.000461833	0.00141183		ENSG00000212418.1	Y_RNA	-1.80481	1.87531e-05	3.23745e-05		ENSG00000228643.1	AC079779.4	0.704243	0.00342084	0.00637533
ENSG00000224080.1	UBE2FP1	-0.591965	0.000433916	0.00133306		ENSG00000199313.1	RNU4-82P	-0.800126	1.80905e-05	3.12589e-05		ENSG00000166856.1	GPR182	0.60485	0.00332378	0.00620961
ENSG00000198099.4	ADH4	0.738964	0.00041792	0.00128884		ENSG00000252210.1	Y_RNA	-1.04573	1.80406e-05	3.11775e-05		ENSG00000118520.9	ARG1	0.592779	0.00319836	0.00599097
ENSG00000225447.1	RPS15AP10	0.785881	0.000416012	0.0012835		ENSG00000212327.1	RNU6-882P	-0.632149	1.78461e-05	3.08483e-05		ENSG00000248322.1	RP4-559A3.6	1.03949	0.00319576	0.00598659
ENSG00000064886.9	CHI3L2	-0.7306	0.000391922	0.00121574		ENSG00000207110.1	RNU1-106P	0.741522	1.6181e-05	2.80506e-05		ENSG00000239335.4	RP11-745O10.2	0.58608	0.00310472	0.00582653
ENSG00000087074.7	PPP1R15A	-0.605935	0.000388402	0.00120586		ENSG00000267714.1	CTD-2540B15.6	0.705642	1.57308e-05	2.73011e-05		ENSG00000263648.1	RP11-471L13.3	0.674461	0.00306753	0.00576101
ENSG00000257940.1	RP11-248E9.6	-0.944684	0.000374054	0.00116514		ENSG00000263751.1	AL122127.1	2.35181	1.45779e-05	2.53793e-05		ENSG00000168913.6	ENHO	-0.60108	0.00305541	0.00574202
ENSG00000266566.1	AC009994.2	2.10096	0.00036968	0.00115367		ENSG00000266811.1	MIR3118-3	2.12804	1.26893e-05	2.21689e-05		ENSG00000116690.7	PRG4	0.691296	0.00305242	0.00573733
ENSG00000260166.1	RP11-863P13.6	1.16464	0.000359785	0.00112603		ENSG00000264056.1	MIR5685	-0.657361	1.26362e-05	2.20778e-05		ENSG00000237111.1	IGHJ3P	2.52548	0.00291868	0.0055104
ENSG00000163545.7	NUAK2	0.631648	0.000333851	0.00104955		ENSG00000171848.9	RRM2	0.617667	1.22577e-05	2.14329e-05		ENSG00000222521.1	AC026956.1	-0.651091	0.00289581	0.00546995
ENSG00000197334.1	AC032027.1	-0.696735	0.000329245	0.00103537		ENSG00000212296.1	SNORD72	0.82448	1.21702e-05	2.12881e-05		ENSG00000238673.1	snoU13	-1.99513	0.00286411	0.00541364
ENSG00000272055.1	RNU6-6P	-2.27154	0.000313423	0.000989052		ENSG00000266559.1	MIR4530	1.62144	1.19675e-05	2.09432e-05		ENSG00000222585.1	RNA5SP494	-0.804813	0.00280912	0.00532026
ENSG00000112149.5	CD83	-0.589943	0.000308831	0.000975839		ENSG00000206775.1	SNORD37	0.866639	1.19083e-05	2.0846e-05		ENSG00000249055.1	TBCAP3	0.726084	0.00279867	0.00530135
ENSG00000258947.2	TUBB3	0.852879	0.000307718	0.000972746		ENSG00000201448.1	SNORA63	0.852631	1.18242e-05	2.0705e-05		ENSG00000266559.1	MIR4530	1.82496	0.00274941	0.0052132
ENSG00000257718.1	RP11-396F22.1	-0.775521	0.000307632	0.000972615		ENSG00000208024.1	MIR199A2	1.05808	1.0186e-05	1.79077e-05		ENSG00000224067.2	RP11-430K21.2	0.645952	0.0027286	0.00517546
ENSG00000154864.7	PIEZO2	0.604337	0.000300199	0.000950913		ENSG00000225886.1	RP11-288L9.4	-0.623195	1.00708e-05	1.7708e-05		ENSG00000184348.2	HIST1H2AK	0.678391	0.00271554	0.00515369
ENSG00000259430.1	RP11-168G16.2	0.756647	0.000294425	0.000934125		ENSG00000261857.2	MIA	0.616874	9.65929e-06	1.7004e-05		ENSG00000266163.1	AC007216.1	0.673158	0.00266053	0.00505558
ENSG00000116741.6	RGS2	0.636894	0.000291583	0.000926053		ENSG00000104826.7	LHB	-0.712055	8.73293e-06	1.54219e-05		ENSG00000238317.1	SNORD11	0.985015	0.00265657	0.00504847
ENSG00000211694.2	TRGV10	0.721247	0.000285144	0.000907594		ENSG00000236269.1	ENO1-IT1	0.588507	8.23242e-06	1.45661e-05		ENSG00000135069.9	PSAT1	0.679155	0.00261987	0.00498329
ENSG00000123610.3	TNFAIP6	-0.909866	0.000264129	0.000845291		ENSG00000211597.2	IGKJ1	2.83741	7.85314e-06	1.3908e-05		ENSG00000212418.1	Y_RNA	-2.14882	0.00248868	0.00474916
ENSG00000222482.1	AC005071.1	1.02746	0.000263942	0.000844839		ENSG00000238528.1	snoU13	0.594521	6.0777e-06	1.08561e-05		ENSG00000270993.1	RP11-1112G13.3	-2.14088	0.00248612	0.00474505
ENSG00000224968.1	RP1-35C21.1	-0.661185	0.000260656	0.000835653		ENSG00000199226.1	RNU6-50P	2.20529	5.3594e-06	9.61437e-06		ENSG00000258273.1	RP11-370I10.4	-2.05799	0.00244662	0.00467513
ENSG00000231840.1	AC073342.12	-0.65928	0.000253931	0.000815178		ENSG00000204687.3	MAS1L	-0.744084	5.32241e-06	9.54953e-06		ENSG00000254545.1	RP11-84A19.3	-0.923956	0.00243053	0.00464594
ENSG00000239405.1	TMED10P2	0.586262	0.00024282	0.000783562		ENSG00000212552.2	SNORD91B	2.1289	5.15361e-06	9.26047e-06		ENSG00000239804.1	RP11-379B18.1	0.728537	0.00239729	0.00458584
ENSG00000219604.1	RP11-132M7.2	-2.17763	0.000233814	0.000757201		ENSG00000200556.1	RNU6-103P	-1.93413	5.08131e-06	9.1327e-06		ENSG00000272110.1	Y_RNA	-1.99811	0.00239589	0.00458393
ENSG00000102554.9	KLF5	0.592486	0.00023109	0.000749161		ENSG00000175093.4	SPSB4	0.634337	5.05829e-06	9.09204e-06		ENSG00000222448.1	RN7SKP150	-0.628464	0.00238003	0.00455588
ENSG00000211625.2	IGKV3D-20	1.61754	0.000224726	0.000729728		ENSG00000075035.5	WSCD2	-0.589422	4.99632e-06	8.98348e-06		ENSG00000106178.2	CCL24	0.712118	0.00237682	0.00455088
ENSG00000203747.5	FCGR3A	0.612889	0.000210488	0.000686472		ENSG00000105989.4	WNT2	-0.640614	4.61183e-06	8.30915e-06		ENSG00000254272.1	RP11-382J24.2	0.635251	0.00237186	0.00454177
ENSG00000223609.3	HBD	-1.19803	0.000199266	0.00065319		ENSG00000134817.9	APLNR	-0.587946	4.02624e-06	7.28507e-06		ENSG00000251880.1	RNU7-75P	-1.15584	0.0023569	0.00451538
ENSG00000169429.6	IL8	-1.23188	0.000197247	0.000647178		ENSG00000202318.1	Y_RNA	-0.688916	3.86642e-06	7.00532e-06		ENSG00000237729.2	AC002075.4	0.694241	0.00230077	0.00441414
ENSG00000128342.4	LIF	0.920858	0.000183637	0.000606093		ENSG00000199466.1	Y_RNA	-1.8462	3.65283e-06	6.62832e-06		ENSG00000254510.1	RP11-867G23.10	-0.669702	0.0022953	0.00440438
ENSG00000140538.12	NTRK3	-0.661707	0.000176655	0.000584739		ENSG00000249007.1	RP11-510N19.5	0.706443	3.64331e-06	6.61261e-06		ENSG00000133048.8	CHI3L1	0.865986	0.00229036	0.00439565
ENSG00000163519.9	TRAT1	0.63613	0.000176307	0.000583853		ENSG00000199562.1	RNU6-37P	-1.88207	3.57526e-06	6.49425e-06		ENSG00000264234.1	AL161751.1	-1.29386	0.00217302	0.0041866
ENSG00000176597.7	B3GNT5	-0.620567	0.00017258	0.000572473		ENSG00000233767.1	PSMA6P3	-2.1473	3.55689e-06	6.46192e-06		ENSG00000106366.7	SERPINE1	0.795845	0.00210516	0.00406647
ENSG00000099954.14	CECR2	0.627243	0.000172285	0.000571844		ENSG00000207383.1	Y_RNA	0.707701	3.39237e-06	6.17283e-06		ENSG00000215808.2	LINC01139	0.705621	0.00203333	0.00394105
ENSG00000243870.2	RN7SL236P	-2.78044	0.000167421	0.000557147		ENSG00000228955.2	RP11-452J6.2	-0.607539	3.20132e-06	5.82843e-06		ENSG00000211850.1	TRAJ39	-1.78569	0.00197358	0.00383303
ENSG00000228427.1	RP5-1091N2.9	0.620457	0.000162771	0.000542586		ENSG00000222267.1	RNU6-892P	-0.862714	3.07351e-06	5.5993e-06		ENSG00000272396.1	CTC-490G23.4	1.08838	0.00187851	0.00366114
ENSG00000211597.2	IGKJ1	1.98116	0.000158315	0.000528627		ENSG00000242611.1	AC093627.8	0.596636	2.93381e-06	5.3512e-06		ENSG00000241984.2	RPL7AP2	-0.612331	0.00186591	0.00363875
ENSG00000130164.7	LDLR	-0.846587	0.000152628	0.000511674		ENSG00000264473.1	hsa-mir-4538	2.68885	2.8808e-06	5.25619e-06		ENSG00000221062.1	MIR1292	1.32151	0.00184753	0.00360444
ENSG00000124003.9	MOGAT1	0.614885	0.000144599	0.000486947		ENSG00000207276.1	RNU6-1160P	-1.81687	2.86811e-06	5.23469e-06		ENSG00000230058.1	RP11-172E9.2	0.805224	0.00184086	0.00359174
ENSG00000198417.5	MT1F	0.684616	0.000143557	0.000483945		ENSG00000238621.1	TRNAI2	0.796845	2.84178e-06	5.18747e-06		ENSG00000136689.14	IL1RN	-0.750951	0.00183872	0.00358787
ENSG00000006074.4	CCL18	0.765323	0.000140467	0.000474427		ENSG00000207525.1	Y_RNA	-0.712515	2.36232e-06	4.33823e-06		ENSG00000171388.9	APLN	-0.850049	0.00183645	0.00358374
ENSG00000204044.5	RP11-465L10.10	-0.821896	0.000130906	0.000445044		ENSG00000165474.5	GJB2	0.657078	2.31374e-06	4.25242e-06		ENSG00000160097.11	FNDC5	0.612632	0.00181683	0.00354878
ENSG00000269082.1	CTD-2620I22.1	0.623461	0.000124988	0.000426327		ENSG00000200843.1	RNY4P4	-1.90467	2.2964e-06	4.22225e-06		ENSG00000226445.1	XXyac-YX65C7_A.2	0.621057	0.00178107	0.00348578
ENSG00000211664.2	IGLV2-18	2.12577	0.000122537	0.000418623		ENSG00000112394.12	SLC16A10	0.713748	2.13795e-06	3.94011e-06		ENSG00000109321.6	AREG	0.667768	0.00177321	0.00347159
ENSG00000254532.1	RP11-624D11.2	1.32162	0.000114166	0.000392246		ENSG00000241588.2	RN7SL484P	-0.624228	2.00821e-06	3.70788e-06		ENSG00000254859.1	RP11-661A12.5	0.674251	0.00176817	0.00346292
ENSG00000223564.1	CYP4F32P	2.04567	0.000113347	0.000389928		ENSG00000118785.9	SPP1	-0.756521	1.81113e-06	3.35429e-06		ENSG00000178363.3	CALML3	-0.906083	0.00175349	0.00343709
ENSG00000132002.3	DNAJB1	0.650976	0.000110922	0.000381955		ENSG00000201818.1	RNY4P17	-1.92911	1.74989e-06	3.2435e-06		ENSG00000172602.5	RND1	0.839461	0.00171684	0.00337016
ENSG00000224745.1	RP11-380G5.2	0.67904	0.000108326	0.000373778		ENSG00000239093.1	snoU13	2.26515	1.68922e-06	3.13359e-06		ENSG00000259129.1	LINC00648	-0.637677	0.00171596	0.0033694
ENSG00000236411.1	NDUFAF4P3	0.618336	0.000105674	0.000365501		ENSG00000253838.1	RP11-44K6.2	2.45287	1.67028e-06	3.09945e-06		ENSG00000166527.3	CLEC4D	0.806315	0.00171601	0.0033694
ENSG00000272675.1	AC004019.18	0.731585	9.37034e-05	0.00032669		ENSG00000240868.1	C1QTNF9-AS1	0.675262	1.52477e-06	2.83564e-06		ENSG00000249790.2	RP11-20D14.6	-0.585363	0.0017041	0.00334845
ENSG00000017483.10	SLC38A5	0.638801	8.95959e-05	0.000313687		ENSG00000221411.1	MIR1227	1.23859	1.51749e-06	2.82257e-06		ENSG00000252835.1	SCARNA21	0.890644	0.00165685	0.00326186
ENSG00000271427.1	RP11-188D8.1	0.762605	8.85634e-05	0.000310573		ENSG00000259129.1	LINC00648	-0.587361	1.49074e-06	2.77417e-06		ENSG00000153993.9	SEMA3D	0.588484	0.00165696	0.00326186
ENSG00000160678.7	S100A1	-0.706929	8.44482e-05	0.000297101		ENSG00000255817.1	RP11-196H14.4	-0.71713	1.47694e-06	2.74961e-06		ENSG00000238319.1	snoU13	-2.05429	0.00164723	0.00324383
ENSG00000241464.3	RPL39P38	2.36104	8.34385e-05	0.000293928		ENSG00000250771.2	RP11-153M7.3	0.635738	1.38429e-06	2.58133e-06		ENSG00000267069.1	RP11-64C12.8	0.652183	0.00159589	0.0031514
ENSG00000130037.3	KCNA5	0.758286	7.93921e-05	0.000280717		ENSG00000141750.6	STAC2	-0.81168	1.32696e-06	2.47745e-06		ENSG00000112394.12	SLC16A10	0.813316	0.00155224	0.00307024
ENSG00000227471.4	AKR1B15	-0.846964	7.68608e-05	0.000272483		ENSG00000242951.1	RP11-507E23.1	0.588838	1.26058e-06	2.35641e-06		ENSG00000253838.1	RP11-44K6.2	2.58031	0.00153488	0.00303748
ENSG00000078401.6	EDN1	-0.631374	7.44202e-05	0.000264911		ENSG00000272597.1	RP11-446H18.6	0.670662	1.21616e-06	2.27616e-06		ENSG00000207688.2	MIR548AA2	1.31957	0.00152136	0.00301204
ENSG00000155090.10	KLF10	-0.625711	7.39811e-05	0.000263564		ENSG00000163661.3	PTX3	0.869637	1.15117e-06	2.15841e-06		ENSG00000055118.10	KCNH2	-0.908844	0.00151507	0.00300061
ENSG00000179431.5	FJX1	0.768568	7.38743e-05	0.000263227		ENSG00000232680.2	AC002511.3	0.66386	1.11052e-06	2.0851e-06		ENSG00000204003.4	LCN6	-0.62875	0.00151055	0.00299233
ENSG00000259038.1	CTD-2325P2.4	0.816324	7.34822e-05	0.000261959		ENSG00000251230.1	RP11-701P16.5	0.724502	9.57603e-07	1.80316e-06		ENSG00000182077.6	PTCHD3	0.877107	0.00147767	0.00293086
ENSG00000206712.1	RNU6-26P	2.45194	7.19006e-05	0.000256785		ENSG00000207325.1	RNY1P4	-0.970048	9.36761e-07	1.76494e-06		ENSG00000202444.1	RNU5E-6P	0.951285	0.00146818	0.00291255
ENSG00000207980.1	MIR23A	-1.38923	7.10108e-05	0.000253815		ENSG00000253295.1	RP11-779O18.1	0.813529	8.93425e-07	1.68495e-06		ENSG00000200169.1	RNU5D-1	-2.41303	0.00145803	0.00289417
ENSG00000135114.8	OASL	-0.587824	7.06084e-05	0.000252502		ENSG00000221230.1	MIR548L	-1.94374	8.85717e-07	1.67083e-06		ENSG00000206902.1	Y_RNA	-2.19043	0.00145749	0.00289336
ENSG00000198211.8	TUBB3	0.688098	6.83793e-05	0.000245136		ENSG00000201208.1	Y_RNA	-0.890219	8.79217e-07	1.65884e-06		ENSG00000211671.2	IGLV2-8	1.20919	0.00141694	0.00281798
ENSG00000141744.3	PNMT	0.681241	6.75563e-05	0.000242425		ENSG00000206924.1	RNU6-689P	-0.779678	8.74736e-07	1.65093e-06		ENSG00000199961.1	SNORD1B	1.16483	0.00134537	0.00268451
ENSG00000273343.1	XXbac-B444P24.13	0.628432	6.73301e-05	0.000241774		ENSG00000235231.3	AP000351.10	-0.711363	8.37491e-07	1.58273e-06		ENSG00000238423.1	SNORD42B	0.990477	0.00134366	0.00268135
ENSG00000119508.13	NR4A3	1.05995	6.70705e-05	0.000240921		ENSG00000263361.1	MIR378H	-0.83777	8.3264e-07	1.57408e-06		ENSG00000243384.1	RP11-475O23.2	0.856706	0.00132267	0.00264275
ENSG00000226751.2	AF127936.5	0.615901	6.69384e-05	0.000240486		ENSG00000263548.1	MIR5187	1.24385	8.07747e-07	1.52841e-06		ENSG00000202382.1	Y_RNA	-1.05232	0.0013164	0.0026313
ENSG00000211649.2	IGLV7-46	1.7744	6.08751e-05	0.000220233		ENSG00000205850.6	AL359736.1	0.81737	7.74171e-07	1.46743e-06		ENSG00000207614.1	MIR193A	0.909482	0.00130133	0.00260369
ENSG00000263050.1	RP11-667K14.3	0.804613	6.06662e-05	0.000219551		ENSG00000142583.13	SLC2A5	-0.78876	7.62311e-07	1.44567e-06		ENSG00000252050.1	SNORA31	-0.939888	0.00129804	0.00259756
ENSG00000224884.1	AC034187.2	-0.68284	5.70008e-05	0.000207462		ENSG00000259760.1	RP11-20G13.2	-1.04089	7.56623e-07	1.43559e-06		ENSG00000225407.3	CTD-2384B11.2	-0.601412	0.00128	0.0025628
ENSG00000266176.1	RP11-855A2.5	0.667054	5.69458e-05	0.000207296		ENSG00000265996.1	MIR3671	-0.64512	7.35585e-07	1.3966e-06		ENSG00000198986.1	MIRLET7A3	1.56863	0.00124987	0.00250686
ENSG00000240163.1	RP11-745A24.1	-1.24782	5.63622e-05	0.000205378		ENSG00000223042.1	RN7SKP161	-0.619252	7.22448e-07	1.3728e-06		ENSG00000267206.1	LCN6	-0.640829	0.00123741	0.00248296
ENSG00000175352.6	NRIP3	-0.62807	5.37506e-05	0.00019629		ENSG00000253651.1	SOD1P3	0.889839	6.74002e-07	1.28352e-06		ENSG00000267774.1	RP11-2N1.2	0.861062	0.00119007	0.00239323
ENSG00000108823.11	SGCA	0.872007	5.09166e-05	0.000186726		ENSG00000240032.1	RP11-274H2.3	0.610265	6.63486e-07	1.26433e-06		ENSG00000221526.1	AC040162.1	-0.731342	0.00118016	0.00237476
ENSG00000249978.1	TRGV7	0.91535	5.0678e-05	0.000185914		ENSG00000232057.1	AC093390.1	-0.646806	6.37586e-07	1.21609e-06		ENSG00000196468.5	FGF16	-0.777138	0.00117908	0.002373
ENSG00000130598.11	TNNI2	-0.867386	5.06387e-05	0.000185801		ENSG00000253024.1	RNU6-1238P	-1.93844	5.73105e-07	1.09649e-06		ENSG00000238363.1	SNORA13	0.627127	0.00116274	0.00234154
ENSG00000109061.9	MYH1	-0.906257	4.96411e-05	0.000182449		ENSG00000211482.1	AC092574.1	-1.85874	5.44513e-07	1.04309e-06		ENSG00000240041.1	IGHJ4	1.79261	0.00116073	0.00233813
ENSG00000164188.4	RANBP3L	-0.591418	4.8927e-05	0.000180037		ENSG00000237070.1	AC005550.3	0.63845	5.34917e-07	1.02557e-06		ENSG00000269356.1	RP11-120K24.4	-0.771205	0.00113785	0.0022973
ENSG00000271819.1	U6	2.60272	4.83407e-05	0.000178001		ENSG00000238575.1	snoU109	2.20075	4.8381e-07	9.30003e-07		ENSG00000233214.1	AC002511.2	0.78468	0.0011244	0.00227194
ENSG00000180139.10	ACTA2-AS1	0.605826	4.74252e-05	0.000174956		ENSG00000268923.1	AL645922.1	1.7729	4.75067e-07	9.13658e-07		ENSG00000261472.1	RP11-467I17.1	-0.660542	0.00112135	0.00226618
ENSG00000211951.2	IGHV2-26	2.10901	4.68271e-05	0.000172867		ENSG00000238673.1	snoU13	-1.88514	4.72895e-07	9.09633e-07		ENSG00000207008.1	SNORA54	-2.35679	0.00110667	0.0022381
ENSG00000100985.7	MMP9	-0.894234	4.63858e-05	0.000171407		ENSG00000252641.1	RNU6-678P	-1.93532	4.59437e-07	8.84565e-07		ENSG00000252981.1	U3	-0.793317	0.00110501	0.00223534
ENSG00000133169.5	BEX1	0.72352	4.43126e-05	0.000164115		ENSG00000238349.1	snoU13	2.1555	4.57763e-07	8.81564e-07		ENSG00000238039.1	AF011889.2	0.599668	0.00109106	0.00220927
ENSG00000207833.1	D86998.1	1.91547	4.38335e-05	0.000162534		ENSG00000264908.1	AC000403.1	-0.84773	4.5236e-07	8.71673e-07		ENSG00000227413.1	RP5-1042K10.12	-0.644376	0.0010568	0.00214299
ENSG00000101096.15	NFATC2	-0.683735	4.01056e-05	0.000149863		ENSG00000237111.1	IGHJ3P	3.0545	4.49611e-07	8.66741e-07		ENSG00000221381.1	SNORD88B	0.986757	0.00105557	0.00214101
ENSG00000156427.7	FGF18	0.64923	3.94537e-05	0.000147605		ENSG00000273129.1	RP5-973M2.2	0.707015	4.4399e-07	8.56194e-07		ENSG00000206924.1	RNU6-689P	-0.929257	0.00105368	0.00213774
ENSG00000224067.2	RP11-430K21.2	0.695225	3.76966e-05	0.00014147		ENSG00000207750.1	MIR553	-1.31369	4.27607e-07	8.25298e-07		ENSG00000231982.1	RP11-573D15.1	0.643909	0.00102522	0.00208389
ENSG00000254041.1	RP11-574O7.1	0.651952	3.73166e-05	0.00014014		ENSG00000268098.1	AP000688.1	-1.97572	3.93579e-07	7.61035e-07		ENSG00000269967.1	RP11-84A19.4	0.596688	0.00102342	0.00208078
ENSG00000214846.4	RP11-115L11.1	0.66835	3.67208e-05	0.00013807		ENSG00000132854.14	KANK4	0.646816	3.82822e-07	7.40673e-07		ENSG00000265579.1	RP11-713C5.1	-0.788714	0.000998132	0.00203243
ENSG00000163017.9	ACTG2	1.22502	3.41988e-05	0.000129173		ENSG00000256427.1	RP11-118B22.4	-0.767574	3.81588e-07	7.38411e-07		ENSG00000177688.5	SUMO4	0.699845	0.000997859	0.00203206
ENSG00000136634.5	IL10	0.754461	3.35189e-05	0.000126866		ENSG00000239194.1	RNU1-123P	1.04525	3.60971e-07	6.99165e-07		ENSG00000207753.1	MIR452	2.00445	0.000993732	0.00202437
ENSG00000229221.1	HNRNPA1P66	-0.916872	3.32421e-05	0.000125906		ENSG00000199961.1	SNORD1B	1.05122	3.58709e-07	6.94843e-07		ENSG00000212327.1	RNU6-882P	-0.857367	0.000987609	0.00201262
ENSG00000268050.2	RP11-247A12.8	0.711315	3.07408e-05	0.000116983		ENSG00000270141.2	TERC	-0.616334	3.46945e-07	6.72454e-07		ENSG00000211953.2	IGHV3-30	1.21368	0.00095377	0.00194643
ENSG00000263426.1	RN7SL471P	-2.75411	2.80192e-05	0.000107588		ENSG00000261472.1	RP11-467I17.1	-0.634972	3.34329e-07	6.48771e-07		ENSG00000232754.1	RP1-85F18.6	-0.717764	0.000944551	0.00192831
ENSG00000107796.8	ACTA2	0.638401	2.66266e-05	0.000102549		ENSG00000252254.1	Y_RNA	-2.08478	3.32666e-07	6.45599e-07		ENSG00000149534.4	MS4A2	-0.715512	0.000943238	0.0019258
ENSG00000107130.6	NCS1	0.597685	2.65804e-05	0.000102407		ENSG00000199550.1	Y_RNA	-1.99087	3.30833e-07	6.42259e-07		ENSG00000202220.1	Y_RNA	1.05688	0.0009378	0.00191538
ENSG00000200742.1	Y_RNA	-2.19539	2.60182e-05	0.000100473		ENSG00000207643.1	Z95704.1	2.42558	3.13656e-07	6.09948e-07		ENSG00000199562.1	RNU6-37P	-2.29707	0.000920294	0.00188299
ENSG00000164099.3	PRSS12	0.644082	2.5174e-05	9.74036e-05		ENSG00000224460.1	RP11-439L18.2	0.684259	3.11596e-07	6.06097e-07		ENSG00000254295.1	CTC-308K20.2	0.598756	0.000915599	0.00187388
ENSG00000234630.1	LL22NC03-2H8.4	0.747214	2.50179e-05	9.68685e-05		ENSG00000269376.1	RP11-120K24.5	-0.652636	2.96458e-07	5.76996e-07		ENSG00000124466.8	LYPD3	0.718103	0.000880156	0.00180555
ENSG00000272360.1	RP11-359I18.5	-0.589283	2.45142e-05	9.50879e-05		ENSG00000250669.1	RP11-83M16.3	-0.947516	2.50192e-07	4.88778e-07		ENSG00000241693.2	RN7SL704P	-0.616073	0.000874886	0.00179554
ENSG00000197165.6	SULT1A2	-0.59316	2.33155e-05	9.06812e-05		ENSG00000264319.1	MIR4801	2.25786	2.44303e-07	4.77762e-07		ENSG00000221100.1	AL138706.1	-2.31771	0.000873416	0.00179269
ENSG00000225783.2	MIAT	0.599049	2.20312e-05	8.60405e-05		ENSG00000160097.11	FNDC5	0.598787	2.32724e-07	4.55821e-07		ENSG00000205850.6	AL359736.1	0.9636	0.000860311	0.00176753
ENSG00000221125.1	U3	0.874446	2.18011e-05	8.52032e-05		ENSG00000135069.9	PSAT1	0.687882	2.27518e-07	4.45853e-07		ENSG00000199603.1	RNU6-951P	2.51749	0.000859669	0.00176653
ENSG00000198336.5	MYL4	-0.687336	2.14181e-05	8.38573e-05		ENSG00000184348.2	HIST1H2AK	0.639447	1.96037e-07	3.85584e-07		ENSG00000207643.1	Z95704.1	2.5407	0.000859042	0.0017654
ENSG00000236915.1	RP4-651E10.4	0.973847	2.07691e-05	8.15518e-05		ENSG00000225026.1	AC091492.2	0.805199	1.78105e-07	3.51219e-07		ENSG00000222255.1	RNU6-101P	-2.39748	0.000854635	0.00175698
ENSG00000229233.1	AC011891.5	0.987761	1.96517e-05	7.74021e-05		ENSG00000268080.1	AC016885.1	-0.620084	1.76837e-07	3.48778e-07		ENSG00000127241.12	MASP1	-0.655972	0.000850802	0.00174988
ENSG00000150637.4	CD226	0.605855	1.95418e-05	7.69852e-05		ENSG00000189120.3	SP6	0.659787	1.72373e-07	3.40239e-07		ENSG00000179921.10	GPBAR1	0.699018	0.000849377	0.00174727
ENSG00000211976.2	IGHV3-73	1.72084	1.9428e-05	7.65766e-05		ENSG00000200914.1	RNA5SP435	-1.9528	1.64628e-07	3.2526e-07		ENSG00000252410.1	RNU5B-3P	-1.15286	0.00083528	0.00171919
ENSG00000254135.1	RP11-32D16.1	-0.65047	1.84597e-05	7.30248e-05		ENSG00000160862.8	AZGP1	0.60055	1.5866e-07	3.13767e-07		ENSG00000267195.1	MIR212	2.61496	0.00082247	0.00169435
ENSG00000251546.1	IGKV1D-39	1.74233	1.62568e-05	6.48898e-05		ENSG00000217078.1	RP1-13D10.3	0.63496	1.58512e-07	3.13501e-07		ENSG00000179344.12	HLA-DQB1	-0.60091	0.000819029	0.00168757
ENSG00000206172.4	HBA1	-1.23069	1.5929e-05	6.36867e-05		ENSG00000206902.1	Y_RNA	-1.96913	1.54917e-07	3.06577e-07		ENSG00000200114.1	RNA5SP123	-2.15111	0.000814482	0.00167926
ENSG00000178826.6	TMEM139	-0.731819	1.48002e-05	5.95241e-05		ENSG00000173406.11	DAB1	-0.646401	1.53192e-07	3.03294e-07		ENSG00000173406.11	DAB1	-0.711101	0.000811876	0.00167449
ENSG00000231181.1	RP13-15M17.1	-0.618086	1.44326e-05	5.81858e-05		ENSG00000238717.1	snoU13	-2.06896	1.4102e-07	2.79802e-07		ENSG00000264081.1	AL136985.1	-2.25232	0.000786479	0.00162636
ENSG00000267024.1	CTD-2588C8.8	-0.81731	1.44232e-05	5.81587e-05		ENSG00000259649.1	RP11-351M8.1	0.645776	1.39131e-07	2.76126e-07		ENSG00000204011.4	COL5A1-AS1	0.867059	0.000780041	0.00161407
ENSG00000268297.1	CLEC4GP1	0.778206	1.42634e-05	5.75464e-05		ENSG00000268882.1	AL360181.1	-2.06446	1.38207e-07	2.74314e-07		ENSG00000253389.2	RP11-930P14.1	0.671433	0.000779803	0.00161372
ENSG00000231858.1	AC067945.4	0.616178	1.39735e-05	5.64926e-05		ENSG00000185664.10	PMEL	0.62848	1.35615e-07	2.6931e-07		ENSG00000234211.1	RP11-25K21.1	-0.743179	0.000774447	0.00160322
ENSG00000173846.8	PLK3	-0.639715	1.3517e-05	5.47692e-05		ENSG00000130176.3	CNN1	-0.688249	1.26162e-07	2.50886e-07		ENSG00000132854.14	KANK4	0.761845	0.000771646	0.00159786
ENSG00000260196.1	RP1-239B22.5	0.779016	1.33832e-05	5.42877e-05		ENSG00000273141.1	RP11-820I16.4	-0.644855	1.14642e-07	2.28316e-07		ENSG00000201699.1	RNU1-59P	-2.33316	0.000770581	0.00159594
ENSG00000197769.5	MAP1LC3C	-0.641878	1.32298e-05	5.37059e-05		ENSG00000242472.1	IGHJ5	2.29496	1.07729e-07	2.14903e-07		ENSG00000266239.1	MIR3605	-0.611175	0.000769233	0.00159344
ENSG00000160654.5	CD3G	0.630111	1.31865e-05	5.35499e-05		ENSG00000210140.1	MT-TC	0.723231	1.06521e-07	2.12531e-07		ENSG00000201208.1	Y_RNA	-1.09814	0.000760835	0.00157704
ENSG00000262050.1	RP11-74E22.3	0.720343	1.29219e-05	5.2505e-05		ENSG00000226957.1	RP4-533D7.4	-0.617153	1.06483e-07	2.12473e-07		ENSG00000256720.1	RP11-436I9.6	0.60003	0.000743398	0.00154271
ENSG00000007908.11	SELE	-1.468	1.22737e-05	5.00396e-05		ENSG00000199349.1	Y_RNA	2.58958	1.04921e-07	2.09411e-07		ENSG00000250669.1	RP11-83M16.3	-1.05893	0.000742695	0.0015414
ENSG00000260023.1	RP11-49C24.1	0.707383	1.19434e-05	4.87938e-05		ENSG00000152785.6	BMP3	0.861908	1.04153e-07	2.07914e-07		ENSG00000264590.1	RN7SL512P	1.07965	0.000712408	0.00148338
ENSG00000211642.2	IGLV10-54	2.50635	1.18706e-05	4.85148e-05		ENSG00000258179.1	RP11-248E9.7	-1.16042	9.66951e-08	1.93483e-07		ENSG00000237614.1	AC073257.2	0.614545	0.000684556	0.00142864
ENSG00000266098.1	AL137127.1	2.46315	1.18351e-05	4.83879e-05		ENSG00000230058.1	RP11-172E9.2	0.798385	9.31211e-08	1.86479e-07		ENSG00000147588.6	PMP2	-0.772416	0.000681926	0.0014238
ENSG00000225523.2	IGKV6D-21	3.70189	1.16281e-05	4.7595e-05		ENSG00000234211.1	RP11-25K21.1	-0.676891	8.61617e-08	1.7283e-07		ENSG00000238868.1	snoU13	1.46942	0.000676697	0.00141353
ENSG00000158578.14	ALAS2	-1.1801	1.16229e-05	4.75829e-05		ENSG00000101670.7	LIPG	0.985013	7.92034e-08	1.59263e-07		ENSG00000256452.1	RP11-667M19.10	-2.26527	0.000670514	0.00140189
ENSG00000197540.3	GZMM	0.617716	1.13657e-05	4.66354e-05		ENSG00000269720.1	CTD-2521M24.5	0.63575	7.33662e-08	1.47851e-07		ENSG00000254144.2	7SK	0.764377	0.000669142	0.00139915
ENSG00000138166.5	DUSP5	0.807722	1.12874e-05	4.63492e-05		ENSG00000252821.1	RNU6-388P	-0.792607	7.15441e-08	1.44281e-07		ENSG00000141449.10	GREB1L	0.604287	0.000668943	0.00139887
ENSG00000249379.1	RP1-27K12.4	-0.676563	1.04565e-05	4.32234e-05		ENSG00000198019.8	FCGR1B	0.671435	7.13149e-08	1.43882e-07		ENSG00000258179.1	RP11-248E9.7	-1.23778	0.000663641	0.00138854
ENSG00000162761.10	LMX1A	-0.754629	1.0444e-05	4.31883e-05		ENSG00000238840.1	U8	-0.587795	6.61972e-08	1.33816e-07		ENSG00000187922.9	LCN10	-0.697873	0.00065528	0.00137306
ENSG00000165449.7	SLC16A9	0.606571	1.02992e-05	4.263e-05		ENSG00000250015.1	CTC-339F2.2	-0.73488	6.36025e-08	1.2873e-07		ENSG00000175161.9	CADM2	0.620056	0.00064127	0.0013453
ENSG00000211934.2	IGHV1-2	1.77273	1.02489e-05	4.24461e-05		ENSG00000206878.1	SNORA51	-2.09687	6.33473e-08	1.28259e-07		ENSG00000252310.1	RNY5	2.70678	0.000637618	0.00133789
ENSG00000168427.7	KLHL30	-0.669726	1.0087e-05	4.18155e-05		ENSG00000199875.1	Y_RNA	-2.12323	6.25726e-08	1.26781e-07		ENSG00000054179.7	ENTPD2	0.621221	0.000634326	0.00133183
ENSG00000162723.5	SLAMF9	-1.25989	9.81039e-06	4.07543e-05		ENSG00000201770.1	RNU6-384P	-2.11306	6.09165e-08	1.23447e-07		ENSG00000271318.1	AP000654.5	-0.604204	0.000628813	0.00132184
ENSG00000057294.9	PKP2	-0.764853	9.49539e-06	3.94954e-05		ENSG00000241984.2	RPL7AP2	-0.585424	6.0056e-08	1.21746e-07		ENSG00000228407.2	RP4-800M22.1	-0.591927	0.0006094	0.00128256
ENSG00000168913.6	ENHO	-0.848752	9.34569e-06	3.89207e-05		ENSG00000232629.4	HLA-DQB2	-0.683142	5.55662e-08	1.12775e-07		ENSG00000222389.1	RNU2-28P	-1.19595	0.000606544	0.00127678
ENSG00000261625.1	RP11-554A11.4	0.602121	8.99982e-06	3.75595e-05		ENSG00000251880.1	RNU7-75P	-1.14902	5.50179e-08	1.11681e-07		ENSG00000245667.2	RP5-940J5.8	-0.628301	0.000606304	0.0012764
ENSG00000211939.2	IGHV1-8	2.30126	8.86854e-06	3.70615e-05		ENSG00000202444.1	RNU5E-6P	0.899047	5.27618e-08	1.07216e-07		ENSG00000179772.6	FOXS1	-0.661571	0.000577647	0.00122101
ENSG00000259884.1	RP11-1100L3.8	1.0099	8.69425e-06	3.63751e-05		ENSG00000237082.1	COX5BP6	-0.656191	5.24281e-08	1.06595e-07		ENSG00000273259.1	RP11-986E7.7	0.753094	0.000577094	0.00122007
ENSG00000113263.8	ITK	0.638922	8.67131e-06	3.62932e-05		ENSG00000211637.2	IGLV4-69	1.68814	4.53224e-08	9.24353e-08		ENSG00000229780.1	UBE2Q1-AS1	0.592677	0.00057552	0.00121712
ENSG00000168237.13	GLYCTK	0.586422	8.49392e-06	3.55987e-05		ENSG00000254415.3	SIGLEC14	0.669561	4.19414e-08	8.57003e-08		ENSG00000211660.3	IGLV2-23	1.2352	0.000572685	0.00121184
ENSG00000158050.4	DUSP2	0.861896	8.19931e-06	3.44421e-05		ENSG00000163736.3	PPBP	0.85792	4.07711e-08	8.33687e-08		ENSG00000251922.1	SNORA14	2.47604	0.00056985	0.00120621
ENSG00000240868.1	C1QTNF9-AS1	0.771695	8.20049e-06	3.44421e-05		ENSG00000162267.8	ITIH3	-0.721027	3.86652e-08	7.91403e-08		ENSG00000165474.5	GJB2	0.77156	0.000548641	0.00116347
ENSG00000205710.3	C17orf107	0.733437	7.6603e-06	3.23484e-05		ENSG00000266852.1	MIR4482-1	-2.14733	3.80705e-08	7.79649e-08		ENSG00000201448.1	SNORA63	1.07704	0.000547291	0.00116082
ENSG00000164761.4	TNFRSF11B	-0.724039	7.65023e-06	3.23185e-05		ENSG00000182077.6	PTCHD3	0.957049	3.78042e-08	7.74265e-08		ENSG00000117399.9	CDC20	-0.679947	0.00054674	0.00115986
ENSG00000092009.6	CMA1	-0.682786	7.50839e-06	3.17502e-05		ENSG00000222521.1	AC026956.1	-0.67565	3.55515e-08	7.29369e-08		ENSG00000272483.1	RP11-169K17.3	-0.635365	0.000545685	0.00115795
ENSG00000273424.1	CTA-223H9.9	0.765907	6.99687e-06	2.97844e-05		ENSG00000199890.1	Y_RNA	2.261	3.54099e-08	7.26593e-08		ENSG00000199545.1	RNA5SP195	-2.3451	0.000536066	0.00113893
ENSG00000172724.7	CCL19	-0.915298	6.76003e-06	2.88214e-05		ENSG00000252206.1	RNU7-40P	-1.31262	3.51542e-08	7.21671e-08		ENSG00000162267.8	ITIH3	-0.822471	0.000536074	0.00113893
ENSG00000268518.1	CTD-2545M3.8	0.813113	6.69477e-06	2.85656e-05		ENSG00000253615.1	RP11-597M17.2	-1.24883	3.01582e-08	6.21341e-08		ENSG00000239100.1	snoU13	-0.631298	0.000534953	0.00113697
ENSG00000272440.1	RP11-379F4.6	1.31064	6.64934e-06	2.83941e-05		ENSG00000207168.1	SNORA15	1.05392	2.93238e-08	6.04586e-08		ENSG00000200924.1	RNU6-1048P	-0.70688	0.000527201	0.00112152
ENSG00000198286.5	CARD11	0.590115	6.41417e-06	2.7433e-05		ENSG00000233214.1	AC002511.2	0.809801	2.87151e-08	5.92409e-08		ENSG00000259051.1	HNRNPUP1	0.629277	0.000519837	0.00110638
ENSG00000211962.2	IGHV1-46	1.98438	6.34604e-06	2.71737e-05		ENSG00000202382.1	Y_RNA	-1.08962	2.81309e-08	5.80829e-08		ENSG00000257543.1	RP11-321F8.4	-0.749311	0.000512852	0.00109202
ENSG00000271387.1	RP11-382D12.2	0.67168	6.23563e-06	2.67326e-05		ENSG00000238713.1	Y_RNA	-2.04084	2.70419e-08	5.58848e-08		ENSG00000265636.1	AC100787.1	2.26886	0.000511067	0.00108853
ENSG00000241566.1	IGKV2D-24	3.18391	6.04271e-06	2.59516e-05		ENSG00000251819.1	RNU6-322P	0.842186	2.70202e-08	5.585e-08		ENSG00000251179.1	RP11-893F2.9	-0.627432	0.000495764	0.001058
ENSG00000198435.2	NRARP	0.657612	5.99687e-06	2.57751e-05		ENSG00000234719.4	RP11-166B2.1	-0.760814	2.44479e-08	5.06659e-08		ENSG00000272321.1	KB-1517D11.4	-0.626457	0.00048823	0.00104332
ENSG00000249863.2	RP11-177C12.1	0.643646	5.93064e-06	2.55056e-05		ENSG00000227560.1	RP11-139K1.2	0.806481	2.39698e-08	4.96977e-08		ENSG00000119915.4	ELOVL3	0.633831	0.000484534	0.00103587
ENSG00000156113.16	KCNMA1	0.712098	5.79022e-06	2.49611e-05		ENSG00000207614.1	MIR193A	0.937229	2.28437e-08	4.74015e-08		ENSG00000268050.2	RP11-247A12.8	0.605358	0.000470564	0.0010077
ENSG00000121966.6	CXCR4	0.653971	5.65031e-06	2.43918e-05		ENSG00000207550.1	MIR99B	2.91828	2.27291e-08	4.71681e-08		ENSG00000232987.1	AC051649.6	-0.605015	0.000465107	0.00099695
ENSG00000203883.5	SOX18	0.659822	5.51457e-06	2.3858e-05		ENSG00000252310.1	RNY5	2.71073	2.14584e-08	4.45796e-08		ENSG00000269831.1	AL669831.1	-2.36869	0.00046464	0.000996043
ENSG00000269345.1	VN1R85P	0.797031	5.37578e-06	2.3304e-05		ENSG00000206743.1	RNU6-484P	-2.05646	2.13853e-08	4.44358e-08		ENSG00000202434.1	SNORA4	-2.2905	0.000464067	0.000995
ENSG00000134668.8	SPOCD1	-0.958428	5.10626e-06	2.22243e-05		ENSG00000165238.12	WNK2	-0.668041	1.96301e-08	4.08666e-08		ENSG00000206775.1	SNORD37	1.10693	0.00046054	0.000988272
ENSG00000255084.1	RP11-843A23.1	1.19493	4.98696e-06	2.17225e-05		ENSG00000260581.1	CTB-113P19.4	-0.666648	1.89792e-08	3.95404e-08		ENSG00000258425.1	CTD-2207P18.1	-0.62069	0.000455553	0.000978121
ENSG00000115884.6	SDC1	0.906412	4.94886e-06	2.15739e-05		ENSG00000271680.1	RP11-564A8.8	0.836567	1.81901e-08	3.79276e-08		ENSG00000201573.1	Y_RNA	-2.17118	0.000443081	0.000953222
ENSG00000242797.2	GLYCTK-AS1	0.623975	4.85351e-06	2.11837e-05		ENSG00000251939.1	RNU6-1278P	-2.10084	1.7921e-08	3.73835e-08		ENSG00000224132.2	AC112715.2	-0.728235	0.000428161	0.000923382
ENSG00000211933.2	IGHV6-1	1.71341	4.63937e-06	2.03349e-05		ENSG00000196468.5	FGF16	-0.753424	1.79075e-08	3.73588e-08		ENSG00000267701.1	RP11-28F1.2	0.680709	0.000427809	0.000922709
ENSG00000222040.3	ADRA2B	0.610672	4.47297e-06	1.96568e-05		ENSG00000200924.1	RNU6-1048P	-0.663551	1.52137e-08	3.18785e-08		ENSG00000242951.1	RP11-507E23.1	0.800133	0.000427623	0.000922397
ENSG00000123358.15	NR4A1	0.996184	4.44922e-06	1.95568e-05		ENSG00000207556.1	MIR636	0.688286	1.48342e-08	3.10973e-08		ENSG00000206077.6	ZDHHC11B	0.630521	0.00042363	0.000914213
ENSG00000235782.1	RP3-333A15.1	-0.787509	4.40971e-06	1.9387e-05		ENSG00000246022.2	ALDH1L1-AS2	0.677165	1.47221e-08	3.08739e-08		ENSG00000244137.1	RP11-99J16__A.2	0.665517	0.000421694	0.000910379
ENSG00000137975.7	CLCA2	-0.687134	4.3953e-06	1.93354e-05		ENSG00000272109.1	CTD-2260A17.3	0.666583	1.40292e-08	2.94722e-08		ENSG00000242712.2	RN7SL529P	0.752927	0.00042073	0.000908642
ENSG00000239037.1	snoU13	-0.655975	4.3765e-06	1.92644e-05		ENSG00000179921.10	GPBAR1	0.719656	1.33029e-08	2.79953e-08		ENSG00000204936.5	CD177	1.00724	0.000419885	0.000906902
ENSG00000270344.1	RP11-734K2.4	0.61914	4.21727e-06	1.85936e-05		ENSG00000137699.12	TRIM29	-0.653776	1.23959e-08	2.61154e-08		ENSG00000207750.1	MIR553	-1.59213	0.000419795	0.000906793
ENSG00000211747.3	TRBV20-1	0.896764	4.19258e-06	1.85036e-05		ENSG00000270103.2	RNU11	-0.699466	1.23929e-08	2.61113e-08		ENSG00000253626.2	EIF5AL1	0.60962	0.000411518	0.000889839
ENSG00000239194.1	RNU1-123P	-1.47562	4.06595e-06	1.79776e-05		ENSG00000230729.1	RP11-296L22.8	-0.776449	1.2211e-08	2.57401e-08		ENSG00000154198.10	CYP4Z2P	-0.642252	0.000405093	0.000876857
ENSG00000154277.8	UCHL1	-0.614511	3.93805e-06	1.74547e-05		ENSG00000171388.9	APLN	-0.875092	1.14148e-08	2.40995e-08		ENSG00000222267.1	RNU6-892P	-1.15468	0.000403215	0.000873123
ENSG00000213700.3	RPL17P50	0.61037	3.81753e-06	1.69448e-05		ENSG00000092054.12	MYH7	-0.794821	1.12642e-08	2.37924e-08		ENSG00000133636.6	NTS	-1.44577	0.00040225	0.000871282
ENSG00000145936.4	KCNMB1	0.797069	3.74594e-06	1.66372e-05		ENSG00000121005.4	CRISPLD1	0.650218	1.12416e-08	2.37469e-08		ENSG00000204044.5	RP11-465L10.10	-0.809919	0.000400463	0.000867821
ENSG00000263585.1	RP11-498C9.13	0.817281	3.706e-06	1.64767e-05		ENSG00000185436.7	IFNLR1	0.804194	1.12062e-08	2.36743e-08		ENSG00000105352.6	CEACAM4	0.686769	0.000394081	0.000854802
ENSG00000101276.10	SLC52A3	0.636998	3.61334e-06	1.60878e-05		ENSG00000263305.1	AP005530.2	1.10106	1.0828e-08	2.28943e-08		ENSG00000238260.1	RP11-46F15.2	-0.592202	0.000385066	0.000836754
ENSG00000236094.1	LINC00545	-0.935125	3.32746e-06	1.48913e-05		ENSG00000272079.1	LA16c-380H5.5	-0.605968	1.07308e-08	2.2693e-08		ENSG00000140538.12	NTRK3	-0.672965	0.000379882	0.000826432
ENSG00000243264.1	IGKV2D-29	2.07132	3.28724e-06	1.47265e-05		ENSG00000231123.1	SPATA20P1	-1.27102	1.01298e-08	2.14519e-08		ENSG00000253326.2	RP11-261C10.7	0.743868	0.000375916	0.000818583
ENSG00000259799.1	RP11-554A11.9	0.79999	3.22299e-06	1.44476e-05		ENSG00000239052.1	snoU13	-2.08255	8.76477e-09	1.86146e-08		ENSG00000249007.1	RP11-510N19.5	0.810556	0.000363581	0.000793535
ENSG00000204055.4	RP11-247A12.2	0.593663	3.11534e-06	1.39881e-05		ENSG00000264133.1	AC006953.1	2.60901	8.55712e-09	1.81786e-08		ENSG00000272079.1	LA16c-380H5.5	-0.672752	0.000360249	0.000786875
ENSG00000211669.2	IGLV3-10	1.85523	2.8831e-06	1.30099e-05		ENSG00000242441.3	GTF2A1L	0.658034	8.55659e-09	1.81786e-08		ENSG00000259687.1	RP11-293M10.5	0.745233	0.000350985	0.000768023
ENSG00000211660.3	IGLV2-23	1.68995	2.80452e-06	1.26764e-05		ENSG00000228421.2	AC005013.5	0.689328	8.38974e-09	1.78363e-08		ENSG00000272573.1	MUSTN1	-0.605196	0.000345	0.000755793
ENSG00000211599.2	IGKV5-2	3.91936	2.45393e-06	1.11848e-05		ENSG00000259368.1	RP11-64K12.4	0.887647	8.08315e-09	1.71957e-08		ENSG00000106483.7	SFRP4	0.804311	0.000344922	0.000755696
ENSG00000204388.5	HSPA1B	1.1312	2.43583e-06	1.11117e-05		ENSG00000270993.1	RP11-1112G13.3	-2.12666	7.70145e-09	1.6402e-08		ENSG00000252821.1	RNU6-388P	-0.938297	0.000343572	0.000752888
ENSG00000222726.1	RNU2-7P	-2.54323	2.41707e-06	1.104e-05		ENSG00000238246.1	RP11-575A19.2	0.626351	7.58843e-09	1.61702e-08		ENSG00000201746.1	RNU6-828P	-2.4507	0.000342799	0.00075162
ENSG00000211746.3	TRBV19	1.12015	2.33661e-06	1.06927e-05		ENSG00000251806.1	SNORD119	0.957233	7.49322e-09	1.59704e-08		ENSG00000199933.1	Y_RNA	-0.837262	0.000342774	0.00075162
ENSG00000273237.1	CTB-119C2.1	0.942844	2.32117e-06	1.06243e-05		ENSG00000266235.1	MIR3176	0.8596	7.46228e-09	1.5906e-08		ENSG00000187134.8	AKR1C1	-0.600898	0.000342058	0.000750284
ENSG00000197977.3	ELOVL2	0.646989	2.23785e-06	1.02646e-05		ENSG00000234584.1	AC019186.1	0.664396	6.87059e-09	1.46803e-08		ENSG00000238575.1	snoU109	2.37992	0.000341932	0.00075008
ENSG00000250208.2	FZD10-AS1	0.599564	2.09311e-06	9.64146e-06		ENSG00000258227.2	CLEC5A	0.640119	6.25958e-09	1.33998e-08		ENSG00000232057.1	AC093390.1	-0.81036	0.000335779	0.000737501
ENSG00000240382.1	IGKV1-17	2.03628	2.08536e-06	9.60983e-06		ENSG00000186081.7	KRT5	0.759298	6.11127e-09	1.30885e-08		ENSG00000251819.1	RNU6-322P	0.994572	0.000331194	0.000728131
ENSG00000131459.8	GFPT2	0.789123	2.0604e-06	9.50691e-06		ENSG00000271318.1	AP000654.5	-0.604458	5.9286e-09	1.27068e-08		ENSG00000170775.2	GPR37	0.616735	0.000330589	0.000727009
ENSG00000175161.9	CADM2	-0.688418	2.04661e-06	9.44732e-06		ENSG00000134668.8	SPOCD1	-0.8457	5.76092e-09	1.23555e-08		ENSG00000223300.1	Y_RNA	-2.23972	0.000328215	0.000721928
ENSG00000236662.1	RP11-108L7.4	0.815755	2.02629e-06	9.35747e-06		ENSG00000111245.10	MYL2	-0.842664	5.51459e-09	1.18405e-08		ENSG00000199890.1	Y_RNA	2.35699	0.000326729	0.000718799
ENSG00000223495.2	RP11-763B22.7	1.65647	1.97852e-06	9.14855e-06		ENSG00000266017.1	MIR4477A	-0.690752	5.45287e-09	1.17113e-08		ENSG00000196136.12	SERPINA3	0.79173	0.00031593	0.000696581
ENSG00000258945.1	RP11-497E19.2	-0.643763	1.97001e-06	9.11115e-06		ENSG00000252835.1	SCARNA21	0.905575	5.09385e-09	1.09556e-08		ENSG00000125965.4	GDF5	0.65555	0.00031065	0.000685335
ENSG00000257336.1	PRELID2P1	-0.747635	1.86002e-06	8.63186e-06		ENSG00000223534.1	HLA-DQB1-AS1	-0.595959	4.99625e-09	1.07488e-08		ENSG00000238528.1	snoU13	0.776353	0.000306917	0.000677492
ENSG00000255819.2	KLRC4-KLRK1	0.648797	1.66192e-06	7.75896e-06		ENSG00000251922.1	SNORA14	2.59954	4.60918e-09	9.93471e-09		ENSG00000115884.6	SDC1	-0.725701	0.000306791	0.000677279
ENSG00000253414.2	RP11-150O12.6	-0.654933	1.58248e-06	7.41519e-06		ENSG00000269688.1	AC008982.2	0.639031	4.46127e-09	9.62408e-09		ENSG00000206652.1	RNU1-1	-2.42006	0.000305515	0.000674658
ENSG00000106258.9	CYP3A5	-0.746589	1.53676e-06	7.2103e-06		ENSG00000238986.1	snoU13	-2.0347	4.38477e-09	9.46439e-09		ENSG00000175093.4	SPSB4	0.853937	0.000300571	0.000664134
ENSG00000259285.1	CTD-2330J20.2	0.845685	1.52825e-06	7.17191e-06		ENSG00000257543.1	RP11-321F8.4	-0.689665	4.29126e-09	9.26781e-09		ENSG00000208024.1	MIR199A2	1.54866	0.000297629	0.000658071
ENSG00000263207.2	RP11-26L20.4	1.04649	1.37411e-06	6.48074e-06		ENSG00000228643.1	AC079779.4	0.83296	4.05847e-09	8.78248e-09		ENSG00000270557.1	RP11-546J1.1	-0.728997	0.000290575	0.000643344
ENSG00000244124.1	ATP1B3-AS1	1.07396	1.3262e-06	6.26298e-06		ENSG00000160161.5	CILP2	0.746092	3.94818e-09	8.54786e-09		ENSG00000235910.1	APOA1-AS	0.765698	0.000290488	0.000643213
ENSG00000188483.6	IER5L	0.640835	1.31134e-06	6.19548e-06		ENSG00000168329.9	CX3CR1	-0.621653	3.86014e-09	8.36436e-09		ENSG00000108823.11	SGCA	-0.72993	0.000287261	0.000636499
ENSG00000125740.9	FOSB	-1.43648	1.27949e-06	6.05689e-06		ENSG00000108823.11	SGCA	-0.662438	3.68622e-09	8.00115e-09		ENSG00000199038.1	MIR210	-1.3618	0.000286269	0.000634362
ENSG00000228812.3	RP11-157P1.5	-0.620089	1.21849e-06	5.78576e-06		ENSG00000254866.2	DEFB109P3	-0.673151	3.63671e-09	7.89669e-09		ENSG00000207395.1	Y_RNA	-1.14093	0.000285586	0.000632972
ENSG00000154553.9	PDLIM3	0.854852	1.20723e-06	5.73859e-06		ENSG00000269363.1	MGC4771	-0.767697	3.61849e-09	7.85936e-09		ENSG00000249214.2	AC022558.1	-1.09092	0.00027881	0.000619094
ENSG00000017373.11	SRCIN1	-0.641288	1.13e-06	5.39865e-06		ENSG00000253389.2	RP11-930P14.1	0.666434	3.61279e-09	7.84773e-09		ENSG00000272971.1	RP11-284F21.11	-0.92171	0.000276873	0.00061533
ENSG00000210195.2	MT-TT	-0.956196	1.11728e-06	5.34138e-06		ENSG00000134594.4	RAB33A	-0.587956	3.58309e-09	7.7847e-09		ENSG00000214093.3	RP11-247I13.3	0.762728	0.000269793	0.000600472
ENSG00000132821.7	VSTM2L	0.823134	1.07534e-06	5.1527e-06		ENSG00000116690.7	PRG4	0.774019	3.55768e-09	7.73096e-09		ENSG00000258476.1	RP11-76E17.3	0.782858	0.000257625	0.000574676
ENSG00000239622.1	CTA-242H14.1	-1.21867	1.06598e-06	5.11191e-06		ENSG00000201573.1	Y_RNA	-2.12574	3.43296e-09	7.46846e-09		ENSG00000264319.1	MIR4801	2.54008	0.000253395	0.000566122
ENSG00000188536.8	HBA2	-1.10671	1.06237e-06	5.09683e-06		ENSG00000200114.1	RNA5SP123	-2.13489	3.43036e-09	7.46351e-09		ENSG00000268191.1	CTD-2396E7.10	0.614235	0.000252075	0.000563284
ENSG00000272198.1	RP11-309G3.3	0.667066	1.03442e-06	4.97484e-06		ENSG00000264017.1	RN7SL336P	0.963914	3.32985e-09	7.25034e-09		ENSG00000224805.2	LINC00853	-0.592819	0.00024608	0.000550641
ENSG00000259717.1	LINC00677	1.00689	1.01742e-06	4.89849e-06		ENSG00000164106.3	SCRG1	0.690038	3.043e-09	6.63587e-09		ENSG00000160862.8	AZGP1	0.700712	0.000244765	0.000547752
ENSG00000012223.8	LTF	-0.863167	1.005e-06	4.84515e-06		ENSG00000168913.6	ENHO	-0.714277	2.84598e-09	6.21572e-09		ENSG00000252254.1	Y_RNA	-2.42317	0.000240663	0.000538941
ENSG00000271218.1	RP3-523E19.2	0.680239	9.83929e-07	4.7499e-06		ENSG00000208008.1	MIR125A	3.40949	2.82682e-09	6.17504e-09		ENSG00000264944.1	MIR3620	0.761933	0.00023927	0.000536031
ENSG00000268355.1	AC006129.1	-0.652715	9.45573e-07	4.57592e-06		ENSG00000222894.1	AL662800.1	0.60809	2.79908e-09	6.11678e-09		ENSG00000230435.1	AC004160.4	-0.62874	0.000236342	0.000529731
ENSG00000186458.4	DEFB132	-1.05824	8.84461e-07	4.29454e-06		ENSG00000198125.8	MB	-0.75769	2.77455e-09	6.06433e-09		ENSG00000152785.6	BMP3	1.08642	0.000235717	0.000528382
ENSG00000244734.2	HBB	-1.13611	8.62149e-07	4.19183e-06		ENSG00000252912.1	RNA5SP439	2.30587	2.68026e-09	5.86218e-09		ENSG00000165238.12	WNK2	-0.783226	0.000235567	0.00052815
ENSG00000251139.1	RP11-701P16.2	1.27994	8.48931e-07	4.13311e-06		ENSG00000209482.1	SNORD83A	0.675626	2.60569e-09	5.70125e-09		ENSG00000271943.1	RP11-222K16.1	-0.618403	0.000226435	0.000508672
ENSG00000196460.8	RFX8	-0.662657	8.45355e-07	4.11755e-06		ENSG00000125931.6	CITED1	0.657261	2.5594e-09	5.6048e-09		ENSG00000206611.1	SNORD24	0.858327	0.000225192	0.000506129
ENSG00000173391.4	OLR1	1.46419	8.30246e-07	4.05305e-06		ENSG00000258919.1	RP11-1029J19.4	-0.92116	2.28322e-09	5.01125e-09		ENSG00000243250.1	RPS6P16	-0.690625	0.000225134	0.000506047
ENSG00000241755.1	IGKV1-9	1.93363	8.27273e-07	4.04035e-06		ENSG00000204539.3	CDSN	-0.669968	2.27444e-09	4.99321e-09		ENSG00000111816.6	FRK	-0.663735	0.000225059	0.00050593
ENSG00000223403.3	MEG9	0.647005	7.98554e-07	3.90712e-06		ENSG00000272986.1	RP11-46J23.1	-0.590205	2.17878e-09	4.78872e-09		ENSG00000152207.3	CYSLTR2	0.695648	0.000223267	0.000502216
ENSG00000269463.1	RP11-727F15.13	0.800354	7.9438e-07	3.88933e-06		ENSG00000264081.1	AL136985.1	-2.16619	2.09115e-09	4.59876e-09		ENSG00000233218.1	SNX18P16	-0.61168	0.000204492	0.000462377
ENSG00000196666.3	FAM180B	-0.761387	7.72197e-07	3.78499e-06		ENSG00000265249.1	AC025280.1	1.56851	2.0383e-09	4.48427e-09		ENSG00000222999.1	AC105247.1	0.660267	0.000202819	0.000458766
ENSG00000186847.5	KRT14	-0.829397	7.65375e-07	3.7557e-06		ENSG00000263834.1	MIR4635	1.4118	2.01311e-09	4.42928e-09		ENSG00000252942.1	RNA5SP290	-2.48352	0.000200254	0.000453375
ENSG00000241294.1	IGKV2-24	1.82402	7.31602e-07	3.599e-06		ENSG00000211685.2	IGLC7	1.81332	1.91632e-09	4.21875e-09		ENSG00000272279.1	RP11-157J24.2	-0.629616	0.000199849	0.000452683
ENSG00000178860.8	MSC	-0.705029	7.30026e-07	3.59207e-06		ENSG00000236732.1	AC094019.4	-0.635065	1.86809e-09	4.11653e-09		ENSG00000255817.1	RP11-196H14.4	-0.954111	0.000198414	0.000449835
ENSG00000263065.1	AF001548.6	1.31928	7.26592e-07	3.57679e-06		ENSG00000201388.1	SNORA68	-0.972603	1.85513e-09	4.08915e-09		ENSG00000211947.2	IGHV3-21	1.3953	0.00019835	0.000449733
ENSG00000258545.1	RP4-755D9.1	-0.585532	7.23808e-07	3.56389e-06		ENSG00000145936.4	KCNMB1	-0.680286	1.84461e-09	4.06675e-09		ENSG00000238838.1	snoU13	1.55642	0.000197658	0.000448386
ENSG00000145649.7	GZMA	0.685163	6.58263e-07	3.26038e-06		ENSG00000115884.6	SDC1	-0.737305	1.73932e-09	3.83907e-09		ENSG00000249669.3	MIR143HG	-0.614417	0.000193022	0.000438261
ENSG00000101251.7	SEL1L2	-0.985478	6.56452e-07	3.25216e-06		ENSG00000273338.1	RP11-386I14.4	-0.693853	1.70305e-09	3.76045e-09		ENSG00000176194.13	CIDEA	0.730591	0.000188119	0.000427468
ENSG00000237604.1	AP001056.1	0.763061	6.42297e-07	3.18348e-06		ENSG00000249214.2	AC022558.1	-1.05601	1.6743e-09	3.69804e-09		ENSG00000255363.1	RP11-672A2.5	-0.60053	0.000186118	0.0004233
ENSG00000172575.7	RASGRP1	0.626777	6.31674e-07	3.13369e-06		ENSG00000179772.6	FOXS1	-0.699295	1.58212e-09	3.49952e-09		ENSG00000200917.1	RNU6-553P	-1.46126	0.000185964	0.000423034
ENSG00000237892.1	KLF7-IT1	-1.00409	6.12054e-07	3.04192e-06		ENSG00000251257.1	CTD-2263F21.1	0.700851	1.54475e-09	3.41884e-09		ENSG00000268965.1	AC061992.1	0.643055	0.000182358	0.000415327
ENSG00000164251.4	F2RL1	0.737289	5.91641e-07	2.94924e-06		ENSG00000267530.2	AC006273.5	0.617657	1.5163e-09	3.35783e-09		ENSG00000265249.1	AC025280.1	1.66347	0.000182157	0.000414911
ENSG00000252410.1	RNU5B-3P	-1.50189	5.46162e-07	2.7332e-06		ENSG00000249055.1	TBCAP3	0.821973	1.48451e-09	3.2887e-09		ENSG00000201388.1	SNORA68	-1.02982	0.000175736	0.000401163
ENSG00000167286.5	CD3D	0.685299	5.06561e-07	2.54382e-06		ENSG00000221381.1	SNORD88B	0.976439	1.43136e-09	3.17372e-09		ENSG00000156113.16	KCNMA1	-0.604974	0.000174694	0.000398905
ENSG00000253701.1	AL928768.3	3.08669	5.04337e-07	2.53324e-06		ENSG00000254554.1	RP11-351I24.1	-0.659876	1.28811e-09	2.86471e-09		ENSG00000221390.1	MIR1295A	-2.27248	0.000174603	0.000398736
ENSG00000215861.4	WI2-1896O14.1	-0.642108	4.87599e-07	2.45086e-06		ENSG00000077943.7	ITGA8	-0.755344	1.17986e-09	2.62804e-09		ENSG00000254872.2	RP13-870H17.3	0.951531	0.000169873	0.000388554
ENSG00000150045.7	KLRF1	-0.647637	4.7297e-07	2.38009e-06		ENSG00000177688.5	SUMO4	0.762552	1.17594e-09	2.61983e-09		ENSG00000240868.1	C1QTNF9-AS1	0.862576	0.000165412	0.000378881
ENSG00000225698.2	IGHV3-72	1.65803	4.67014e-07	2.35393e-06		ENSG00000206941.1	SNORD15A	0.954677	1.14711e-09	2.5566e-09		ENSG00000252328.1	Vault	-2.30421	0.000164169	0.000376109
ENSG00000249992.1	TMEM158	0.930554	4.6515e-07	2.34605e-06		ENSG00000187486.5	KCNJ11	0.596018	1.1231e-09	2.50503e-09		ENSG00000249721.1	RP11-83M16.4	-1.07806	0.000162481	0.000372466
ENSG00000156140.4	ADAMTS3	0.699421	4.58093e-07	2.31434e-06		ENSG00000141744.3	PNMT	-0.70566	1.04916e-09	2.34379e-09		ENSG00000189001.6	SBSN	0.755568	0.000162209	0.000371882
ENSG00000235734.3	HMGN1P36	0.733977	4.53971e-07	2.29458e-06		ENSG00000252473.1	SNORA67	-1.06961	1.01637e-09	2.27186e-09		ENSG00000236397.2	DDX11L2	0.740558	0.000162085	0.000371634
ENSG00000168386.14	FILIP1L	-0.620166	4.4157e-07	2.23398e-06		ENSG00000257219.1	RP11-54A9.1	1.01954	9.71304e-10	2.17452e-09		ENSG00000139874.5	SSTR1	0.598267	0.000161496	0.00037032
ENSG00000227117.2	CTA-85E5.10	-0.71916	4.39139e-07	2.22272e-06		ENSG00000206611.1	SNORD24	0.804721	9.03781e-10	2.02633e-09		ENSG00000204528.3	PSORS1C3	-0.78799	0.000159089	0.000365203
ENSG00000211673.2	IGLV3-1	1.7015	4.38058e-07	2.21777e-06		ENSG00000179344.12	HLA-DQB1	-0.657965	8.52763e-10	1.91495e-09		ENSG00000070526.10	ST6GALNAC1	-0.609295	0.000157445	0.000361575
ENSG00000203710.6	CR1	0.668883	4.36755e-07	2.21168e-06		ENSG00000207753.1	MIR452	2.16354	8.43658e-10	1.89487e-09		ENSG00000146521.5	C6orf123	0.62117	0.000153013	0.000351716
ENSG00000213809.4	KLRK1	0.684026	4.3333e-07	2.19639e-06		ENSG00000181997.8	AQP7P2	0.640444	8.2689e-10	1.85758e-09		ENSG00000172379.14	ARNT2	0.647971	0.000151741	0.000348966
ENSG00000152413.10	HOMER1	0.650401	4.30001e-07	2.18053e-06		ENSG00000253290.1	RP11-597M17.3	-1.21637	7.99759e-10	1.79822e-09		ENSG00000272597.1	RP11-446H18.6	0.821596	0.000150814	0.000346973
ENSG00000224238.2	WARS2-IT1	0.665299	4.10325e-07	2.08514e-06		ENSG00000198203.5	SULT1C2	-1.07597	7.3848e-10	1.66354e-09		ENSG00000169442.4	CD52	-0.688135	0.000148277	0.000341583
ENSG00000267205.1	AC005954.4	0.622644	4.05115e-07	2.06011e-06		ENSG00000203818.6	HIST2H3PS2	0.790888	6.94565e-10	1.56616e-09		ENSG00000187193.8	MT1X	0.834969	0.000147486	0.00033983
ENSG00000176194.13	CIDEA	0.598784	4.00283e-07	2.03697e-06		ENSG00000267195.1	MIR212	2.99772	6.89321e-10	1.55495e-09		ENSG00000095917.9	TPSD1	-0.966701	0.000147362	0.00033958
ENSG00000272498.1	RP11-415F23.3	0.782972	3.973e-07	2.02274e-06		ENSG00000224067.2	RP11-430K21.2	0.758041	6.61899e-10	1.49471e-09		ENSG00000264056.1	MIR5685	-0.948898	0.000146137	0.000336823
ENSG00000263335.1	AF001548.5	1.04704	3.93635e-07	2.00643e-06		ENSG00000206859.1	RNU6-767P	2.43903	6.57604e-10	1.4856e-09		ENSG00000256006.1	AC084117.3	0.723757	0.000142177	0.000328325
ENSG00000225217.1	HSPA7	0.812227	3.85758e-07	1.96859e-06		ENSG00000239087.1	snoU13	-0.860338	6.41462e-10	1.44985e-09		ENSG00000222679.1	RNU6-1267P	-2.3532	0.000138785	0.000320977
ENSG00000153208.12	MERTK	0.630223	3.81372e-07	1.94758e-06		ENSG00000174669.7	SLC29A2	-0.609267	6.34417e-10	1.43435e-09		ENSG00000234011.2	RP3-461P17.10	0.649169	0.00013671	0.000316564
ENSG00000211652.2	IGLV7-43	2.27286	3.73953e-07	1.91149e-06		ENSG00000264944.1	MIR3620	0.702666	5.43377e-10	1.23254e-09		ENSG00000265558.1	MIR3918	0.58948	0.00013669	0.000316556
ENSG00000240864.1	IGKV1-16	2.13934	3.71482e-07	1.9011e-06		ENSG00000070526.10	ST6GALNAC1	-0.593449	5.11373e-10	1.16179e-09		ENSG00000251988.1	RNU4ATAC18P	-1.04875	0.000136281	0.000315666
ENSG00000108379.5	WNT3	0.684196	3.67734e-07	1.88548e-06		ENSG00000227591.1	RP1-28O10.1	-0.648975	5.07635e-10	1.15353e-09		ENSG00000146006.7	LRRTM2	-0.589073	0.000135928	0.000314975
ENSG00000130176.3	CNN1	1.25862	3.60062e-07	1.84832e-06		ENSG00000202496.1	RNVU1-20	1.05681	4.76875e-10	1.08503e-09		ENSG00000198203.5	SULT1C2	-1.14141	0.000135198	0.000313411
ENSG00000267714.1	CTD-2540B15.6	1.13782	3.59945e-07	1.84816e-06		ENSG00000084674.9	APOB	0.854551	4.31572e-10	9.83814e-10		ENSG00000252473.1	SNORA67	-1.232	0.000130798	0.000303642
ENSG00000255655.1	RP11-256L11.3	-0.855092	3.44144e-07	1.77332e-06		ENSG00000171772.11	SYCE1	0.64601	4.29506e-10	9.79398e-10		ENSG00000100122.5	CRYBB1	0.616558	0.000130443	0.00030291
ENSG00000211648.2	IGLV1-47	1.87458	3.31222e-07	1.71201e-06		ENSG00000263648.1	RP11-471L13.3	0.790656	4.07746e-10	9.30798e-10		ENSG00000064886.9	CHI3L2	-0.946504	0.000129277	0.000300264
ENSG00000177606.5	JUN	-0.879774	3.20332e-07	1.65848e-06		ENSG00000201435.1	RNU4-24P	2.48449	3.97687e-10	9.0838e-10		ENSG00000258701.1	LINC00638	0.603452	0.000127652	0.00029679
ENSG00000260922.1	RP11-538I12.3	-1.04738	3.14003e-07	1.62883e-06		ENSG00000174697.4	LEP	-0.984029	3.96916e-10	9.0672e-10		ENSG00000256001.1	RP11-575F12.2	0.731098	0.000126862	0.000295134
ENSG00000050555.13	LAMC3	0.871105	3.0997e-07	1.61021e-06		ENSG00000114737.11	CISH	0.603859	3.94543e-10	9.0147e-10		ENSG00000114737.11	CISH	0.652052	0.000124358	0.00028975
ENSG00000230918.1	AC008063.2	1.07256	3.09013e-07	1.60639e-06		ENSG00000207949.1	MIR214	0.846139	3.90234e-10	8.91981e-10		ENSG00000249679.1	RP11-279O9.4	-0.641812	0.000124063	0.000289151
ENSG00000188279.7	FAM25C	3.50139	3.06697e-07	1.59588e-06		ENSG00000259655.1	CTD-2054N24.1	-0.593118	3.8396e-10	8.78253e-10		ENSG00000270092.2	RP11-318K12.3	-2.47897	0.000121617	0.000283712
ENSG00000162687.12	KCNT2	0.804817	3.03208e-07	1.57962e-06		ENSG00000213225.6	AC018804.7	0.630674	3.74704e-10	8.57596e-10		ENSG00000130176.3	CNN1	-0.892308	0.000121205	0.000282881
ENSG00000273293.1	RP11-445N20.3	2.71407	2.97919e-07	1.55318e-06		ENSG00000227220.1	RP11-69I8.3	-0.67428	3.53021e-10	8.09348e-10		ENSG00000271977.1	AC226119.4	1.52439	0.00011917	0.000278342
ENSG00000205795.4	CYS1	0.610788	2.81493e-07	1.47002e-06		ENSG00000265205.1	AC010761.13	-0.638137	3.4994e-10	8.02363e-10		ENSG00000264780.1	MIR4683	0.610778	0.00011841	0.00027668
ENSG00000115596.3	WNT6	1.02708	2.78796e-07	1.45629e-06		ENSG00000101440.5	ASIP	-0.776657	3.28467e-10	7.54037e-10		ENSG00000187758.3	ADH1A	0.637262	0.000115116	0.000269342
ENSG00000267689.1	AC010525.5	-2.67267	2.78451e-07	1.45483e-06		ENSG00000065328.12	MCM10	0.642534	3.22941e-10	7.41573e-10		ENSG00000271105.1	SCML2P2	-0.645022	0.000113185	0.000265095
ENSG00000241244.1	IGKV1D-16	3.85388	2.73431e-07	1.43205e-06		ENSG00000170775.2	GPR37	0.691653	3.2118e-10	7.37678e-10		ENSG00000221491.2	SNORA34	0.797891	0.000106754	0.000250958
ENSG00000211685.2	IGLC7	2.79803	2.65106e-07	1.38979e-06		ENSG00000104879.4	CKM	-0.84151	3.10514e-10	7.13897e-10		ENSG00000206878.1	SNORA51	-2.37955	0.000105807	0.000248886
ENSG00000211651.2	IGLV1-44	1.77607	2.53829e-07	1.33292e-06		ENSG00000207688.2	MIR548AA2	1.51275	3.09889e-10	7.12533e-10		ENSG00000259655.1	CTD-2054N24.1	-0.611648	0.000105226	0.000247569
ENSG00000178053.13	MLF1	-0.610202	2.46234e-07	1.29586e-06		ENSG00000260844.2	RP11-578F21.9	0.805925	2.7984e-10	6.44607e-10		ENSG00000228955.2	RP11-452J6.2	-0.899798	0.000105217	0.000247569
ENSG00000075275.12	CELSR1	0.70385	2.36546e-07	1.24639e-06		ENSG00000222679.1	RNU6-1267P	-2.16241	2.76793e-10	6.37909e-10		ENSG00000234927.1	HMGN1P18	0.692717	0.00010494	0.000247025
ENSG00000170485.12	NPAS2	0.612489	2.35142e-07	1.23989e-06		ENSG00000261578.1	RP11-21L23.2	0.749925	2.75533e-10	6.3507e-10		ENSG00000174669.7	SLC29A2	-0.643898	0.000103933	0.000244753
ENSG00000272418.1	RP11-762H8.4	0.634946	2.33463e-07	1.23134e-06		ENSG00000260011.2	RP13-20L14.1	0.760494	2.72945e-10	6.29369e-10		ENSG00000223042.1	RN7SKP161	-0.803317	0.000101257	0.000238797
ENSG00000182950.2	ODF3L1	-0.697578	2.30953e-07	1.21899e-06		ENSG00000266957.1	RP11-49K24.4	-0.657349	2.65647e-10	6.13088e-10		ENSG00000145936.4	KCNMB1	-0.782525	0.000100849	0.000237884
ENSG00000072864.8	NDE1	0.616935	2.30418e-07	1.21646e-06		ENSG00000237815.1	AC007000.11	-0.702763	2.63094e-10	6.0738e-10		ENSG00000164283.8	ESM1	1.02553	0.000100803	0.000237799
ENSG00000188820.8	FAM26F	0.607245	2.24277e-07	1.18548e-06		ENSG00000232646.1	RP11-344N10.4	1.53345	2.4957e-10	5.7674e-10		ENSG00000199645.1	RNU6-1330P	2.40021	9.97476e-05	0.000235504
ENSG00000166928.6	MS4A14	0.59982	2.23317e-07	1.18069e-06		ENSG00000264780.1	MIR4683	0.601198	2.34487e-10	5.42817e-10		ENSG00000250535.1	STK19P	1.6019	9.85581e-05	0.000232936
ENSG00000189292.11	FAM150B	1.19652	2.09264e-07	1.11072e-06		ENSG00000270828.1	RP3-466P17.2	-0.690731	2.26774e-10	5.25174e-10		ENSG00000213700.3	RPL17P50	0.720513	9.83376e-05	0.000232487
ENSG00000149634.4	SPATA25	0.787678	2.06481e-07	1.09756e-06		ENSG00000101443.13	WFDC2	0.945831	2.21636e-10	5.139e-10		ENSG00000211655.2	IGLV1-36	4.42116	9.50952e-05	0.000225404
ENSG00000211946.2	IGHV3-20	4.17534	2.05219e-07	1.09192e-06		ENSG00000091513.10	TF	-0.746384	2.1453e-10	4.97575e-10		ENSG00000200737.1	Y_RNA	-2.2791	9.30458e-05	0.000220967
ENSG00000106078.13	COBL	0.921751	2.01021e-07	1.07063e-06		ENSG00000138207.8	RBP4	-0.691031	2.11948e-10	4.91636e-10		ENSG00000207556.1	MIR636	0.796998	9.24893e-05	0.000219751
ENSG00000168453.10	HR	0.611321	1.99758e-07	1.06417e-06		ENSG00000146521.5	C6orf123	0.622122	2.08507e-10	4.83851e-10		ENSG00000255651.2	RP11-466C23.4	0.62842	9.22217e-05	0.000219161
ENSG00000231632.1	RP11-82L18.4	-1.14537	1.99624e-07	1.06371e-06		ENSG00000256001.1	RP11-575F12.2	0.678538	2.02608e-10	4.70305e-10		ENSG00000124749.12	COL21A1	-0.642962	9.18573e-05	0.00021834
ENSG00000081277.7	PKP1	-0.725456	1.95736e-07	1.04402e-06		ENSG00000266315.1	MIR4668	0.988257	2.0116e-10	4.67039e-10		ENSG00000251194.2	RP1-68D18.2	-0.674283	9.17172e-05	0.00021803
ENSG00000206077.6	ZDHHC11B	0.842673	1.95238e-07	1.04162e-06		ENSG00000176402.5	GJC3	-0.637664	1.98376e-10	4.60808e-10		ENSG00000133874.1	RNF122	0.650054	9.11191e-05	0.000216698
ENSG00000113578.13	FGF1	0.745605	1.91937e-07	1.02502e-06		ENSG00000230435.1	AC004160.4	-0.624953	1.94072e-10	4.51315e-10		ENSG00000235162.4	C12orf75	-0.645246	9.00247e-05	0.000214251
ENSG00000266891.1	RP11-692N5.2	3.22313	1.91538e-07	1.02339e-06		ENSG00000212371.1	SNORA46	0.816519	1.82234e-10	4.24174e-10		ENSG00000198744.5	RP5-857K21.11	0.724351	8.85728e-05	0.000210971
ENSG00000145708.6	CRHBP	-0.76148	1.79212e-07	9.59656e-07		ENSG00000199603.1	RNU6-951P	2.45909	1.76701e-10	4.11631e-10		ENSG00000211648.2	IGLV1-47	1.68819	8.3185e-05	0.000198718
ENSG00000186594.8	MIR22HG	-0.62737	1.77764e-07	9.52375e-07		ENSG00000248996.1	RP11-1334A24.6	0.608914	1.70589e-10	3.97595e-10		ENSG00000259746.1	HSPE1P3	0.648572	8.13875e-05	0.000194688
ENSG00000110448.6	CD5	0.67244	1.75438e-07	9.40376e-07		ENSG00000238649.1	SNORD42A	0.796282	1.62207e-10	3.78443e-10		ENSG00000181074.3	OR52N4	-0.672893	8.00488e-05	0.000191767
ENSG00000162739.9	SLAMF6	0.756189	1.69362e-07	9.09602e-07		ENSG00000264553.1	MIR4257	0.694706	1.60491e-10	3.74516e-10		ENSG00000230787.1	PSAT1P3	-0.610253	7.59071e-05	0.00018238
ENSG00000182902.9	SLC25A18	0.658614	1.67427e-07	9.00099e-07		ENSG00000103888.11	KIAA1199	1.22032	1.54835e-10	3.6154e-10		ENSG00000211574.1	MIR770	1.13334	7.49829e-05	0.000180254
ENSG00000269952.1	RP11-324I22.3	0.995942	1.61982e-07	8.72122e-07		ENSG00000254272.1	RP11-382J24.2	0.760926	1.5002e-10	3.50511e-10		ENSG00000272711.1	RP11-259N19.1	0.612455	7.45263e-05	0.000179194
ENSG00000183463.5	URAD	-2.27164	1.50105e-07	8.13218e-07		ENSG00000112149.5	CD83	0.603936	1.3784e-10	3.22548e-10		ENSG00000268062.1	TOP1P1	-0.593511	7.31373e-05	0.000176039
ENSG00000130173.9	C19orf80	-1.11246	1.47686e-07	8.00913e-07		ENSG00000207181.1	SNORA14B	2.56976	1.34307e-10	3.14602e-10		ENSG00000186160.4	CYP4Z1	-0.674376	7.1511e-05	0.000172342
ENSG00000173376.9	NDNF	-0.60048	1.46868e-07	7.97032e-07		ENSG00000253686.1	CTB-43E15.3	-0.999684	1.34197e-10	3.14388e-10		ENSG00000138615.4	CILP	-0.668917	7.05412e-05	0.000170202
ENSG00000233893.1	EZR-AS1	3.18923	1.38743e-07	7.55242e-07		ENSG00000265106.1	Z93241.1	-1.23942	1.21811e-10	2.85918e-10		ENSG00000235434.1	RP11-91K11.2	-0.967638	6.89929e-05	0.00016673
ENSG00000255337.1	RP11-315O6.1	0.669763	1.36621e-07	7.4481e-07		ENSG00000202502.1	RNA5SP151	2.63659	1.21591e-10	2.8549e-10		ENSG00000200041.1	Y_RNA	-1.58154	6.86552e-05	0.00016602
ENSG00000186160.4	CYP4Z1	-0.730086	1.36178e-07	7.42768e-07		ENSG00000270823.1	hsa-mir-335	0.764609	1.20185e-10	2.82333e-10		ENSG00000258227.2	CLEC5A	0.760015	6.83306e-05	0.00016527
ENSG00000185615.11	PDIA2	0.797863	1.32418e-07	7.23169e-07		ENSG00000206652.1	RNU1-1	-2.38949	1.17056e-10	2.75208e-10		ENSG00000252561.1	RNU1-125P	0.766836	6.55376e-05	0.000158884
ENSG00000211965.2	IGHV3-49	1.97527	1.30418e-07	7.12788e-07		ENSG00000206737.1	RNVU1-18	-1.29018	1.10985e-10	2.61231e-10		ENSG00000152463.10	OLAH	0.773073	6.4377e-05	0.000156269
ENSG00000253998.2	IGKV2-29	4.77768	1.24263e-07	6.80539e-07		ENSG00000237614.1	AC073257.2	0.687694	1.08336e-10	2.55153e-10		ENSG00000141744.3	PNMT	-0.758971	6.33255e-05	0.000153765
ENSG00000143185.3	XCL2	1.0799	1.2302e-07	6.74387e-07		ENSG00000234604.2	RP1-206D15.5	0.898691	1.01315e-10	2.39011e-10		ENSG00000246022.2	ALDH1L1-AS2	0.818816	6.18595e-05	0.00015043
ENSG00000258691.1	RP11-404P21.8	0.888031	1.21495e-07	6.66701e-07		ENSG00000169248.8	CXCL11	-1.29275	9.69386e-11	2.28858e-10		ENSG00000138207.8	RBP4	-0.726978	6.16559e-05	0.000149982
ENSG00000223382.3	RP1-65J11.1	-0.704094	1.21099e-07	6.64698e-07		ENSG00000235191.1	NUCB1-AS1	0.61252	9.66756e-11	2.28278e-10		ENSG00000272911.1	RP11-74E22.6	0.853195	6.05841e-05	0.000147485
ENSG00000160862.8	AZGP1	0.721885	1.19524e-07	6.56553e-07		ENSG00000252245.1	RNU6-736P	-2.41038	8.27429e-11	1.95946e-10		ENSG00000200204.1	RNU1-22P	-0.996581	6.04088e-05	0.000147074
ENSG00000140403.8	DNAJA4	0.658851	1.17175e-07	6.44465e-07		ENSG00000200953.1	Y_RNA	-2.28671	8.15583e-11	1.932e-10		ENSG00000134668.8	SPOCD1	-1.04722	6.02952e-05	0.000146813
ENSG00000036672.11	USP2	0.867077	1.16416e-07	6.40451e-07		ENSG00000198986.1	MIRLET7A3	1.89749	8.08417e-11	1.91542e-10		ENSG00000219355.2	RPL31P52	-0.61926	5.91327e-05	0.000144198
ENSG00000100003.13	SEC14L2	0.625968	1.14935e-07	6.32624e-07		ENSG00000166922.4	SCG5	0.807687	8.06145e-11	1.91024e-10		ENSG00000210195.2	MT-TT	1.03388	5.87993e-05	0.000143445
ENSG00000253045.1	RMRPP1	2.72017	1.14445e-07	6.30086e-07		ENSG00000201376.1	SNORA70	-2.28664	8.00728e-11	1.8976e-10		ENSG00000251257.1	CTD-2263F21.1	0.820468	5.77115e-05	0.000140957
ENSG00000236732.1	AC094019.4	0.978121	1.14372e-07	6.29846e-07		ENSG00000273259.1	RP11-986E7.7	0.854909	7.71679e-11	1.8299e-10		ENSG00000242441.3	GTF2A1L	0.754553	5.74467e-05	0.000140355
ENSG00000215237.5	RP11-54D18.2	-0.692489	1.13408e-07	6.24854e-07		ENSG00000235162.4	C12orf75	-0.611702	7.54863e-11	1.79058e-10		ENSG00000263810.1	AC055723.1	1.62555	5.74e-05	0.000140256
ENSG00000154556.13	SORBS2	0.594557	1.1281e-07	6.21874e-07		ENSG00000256299.1	RP11-989F5.3	-0.785329	7.39249e-11	1.75445e-10		ENSG00000267756.1	RP11-411B10.4	-0.62409	5.67725e-05	0.000138826
ENSG00000211956.2	IGHV4-34	1.86209	1.11598e-07	6.15817e-07		ENSG00000224940.4	PRRT4	0.728109	7.07403e-11	1.67957e-10		ENSG00000269376.1	RP11-120K24.5	-0.95689	5.56683e-05	0.000136228
ENSG00000156096.8	UGT2B4	1.21105	1.10823e-07	6.11693e-07		ENSG00000238317.1	SNORD11	1.1704	6.65413e-11	1.58184e-10		ENSG00000102109.7	PCSK1N	0.939733	5.45834e-05	0.000133717
ENSG00000186810.7	CXCR3	0.897659	1.10194e-07	6.08378e-07		ENSG00000055118.10	KCNH2	-1.06771	6.60736e-11	1.57105e-10		ENSG00000207445.1	SNORD15B	0.784093	5.43854e-05	0.000133246
ENSG00000182168.10	UNC5C	0.677433	1.08374e-07	5.98942e-07		ENSG00000273035.1	RP11-449G16.1	0.596285	6.37342e-11	1.517e-10		ENSG00000266145.1	RHOT1P1	1.40903	5.39103e-05	0.000132138
ENSG00000196668.3	LINC00173	0.727095	1.06282e-07	5.87976e-07		ENSG00000258876.1	RP11-270M14.5	0.682863	6.34729e-11	1.51141e-10		ENSG00000227077.2	AC107983.4	0.603205	5.38339e-05	0.000131965
ENSG00000164626.8	KCNK5	0.791274	1.01559e-07	5.62486e-07		ENSG00000186417.9	GLDN	-0.692856	5.80957e-11	1.38597e-10		ENSG00000202496.1	RNVU1-20	1.24411	5.20787e-05	0.000127923
ENSG00000258876.1	RP11-270M14.5	0.740766	9.80587e-08	5.44983e-07		ENSG00000221491.2	SNORA34	0.794736	5.41062e-11	1.29187e-10		ENSG00000253615.1	RP11-597M17.2	-1.55142	5.19296e-05	0.000127584
ENSG00000141293.11	SKAP1	0.596346	9.75974e-08	5.42558e-07		ENSG00000019169.9	MARCO	0.838387	5.39191e-11	1.28754e-10		ENSG00000201435.1	RNU4-24P	2.51917	5.10667e-05	0.000125545
ENSG00000019169.9	MARCO	1.0119	9.71299e-08	5.40313e-07		ENSG00000203747.5	FCGR3A	0.683626	5.16615e-11	1.2344e-10		ENSG00000201136.1	RNU6-353P	-2.3687	4.9632e-05	0.000122268
ENSG00000169507.5	SLC38A11	0.645227	9.64671e-08	5.37511e-07		ENSG00000268050.2	RP11-247A12.8	0.611935	4.97096e-11	1.18901e-10		ENSG00000251795.1	SNORA66	0.709418	4.88279e-05	0.000120404
ENSG00000232022.2	RP5-1109J22.1	0.694829	9.64915e-08	5.37511e-07		ENSG00000239815.1	RP11-309L24.4	0.723357	4.96694e-11	1.18817e-10		ENSG00000100985.7	MMP9	-0.973957	4.83165e-05	0.000119168
ENSG00000211668.2	IGLV2-11	1.83031	9.49575e-08	5.29781e-07		ENSG00000264624.1	MIR3615	0.856348	4.64801e-11	1.11386e-10		ENSG00000271973.1	RP11-572O6.1	-0.626295	4.74133e-05	0.000117054
ENSG00000101470.5	TNNC2	-0.919688	9.45629e-08	5.2785e-07		ENSG00000252236.1	SNORA26	3.52817	4.4423e-11	1.0659e-10		ENSG00000049246.10	PER3	-0.589986	4.73275e-05	0.000116868
ENSG00000182993.3	C12orf60	0.652735	9.12744e-08	5.10413e-07		ENSG00000127324.4	TSPAN8	-0.64072	4.43074e-11	1.06324e-10		ENSG00000238621.1	TRNAI2	1.13925	4.68843e-05	0.000115836
ENSG00000180383.3	DEFB124	0.618034	9.07019e-08	5.07473e-07		ENSG00000250535.1	STK19P	1.60719	4.34401e-11	1.04264e-10		ENSG00000207181.1	SNORA14B	2.69706	4.63828e-05	0.000114634
ENSG00000141255.8	SPATA22	-0.60992	8.80205e-08	4.93106e-07		ENSG00000252561.1	RNU1-125P	0.713647	4.24183e-11	1.01865e-10		ENSG00000196549.6	MME	-0.606587	4.62588e-05	0.00011434
ENSG00000162595.4	DIRAS3	0.706892	8.64011e-08	4.84408e-07		ENSG00000207041.1	RNU6-3P	2.50417	3.93635e-11	9.46984e-11		ENSG00000258520.1	RP11-363J20.2	-0.596763	4.61467e-05	0.0001141
ENSG00000254706.1	RP11-565P22.6	-0.612241	8.62842e-08	4.84003e-07		ENSG00000221062.1	MIR1292	1.68355	3.90457e-11	9.40031e-11		ENSG00000124743.5	KLHL31	0.777186	4.45474e-05	0.000110264
ENSG00000251039.2	IGKV2D-40	4.95788	8.56657e-08	4.80658e-07		ENSG00000201136.1	RNU6-353P	-2.27791	3.8718e-11	9.32338e-11		ENSG00000197696.5	NMB	0.607943	4.39671e-05	0.000108899
ENSG00000127252.4	HRASLS	-0.792596	8.37209e-08	4.70475e-07		ENSG00000223188.1	Y_RNA	-2.21337	3.72934e-11	8.98886e-11		ENSG00000169507.5	SLC38A11	-0.588513	4.35051e-05	0.000107801
ENSG00000181218.4	HIST3H2A	0.723359	8.30419e-08	4.66901e-07		ENSG00000169442.4	CD52	-0.750831	3.6683e-11	8.84452e-11		ENSG00000253123.2	RP11-527N22.1	-0.76896	4.2001e-05	0.000104255
ENSG00000099625.8	C19orf26	0.91365	7.81178e-08	4.39785e-07		ENSG00000149534.4	MS4A2	-0.781506	3.57995e-11	8.6388e-11		ENSG00000273017.1	AP000240.9	0.606839	4.05005e-05	0.000100694
ENSG00000261276.1	RP11-554A11.5	0.676426	7.80426e-08	4.39475e-07		ENSG00000264590.1	RN7SL512P	1.31441	3.19694e-11	7.72925e-11		ENSG00000254964.1	RP11-831H9.3	-0.58528	3.98864e-05	9.92322e-05
ENSG00000165730.10	STOX1	-0.730569	7.64827e-08	4.31138e-07		ENSG00000225521.1	AC005237.4	-0.674611	3.13663e-11	7.58503e-11		ENSG00000268203.1	CTD-2396E7.9	0.737156	3.95957e-05	9.85733e-05
ENSG00000273209.1	RP11-107N15.1	0.879801	7.27327e-08	4.10532e-07		ENSG00000201168.1	RNA5SP368	-2.28659	3.00217e-11	7.26295e-11		ENSG00000243238.1	IGKV2-30	1.45172	3.93527e-05	9.8011e-05
ENSG00000228107.1	AP000692.9	0.756787	6.99649e-08	3.9563e-07		ENSG00000265558.1	MIR3918	0.642377	2.96347e-11	7.17159e-11		ENSG00000272986.1	RP11-46J23.1	-0.717924	3.89031e-05	9.69335e-05
ENSG00000140873.11	ADAMTS18	-0.853372	6.87555e-08	3.89399e-07		ENSG00000255987.1	RP11-1094M14.4	0.777027	2.9056e-11	7.03379e-11		ENSG00000197921.5	HES5	1.12027	3.87199e-05	9.64874e-05
ENSG00000235904.1	RBMS3-AS3	0.779993	6.53e-08	3.70312e-07		ENSG00000265636.1	AC100787.1	2.50581	2.64556e-11	6.41516e-11		ENSG00000224940.4	PRRT4	0.764557	3.85975e-05	9.61931e-05
ENSG00000250620.1	RP11-91J3.3	-1.58942	6.50108e-08	3.68864e-07		ENSG00000128242.8	GAL3ST1	0.617996	2.4936e-11	6.05243e-11		ENSG00000219438.4	FAM19A5	-0.721807	3.85512e-05	9.6088e-05
ENSG00000211898.3	IGHD	1.67561	6.48747e-08	3.68189e-07		ENSG00000142149.4	HUNK	-0.676082	2.46286e-11	5.9791e-11		ENSG00000212066.1	AL645941.1	-0.754961	3.82559e-05	9.53625e-05
ENSG00000101542.5	CDH20	-0.787942	6.39745e-08	3.63365e-07		ENSG00000256250.1	RP11-989F5.1	-0.715132	2.27857e-11	5.54111e-11		ENSG00000185274.7	WBSCR17	-0.594799	3.73123e-05	9.31322e-05
ENSG00000133392.12	MYH11	1.29964	6.31145e-08	3.58761e-07		ENSG00000273027.1	LL21NC02-1C16.1	-0.691074	2.20933e-11	5.37558e-11		ENSG00000111405.4	ENDOU	-0.771578	3.69264e-05	9.22092e-05
ENSG00000248161.1	RP11-499E18.1	0.601051	6.29668e-08	3.58016e-07		ENSG00000246430.2	LINC00968	-0.805271	2.08614e-11	5.0818e-11		ENSG00000273368.1	RP11-376P6.3	-0.651065	3.63209e-05	9.07665e-05
ENSG00000188818.8	ZDHHC11	0.709634	6.07191e-08	3.4587e-07		ENSG00000011426.6	ANLN	0.701595	1.90577e-11	4.65185e-11		ENSG00000241294.1	IGKV2-24	1.92814	3.62323e-05	9.05649e-05
ENSG00000070182.13	SPTB	0.636575	6.03822e-08	3.44131e-07		ENSG00000224132.2	AC112715.2	-0.839666	1.8384e-11	4.49169e-11		ENSG00000134548.5	C12orf39	-1.03694	3.61373e-05	9.0357e-05
ENSG00000116035.2	VAX2	0.637508	5.90784e-08	3.37232e-07		ENSG00000111816.6	FRK	-0.637247	1.56828e-11	3.84075e-11		ENSG00000145864.8	GABRB2	0.768785	3.58573e-05	8.96962e-05
ENSG00000225383.2	SFTA1P	-0.685837	5.89086e-08	3.36439e-07		ENSG00000196549.6	MME	-0.588652	1.55671e-11	3.81324e-11		ENSG00000156127.6	BATF	0.595024	3.57664e-05	8.94785e-05
ENSG00000226147.1	TUBBP10	0.800575	5.78644e-08	3.30911e-07		ENSG00000199645.1	RNU6-1330P	2.3844	1.55145e-11	3.80158e-11		ENSG00000122254.6	HS3ST2	-0.679709	3.52431e-05	8.82466e-05
ENSG00000196196.2	HRCT1	-0.742504	5.60669e-08	3.21054e-07		ENSG00000111404.2	RERGL	-0.762785	1.50645e-11	3.69451e-11		ENSG00000167880.3	EVPL	0.694891	3.37213e-05	8.4658e-05
ENSG00000181778.4	TMEM252	0.658835	5.58361e-08	3.19901e-07		ENSG00000221267.1	MIR1236	2.69997	1.45944e-11	3.58072e-11		ENSG00000186081.7	KRT5	0.870656	3.27979e-05	8.24038e-05
ENSG00000211937.2	IGHV2-5	2.2172	5.53707e-08	3.17402e-07		ENSG00000224769.1	AC069213.1	-0.746128	1.41719e-11	3.48005e-11		ENSG00000273123.1	RP11-9N20.3	-0.665458	3.26664e-05	8.21005e-05
ENSG00000197632.4	SERPINB2	1.76977	5.30359e-08	3.04581e-07		ENSG00000261065.1	RP11-74C13.4	-0.59813	1.33444e-11	3.28002e-11		ENSG00000223188.1	Y_RNA	-2.39634	3.26039e-05	8.19704e-05
ENSG00000207836.1	MIR650	2.46683	5.2938e-08	3.0418e-07		ENSG00000100146.12	SOX10	-0.877141	1.27624e-11	3.13899e-11		ENSG00000238832.1	snoU109	0.751827	3.13935e-05	7.91186e-05
ENSG00000204390.8	HSPA1L	0.886424	5.26409e-08	3.02553e-07		ENSG00000130598.11	TNNI2	-0.65241	1.26947e-11	3.12268e-11		ENSG00000197083.7	ZNF300P1	0.592969	3.12594e-05	7.88067e-05
ENSG00000147138.1	GPR174	1.02201	5.16757e-08	2.97399e-07		ENSG00000238363.1	SNORA13	0.704661	1.20998e-11	2.97986e-11		ENSG00000126368.5	NR1D1	-0.626708	3.09734e-05	7.81286e-05
ENSG00000250343.1	CTC-255N20.1	-1.03534	5.15458e-08	2.9673e-07		ENSG00000162981.12	FAM84A	-0.630671	1.1996e-11	2.95494e-11		ENSG00000236732.1	AC094019.4	-0.795662	3.07123e-05	7.74872e-05
ENSG00000160013.4	PTGIR	0.733625	5.10166e-08	2.93761e-07		ENSG00000224730.1	AC009892.10	0.647727	1.18055e-11	2.90958e-11		ENSG00000201823.1	SNORD48	0.66599	3.03391e-05	7.66048e-05
ENSG00000077943.7	ITGA8	1.03038	5.0893e-08	2.93127e-07		ENSG00000177822.3	AC108142.1	0.629363	1.1357e-11	2.80175e-11		ENSG00000224769.1	AC069213.1	-0.837471	2.99144e-05	7.55742e-05
ENSG00000258734.2	RP11-112J1.3	0.867573	4.85383e-08	2.80085e-07		ENSG00000095917.9	TPSD1	-0.935919	1.10315e-11	2.72381e-11		ENSG00000134201.6	GSTM5	0.595403	2.96131e-05	7.48624e-05
ENSG00000182866.12	LCK	0.742745	4.7911e-08	2.76686e-07		ENSG00000200169.1	RNU5D-1	-2.47423	1.08165e-11	2.67187e-11		ENSG00000162840.3	MT2P1	1.03943	2.87232e-05	7.27013e-05
ENSG00000180525.9	PRR26	-0.642496	4.76175e-08	2.75138e-07		ENSG00000236266.1	RP3-467L1.4	-0.585181	1.07251e-11	2.64959e-11		ENSG00000174697.4	LEP	-1.13939	2.839e-05	7.19239e-05
ENSG00000092621.7	PHGDH	0.609684	4.72467e-08	2.73068e-07		ENSG00000120057.4	SFRP5	-1.24113	1.01936e-11	2.51992e-11		ENSG00000203930.6	LINC00632	-0.592743	2.82279e-05	7.15663e-05
ENSG00000144331.14	ZNF385B	-0.852439	4.71459e-08	2.72558e-07		ENSG00000187479.4	C11orf96	0.644168	9.87305e-12	2.44279e-11		ENSG00000130234.6	ACE2	1.00784	2.78436e-05	7.06312e-05
ENSG00000273055.1	CTB-13F3.1	0.761677	4.35538e-08	2.52666e-07		ENSG00000137819.9	PAQR5	-0.653669	9.55413e-12	2.36465e-11		ENSG00000239948.2	RN7SL368P	1.26064	2.74134e-05	6.95863e-05
ENSG00000268166.1	CTC-471F3.6	0.635569	4.33067e-08	2.51299e-07		ENSG00000161653.6	NAGS	-0.585179	8.825e-12	2.18798e-11		ENSG00000175352.6	NRIP3	-0.588769	2.73602e-05	6.9459e-05
ENSG00000232519.2	RP11-29H23.4	-2.72056	4.07169e-08	2.36777e-07		ENSG00000196136.12	SERPINA3	0.900367	8.23685e-12	2.04526e-11		ENSG00000250654.3	RP11-834C11.7	0.619637	2.704e-05	6.86841e-05
ENSG00000074706.9	IPCEF1	0.699175	3.85918e-08	2.25083e-07		ENSG00000214093.3	RP11-247I13.3	0.857545	8.05044e-12	2.00071e-11		ENSG00000173391.4	OLR1	1.34003	2.67278e-05	6.79817e-05
ENSG00000232220.2	AC008440.5	-0.67129	3.62612e-08	2.12288e-07		ENSG00000229367.1	HMGN2P19	-1.11038	7.99979e-12	1.98856e-11		ENSG00000206195.6	AP000525.9	0.631509	2.64946e-05	6.74111e-05
ENSG00000255042.1	RP11-347H15.5	-3.59712	3.39731e-08	1.9943e-07		ENSG00000235910.1	APOA1-AS	0.762586	7.76836e-12	1.93313e-11		ENSG00000207280.1	SNORD20	0.977101	2.61957e-05	6.66876e-05
ENSG00000176907.3	C8orf4	0.727163	3.00325e-08	1.77064e-07		ENSG00000255363.1	RP11-672A2.5	-0.655013	7.72656e-12	1.92294e-11		ENSG00000201512.1	SNORA71C	0.806175	2.56121e-05	6.52599e-05
ENSG00000198959.7	TGM2	0.617486	2.99503e-08	1.76675e-07		ENSG00000223300.1	Y_RNA	-2.30581	7.59202e-12	1.89007e-11		ENSG00000011426.6	ANLN	0.692975	2.54517e-05	6.48948e-05
ENSG00000138678.6	AGPAT9	0.842354	2.92605e-08	1.72841e-07		ENSG00000259542.1	RP11-522B15.4	-0.598768	7.54596e-12	1.87881e-11		ENSG00000252026.1	RNU6-1262P	-1.07372	2.49396e-05	6.36956e-05
ENSG00000179449.2	AC124309.1	0.67216	2.87837e-08	1.70256e-07		ENSG00000113296.10	THBS4	0.727892	7.41192e-12	1.84624e-11		ENSG00000261065.1	RP11-74C13.4	-0.630354	2.46982e-05	6.31142e-05
ENSG00000139445.13	FOXN4	1.1961	2.77846e-08	1.64705e-07		ENSG00000197253.9	TPSB2	-0.686436	7.35535e-12	1.83235e-11		ENSG00000223678.1	RP11-311H10.4	-0.838062	2.45167e-05	6.26854e-05
ENSG00000105649.5	RAB3A	0.596663	2.74805e-08	1.63036e-07		ENSG00000200204.1	RNU1-22P	-0.971335	6.90428e-12	1.72223e-11		ENSG00000084674.9	APOB	0.964787	2.42046e-05	6.19358e-05
ENSG00000230115.1	TPRG1-AS2	-0.648786	2.68809e-08	1.59741e-07		ENSG00000103546.14	SLC6A2	-0.657544	6.18104e-12	1.54519e-11		ENSG00000198515.9	CNGA1	-0.766173	2.38819e-05	6.11376e-05
ENSG00000211935.2	IGHV1-3	2.27835	2.61704e-08	1.55604e-07		ENSG00000271401.1	RP11-171I2.3	0.664233	5.28923e-12	1.32602e-11		ENSG00000272158.1	RP11-840I19.5	-0.640835	2.38217e-05	6.09971e-05
ENSG00000187764.7	SEMA4D	0.59549	2.51239e-08	1.49873e-07		ENSG00000096696.9	DSP	0.682022	5.07982e-12	1.27408e-11		ENSG00000232629.4	HLA-DQB2	-0.959611	2.37873e-05	6.09227e-05
ENSG00000247993.2	RP11-79P5.2	3.61373	2.46761e-08	1.47298e-07		ENSG00000158481.8	CD1C	-0.916659	5.01284e-12	1.25755e-11		ENSG00000270822.1	RP11-730B22.1	2.56622	2.37457e-05	6.08229e-05
ENSG00000268605.1	CTB-50E14.4	-0.618649	2.40036e-08	1.43506e-07		ENSG00000213714.1	FAM209B	-0.59697	4.9749e-12	1.24817e-11		ENSG00000228554.1	AC004837.5	-0.614359	2.37064e-05	6.07358e-05
ENSG00000086991.8	NOX4	-0.609846	2.39102e-08	1.43026e-07		ENSG00000106366.7	SERPINE1	0.993646	4.78825e-12	1.20253e-11		ENSG00000168491.5	CCDC110	0.671962	2.37038e-05	6.07358e-05
ENSG00000272953.1	RP11-1275H24.2	1.04343	2.34021e-08	1.4018e-07		ENSG00000223813.2	AC007255.8	0.683799	4.67558e-12	1.17462e-11		ENSG00000253686.1	CTB-43E15.3	-1.09668	2.36218e-05	6.05394e-05
ENSG00000260905.1	RP11-105C19.1	-3.4407	2.30163e-08	1.3806e-07		ENSG00000263326.1	RP11-266L9.6	-0.59732	4.54087e-12	1.14116e-11		ENSG00000010310.4	GIPR	0.646765	2.34474e-05	6.0106e-05
ENSG00000126545.9	CSN1S1	-1.43056	2.26869e-08	1.36272e-07		ENSG00000269831.1	AL669831.1	-2.36966	4.43931e-12	1.11625e-11		ENSG00000206597.1	SNORA57	0.602264	2.33731e-05	5.99289e-05
ENSG00000177106.10	EPS8L2	0.588945	2.21747e-08	1.33454e-07		ENSG00000213886.3	UBD	-0.967743	4.33809e-12	1.09127e-11		ENSG00000228444.2	RP11-173B14.4	-0.671621	2.27325e-05	5.8365e-05
ENSG00000182580.2	EPHB3	0.833681	2.19909e-08	1.32458e-07		ENSG00000272797.1	RP11-368I23.3	1.23171	4.26679e-12	1.07357e-11		ENSG00000117090.10	SLAMF1	0.758304	2.27177e-05	5.83401e-05
ENSG00000203685.5	C1orf95	0.676228	2.05593e-08	1.24318e-07		ENSG00000261105.1	RP11-173B14.5	-0.797411	4.17419e-12	1.05109e-11		ENSG00000238713.1	Y_RNA	-2.36896	2.25194e-05	5.78374e-05
ENSG00000183010.12	PYCR1	0.883275	2.03738e-08	1.23338e-07		ENSG00000087494.11	PTHLH	0.747954	4.11432e-12	1.03624e-11		ENSG00000103313.7	MEFV	0.670046	2.24392e-05	5.76442e-05
ENSG00000251194.2	RP1-68D18.2	-1.22389	2.01264e-08	1.21904e-07		ENSG00000258724.1	SOX7	0.60442	3.9545e-12	9.96316e-12		ENSG00000203691.2	AC092811.1	0.595444	2.23424e-05	5.74019e-05
ENSG00000130762.10	ARHGEF16	-0.682156	2.00973e-08	1.21762e-07		ENSG00000260807.2	RP11-161M6.2	0.591552	3.87712e-12	9.77358e-12		ENSG00000260182.1	RP11-616M22.5	-1.11263	2.17659e-05	5.60216e-05
ENSG00000197859.5	ADAMTSL2	0.620996	1.90992e-08	1.16006e-07		ENSG00000267986.1	AC130469.2	-0.685777	3.52915e-12	8.91704e-12		ENSG00000211637.2	IGLV4-69	2.03019	2.16474e-05	5.57417e-05
ENSG00000206145.4	P2RX6P	-1.32061	1.89486e-08	1.15155e-07		ENSG00000141682.11	PMAIP1	0.643914	3.48308e-12	8.80354e-12		ENSG00000137331.11	IER3	1.06928	2.11054e-05	5.43827e-05
ENSG00000180875.4	GREM2	1.05423	1.89052e-08	1.14923e-07		ENSG00000259746.1	HSPE1P3	0.652172	3.14846e-12	7.97365e-12		ENSG00000259732.1	RP11-59H7.3	-0.678637	2.09788e-05	5.40748e-05
ENSG00000211947.2	IGHV3-21	2.0597	1.86701e-08	1.136e-07		ENSG00000197991.10	PCDH20	-0.795044	2.97705e-12	7.5496e-12		ENSG00000269951.1	RP11-797A18.6	0.600002	2.08976e-05	5.38838e-05
ENSG00000227082.1	AL592494.5	0.607302	1.86612e-08	1.13599e-07		ENSG00000272551.1	RP11-324L17.1	-0.640145	2.834e-12	7.1932e-12		ENSG00000257452.1	RP1-71H24.1	0.631401	2.08153e-05	5.36898e-05
ENSG00000272216.1	LL22NC03-2H8.5	0.720746	1.78021e-08	1.08797e-07		ENSG00000234457.1	AC006960.5	2.6023	2.78905e-12	7.08304e-12		ENSG00000253739.1	RP11-90P5.7	-2.30066	2.06304e-05	5.32309e-05
ENSG00000090659.13	CD209	0.660216	1.74706e-08	1.06801e-07		ENSG00000206384.6	COL6A6	1.00798	2.48576e-12	6.32756e-12		ENSG00000259760.1	RP11-20G13.2	-1.34505	2.05198e-05	5.29633e-05
ENSG00000168140.4	VASN	-0.687004	1.73772e-08	1.0629e-07		ENSG00000124749.12	COL21A1	-0.61776	2.35576e-12	6.00131e-12		ENSG00000259630.2	CTD-2262B20.1	0.790762	2.04725e-05	5.28473e-05
ENSG00000184588.13	PDE4B	0.716069	1.70558e-08	1.04412e-07		ENSG00000119915.4	ELOVL3	0.753609	2.29666e-12	5.85795e-12		ENSG00000164949.3	GEM	0.694707	2.00678e-05	5.18493e-05
ENSG00000232063.1	RP11-307E17.8	0.690818	1.68998e-08	1.03486e-07		ENSG00000115705.16	TPO	-0.602083	2.2835e-12	5.82504e-12		ENSG00000269936.2	MIR145	-0.670306	1.99216e-05	5.14892e-05
ENSG00000130522.4	JUND	-0.772633	1.68529e-08	1.03228e-07		ENSG00000181631.6	P2RY13	0.725266	2.26058e-12	5.76912e-12		ENSG00000256148.1	RP11-809N8.5	2.81955	1.99028e-05	5.14463e-05
ENSG00000156103.11	MMP16	0.645371	1.65838e-08	1.01695e-07		ENSG00000249669.3	MIR143HG	-0.663348	2.23985e-12	5.71814e-12		ENSG00000169385.2	RNASE2	0.985547	1.96134e-05	5.07325e-05
ENSG00000218749.1	RP3-340B19.5	3.15567	1.63604e-08	1.00438e-07		ENSG00000240864.1	IGKV1-16	2.33322	2.21023e-12	5.64549e-12		ENSG00000246430.2	LINC00968	-0.869931	1.9261e-05	4.98832e-05
ENSG00000248576.1	RP11-834C11.8	-0.942479	1.6262e-08	9.98908e-08		ENSG00000266676.1	MIR4297	-1.0873	2.17421e-12	5.55616e-12		ENSG00000126861.4	OMG	0.669673	1.92504e-05	4.98615e-05
ENSG00000087495.12	PHACTR3	-1.47583	1.56913e-08	9.6467e-08		ENSG00000169031.14	COL4A3	-0.678138	1.99744e-12	5.11241e-12		ENSG00000238649.1	SNORD42A	0.968725	1.86419e-05	4.83618e-05
ENSG00000050165.13	DKK3	0.815883	1.53921e-08	9.47616e-08		ENSG00000112183.10	RBM24	-0.736221	1.86984e-12	4.79603e-12		ENSG00000124762.9	CDKN1A	0.610379	1.81473e-05	4.71752e-05
ENSG00000270605.1	RP5-1092A3.4	0.65942	1.52033e-08	9.36524e-08		ENSG00000240041.1	IGHJ4	2.5979	1.73774e-12	4.46371e-12		ENSG00000125347.9	IRF1	0.665592	1.79509e-05	4.66963e-05
ENSG00000006210.6	CX3CL1	-0.749359	1.50411e-08	9.26793e-08		ENSG00000253739.1	RP11-90P5.7	-2.20268	1.69627e-12	4.36062e-12		ENSG00000103034.10	NDRG4	-0.743313	1.78651e-05	4.64943e-05
ENSG00000254585.1	MAGEL2	0.675756	1.49324e-08	9.20355e-08		ENSG00000273368.1	RP11-376P6.3	-0.599327	1.65958e-12	4.26726e-12		ENSG00000226957.1	RP4-533D7.4	-0.847522	1.75667e-05	4.577e-05
ENSG00000175906.4	ARL4D	0.772054	1.48571e-08	9.16237e-08		ENSG00000202220.1	Y_RNA	1.25438	1.57456e-12	4.05274e-12		ENSG00000229409.1	RP11-494O16.3	-2.39696	1.74522e-05	4.5487e-05
ENSG00000182782.7	HCAR2	-0.591045	1.46093e-08	9.01465e-08		ENSG00000221390.1	MIR1295A	-2.29884	1.43253e-12	3.6955e-12		ENSG00000237082.1	COX5BP6	-0.872435	1.71276e-05	4.46716e-05
ENSG00000132514.9	CLEC10A	0.664957	1.45634e-08	8.9889e-08		ENSG00000211900.2	IGHJ6	3.27829	1.41979e-12	3.66388e-12		ENSG00000145649.7	GZMA	0.664039	1.68669e-05	4.40367e-05
ENSG00000223544.1	AC005838.2	-2.7901	1.4454e-08	8.92644e-08		ENSG00000197921.5	HES5	1.08599	1.40622e-12	3.63007e-12		ENSG00000159871.10	LYPD5	0.779439	1.68622e-05	4.40295e-05
ENSG00000262097.1	CTD-2135D7.5	-0.827889	1.42629e-08	8.81848e-08		ENSG00000200779.1	RNU6-105P	-0.804359	1.39613e-12	3.60525e-12		ENSG00000206650.1	SNORA70G	-2.65905	1.68142e-05	4.39093e-05
ENSG00000125398.5	SOX9	-0.771258	1.41148e-08	8.73682e-08		ENSG00000115602.12	IL1RL1	0.874297	1.32548e-12	3.42862e-12		ENSG00000212385.1	RNU6-817P	2.50099	1.67834e-05	4.38338e-05
ENSG00000240671.1	IGKV1-8	3.90609	1.32019e-08	8.20452e-08		ENSG00000088538.12	DOCK3	-0.608885	1.30929e-12	3.3875e-12		ENSG00000228522.2	RP11-236F9.2	0.733495	1.62434e-05	4.24672e-05
ENSG00000238260.1	RP11-46F15.2	1.01943	1.30913e-08	8.14043e-08		ENSG00000228444.2	RP11-173B14.4	-0.607287	1.28931e-12	3.33656e-12		ENSG00000120332.11	TNN	-0.800197	1.60334e-05	4.19374e-05
ENSG00000135919.8	SERPINE2	0.858295	1.28624e-08	8.0004e-08		ENSG00000271218.1	RP3-523E19.2	-0.612021	1.27651e-12	3.30455e-12		ENSG00000267583.1	RP11-322E11.5	0.633305	1.58991e-05	4.15908e-05
ENSG00000255974.2	CYP2A6	-0.655232	1.23976e-08	7.71349e-08		ENSG00000206633.1	SNORA80B	2.80183	1.23408e-12	3.19761e-12		ENSG00000120254.11	MTHFD1L	0.603225	1.57327e-05	4.11873e-05
ENSG00000140807.4	NKD1	0.680732	1.17849e-08	7.34491e-08		ENSG00000133048.8	CHI3L1	1.15722	1.11736e-12	2.90044e-12		ENSG00000256540.1	RP11-598F7.6	0.742164	1.52222e-05	3.99527e-05
ENSG00000137642.8	SORL1	0.609961	1.13513e-08	7.09304e-08		ENSG00000256452.1	RP11-667M19.10	-2.39863	1.09309e-12	2.83826e-12		ENSG00000268688.1	AC007382.1	-0.605441	1.52031e-05	3.99072e-05
ENSG00000143494.11	VASH2	0.711295	1.11304e-08	6.96297e-08		ENSG00000115112.7	TFCP2L1	-0.977966	1.08929e-12	2.82897e-12		ENSG00000269736.1	CTD-2521M24.11	-0.821849	1.5119e-05	3.97048e-05
ENSG00000261366.1	MANEA-AS1	0.758174	1.10409e-08	6.909e-08		ENSG00000233264.2	AC006042.8	-0.645397	1.05741e-12	2.74793e-12		ENSG00000254554.1	RP11-351I24.1	-0.795923	1.4915e-05	3.92047e-05
ENSG00000111199.6	TRPV4	0.656975	1.07146e-08	6.7203e-08		ENSG00000272973.1	KB-1125A3.11	-0.604435	1.05588e-12	2.74429e-12		ENSG00000204577.7	LILRB3	0.594218	1.38255e-05	3.64625e-05
ENSG00000087494.11	PTHLH	0.980943	1.02042e-08	6.4113e-08		ENSG00000138615.4	CILP	-0.70376	1.0406e-12	2.70641e-12		ENSG00000200983.1	SNORA3	0.622184	1.33418e-05	3.52357e-05
ENSG00000132182.7	NUP210	0.700743	9.58222e-09	6.03622e-08		ENSG00000185761.6	ADAMTSL5	0.607389	1.0392e-12	2.70307e-12		ENSG00000206603.1	SNORA22	2.65721	1.3096e-05	3.46025e-05
ENSG00000186652.5	PRG2	-0.756504	8.9616e-09	5.66664e-08		ENSG00000265489.1	RP11-1090M7.1	-0.78546	1.01083e-12	2.63049e-12		ENSG00000112715.16	VEGFA	0.662657	1.30573e-05	3.45081e-05
ENSG00000134317.13	GRHL1	-0.9216	8.60936e-09	5.45661e-08		ENSG00000183801.3	OLFML1	0.604689	9.87097e-13	2.57018e-12		ENSG00000264539.1	MIR548AR	-0.675079	1.29144e-05	3.41503e-05
ENSG00000253326.2	RP11-261C10.7	1.03984	8.58675e-09	5.44388e-08		ENSG00000240950.1	RP11-372E1.1	-0.611281	9.78275e-13	2.5475e-12		ENSG00000185897.6	FFAR3	0.844063	1.27809e-05	3.3809e-05
ENSG00000145428.10	RNF175	0.709359	8.43161e-09	5.35177e-08		ENSG00000105374.5	NKG7	0.596037	9.68658e-13	2.52303e-12		ENSG00000201785.1	SNORD117	-0.748217	1.26942e-05	3.35835e-05
ENSG00000166183.11	ASPG	1.31702	8.40409e-09	5.33586e-08		ENSG00000220392.1	FCF1P5	-0.843023	9.34564e-13	2.43534e-12		ENSG00000118729.10	CASQ2	-0.696775	1.25626e-05	3.32661e-05
ENSG00000139737.17	SLAIN1	0.668961	8.39888e-09	5.33411e-08		ENSG00000095203.10	EPB41L4B	-0.667899	9.27405e-13	2.41696e-12		ENSG00000261054.1	RP11-6O2.4	-0.617599	1.24093e-05	3.28753e-05
ENSG00000249035.2	CTB-113P19.1	-0.610944	7.34084e-09	4.67446e-08		ENSG00000134548.5	C12orf39	-1.11064	8.57948e-13	2.23926e-12		ENSG00000185761.6	ADAMTSL5	0.658291	1.22962e-05	3.25983e-05
ENSG00000124253.9	PCK1	0.976629	7.04941e-09	4.49944e-08		ENSG00000012124.10	CD22	0.677895	8.42635e-13	2.20005e-12		ENSG00000267515.1	RP11-861E21.3	-0.630818	1.21841e-05	3.23163e-05
ENSG00000179820.11	MYADM	-0.716971	6.97038e-09	4.45554e-08		ENSG00000231274.4	SBK3	0.614476	8.29515e-13	2.16654e-12		ENSG00000225698.2	IGHV3-72	1.63727	1.21207e-05	3.21592e-05
ENSG00000243290.1	IGKV1-12	2.3975	6.95103e-09	4.44448e-08		ENSG00000267583.1	RP11-322E11.5	0.656146	7.76226e-13	2.02967e-12		ENSG00000228763.1	AC010095.5	-0.671553	1.15493e-05	3.07109e-05
ENSG00000261888.1	AC144831.1	-0.609268	6.83576e-09	4.37207e-08		ENSG00000234459.1	AC002064.4	-0.825317	7.74041e-13	2.02465e-12		ENSG00000238597.1	SNORD4B	0.866608	1.11781e-05	2.97872e-05
ENSG00000111664.6	GNB3	0.700231	6.76168e-09	4.32979e-08		ENSG00000225091.3	SNORA71A	0.757157	7.51794e-13	1.96781e-12		ENSG00000203747.5	FCGR3A	0.780601	1.11722e-05	2.97808e-05
ENSG00000272455.1	RP4-758J18.13	0.617733	6.45461e-09	4.13804e-08		ENSG00000249721.1	RP11-83M16.4	-1.1876	7.37484e-13	1.93102e-12		ENSG00000268024.1	AC005549.3	2.23041	1.11591e-05	2.97493e-05
ENSG00000256508.2	RP11-554A11.6	0.755224	6.34543e-09	4.07092e-08		ENSG00000117154.7	IGSF21	-0.717829	7.32477e-13	1.91835e-12		ENSG00000253180.1	RP11-410L14.1	-0.84287	1.10846e-05	2.95646e-05
ENSG00000183918.10	SH2D1A	0.819498	6.26407e-09	4.02301e-08		ENSG00000238120.1	CTA-941F9.9	0.751048	7.15304e-13	1.87445e-12		ENSG00000218281.1	HIST1H2APS3	3.35351	1.09825e-05	2.93092e-05
ENSG00000183615.5	FAM167B	0.620542	5.95361e-09	3.83383e-08		ENSG00000234011.2	RP3-461P17.10	0.674623	7.08979e-13	1.85809e-12		ENSG00000229644.4	NAMPTL	0.905445	1.09142e-05	2.91339e-05
ENSG00000272482.1	RP11-474O21.5	0.673152	5.41108e-09	3.50317e-08		ENSG00000238319.1	snoU13	-2.29722	6.78051e-13	1.77886e-12		ENSG00000079931.10	MOXD1	-0.691533	1.08536e-05	2.89823e-05
ENSG00000018625.10	ATP1A2	0.605071	5.38525e-09	3.48956e-08		ENSG00000263764.1	SNORD43	1.58682	6.45157e-13	1.69373e-12		ENSG00000266926.1	AC005943.4	0.677104	1.08174e-05	2.88889e-05
ENSG00000272130.1	RP11-360I2.1	-3.01921	5.28515e-09	3.42675e-08		ENSG00000180739.12	S1PR5	0.664811	6.41236e-13	1.68382e-12		ENSG00000221803.1	SNORD23	0.678549	1.08041e-05	2.88602e-05
ENSG00000269907.1	RP11-330M2.4	2.9585	5.21541e-09	3.38355e-08		ENSG00000161944.12	ASGR2	0.680786	6.21144e-13	1.63238e-12		ENSG00000143768.7	LEFTY2	1.04899	1.04537e-05	2.79698e-05
ENSG00000211953.2	IGHV3-30	2.4026	5.17181e-09	3.35727e-08		ENSG00000268758.1	EMR4P	-0.820468	5.36577e-13	1.41469e-12		ENSG00000224848.1	RP11-535M15.1	0.627767	1.03309e-05	2.76639e-05
ENSG00000234577.1	SYNE1-AS1	-0.956466	5.08379e-09	3.30706e-08		ENSG00000239804.1	RP11-379B18.1	0.92296	5.16133e-13	1.36204e-12		ENSG00000225706.1	RP11-75C9.1	0.802058	1.03281e-05	2.76597e-05
ENSG00000270505.1	IGHV1OR15-1	1.56136	5.06435e-09	3.29638e-08		ENSG00000272861.1	RP11-332H14.1	0.698693	4.98059e-13	1.3145e-12		ENSG00000259985.1	RP11-549B18.1	0.587064	9.94167e-06	2.66748e-05
ENSG00000183671.8	GPR1	1.00277	4.88271e-09	3.18867e-08		ENSG00000146411.5	SLC2A12	0.586321	4.73494e-13	1.2514e-12		ENSG00000213714.1	FAM209B	-0.65112	9.82135e-06	2.63582e-05
ENSG00000151632.12	AKR1C2	-0.588376	4.6777e-09	3.05755e-08		ENSG00000105246.5	EBI3	0.652763	4.63739e-13	1.22618e-12		ENSG00000121005.4	CRISPLD1	0.883449	9.81763e-06	2.63513e-05
ENSG00000211659.2	IGLV3-25	2.18728	4.63846e-09	3.03372e-08		ENSG00000235888.1	AF064858.8	0.683238	4.52849e-13	1.1978e-12		ENSG00000101440.5	ASIP	-0.93833	9.79276e-06	2.62907e-05
ENSG00000185338.4	SOCS1	-0.700587	4.6245e-09	3.0255e-08		ENSG00000204044.5	RP11-465L10.10	-1.02968	4.50576e-13	1.19193e-12		ENSG00000049247.9	UTS2	-0.659443	9.77001e-06	2.62419e-05
ENSG00000121005.4	CRISPLD1	0.840907	4.53794e-09	2.97335e-08		ENSG00000264539.1	MIR548AR	-0.674757	4.42853e-13	1.17204e-12		ENSG00000111404.2	RERGL	-0.873728	9.67645e-06	2.6015e-05
ENSG00000115255.6	REEP6	-0.698378	4.22502e-09	2.77838e-08		ENSG00000109321.6	AREG	0.92004	4.11009e-13	1.08928e-12		ENSG00000166145.10	SPINT1	0.721617	9.62012e-06	2.58667e-05
ENSG00000271875.1	RP11-430N14.4	0.590254	4.10084e-09	2.70081e-08		ENSG00000211638.2	IGLV8-61	2.31031	3.49629e-13	9.30162e-13		ENSG00000272273.1	XXbac-BPG252P9.10	1.12225	9.59382e-06	2.5805e-05
ENSG00000172935.8	MRGPRF	0.684374	3.97063e-09	2.61986e-08		ENSG00000270127.1	RP11-526I2.5	0.607783	3.44434e-13	9.16767e-13		ENSG00000211976.2	IGHV3-73	1.41653	9.42398e-06	2.53751e-05
ENSG00000047365.7	ARAP2	0.6451	3.80921e-09	2.52174e-08		ENSG00000261783.1	RP11-252K23.2	0.786074	3.44407e-13	9.16767e-13		ENSG00000186407.4	CD300E	1.02738	9.39397e-06	2.53002e-05
ENSG00000068078.13	FGFR3	0.767537	3.797e-09	2.51443e-08		ENSG00000244050.2	RP11-266K4.1	-0.591728	3.41344e-13	9.08858e-13		ENSG00000221267.1	MIR1236	2.87447	9.1344e-06	2.46272e-05
ENSG00000211955.2	IGHV3-33	2.1848	3.72947e-09	2.47197e-08		ENSG00000105088.4	OLFM2	-0.716144	3.02541e-13	8.07518e-13		ENSG00000131435.8	PDLIM4	0.620343	9.10124e-06	2.45436e-05
ENSG00000268996.1	AL807752.1	-0.92037	3.6225e-09	2.40254e-08		ENSG00000253123.2	RP11-527N22.1	-0.726939	2.76147e-13	7.38103e-13		ENSG00000171658.4	RP11-443P15.2	-0.83713	8.99094e-06	2.42547e-05
ENSG00000227141.2	RP11-545A16.3	-0.786178	3.595e-09	2.38502e-08		ENSG00000221100.1	AL138706.1	-2.54946	2.58043e-13	6.90681e-13		ENSG00000243290.1	IGKV1-12	2.31782	8.96998e-06	2.42068e-05
ENSG00000113645.9	WWC1	0.927583	3.5075e-09	2.32839e-08		ENSG00000237541.3	HLA-DQA2	-1.03911	2.36355e-13	6.33225e-13		ENSG00000259351.1	RP11-111E14.1	-0.719805	8.90762e-06	2.40527e-05
ENSG00000267838.1	AC008746.12	0.913316	3.49836e-09	2.32304e-08		ENSG00000228952.1	RP11-567G11.1	3.01507	2.30738e-13	6.18538e-13		ENSG00000151079.6	KCNA6	-0.64699	8.90493e-06	2.40483e-05
ENSG00000175164.9	ABO	0.592116	3.28562e-09	2.18779e-08		ENSG00000210195.2	MT-TT	1.04923	2.16802e-13	5.8159e-13		ENSG00000135744.7	AGT	0.714015	8.8618e-06	2.39374e-05
ENSG00000112319.13	EYA4	-0.905915	3.27938e-09	2.18431e-08		ENSG00000201302.1	SNORA65	0.615355	2.01338e-13	5.40804e-13		ENSG00000228798.1	AP000473.5	0.608949	8.7867e-06	2.3743e-05
ENSG00000065320.4	NTN1	-0.820829	3.24054e-09	2.1591e-08		ENSG00000123610.3	TNFAIP6	1.03	1.94049e-13	5.21716e-13		ENSG00000239039.1	SNORD13	-2.60131	8.67413e-06	2.34554e-05
ENSG00000163909.6	HEYL	0.701671	3.22648e-09	2.15171e-08		ENSG00000230018.1	RP11-481H12.1	-0.73588	1.80202e-13	4.85057e-13		ENSG00000214338.6	SOGA3	-0.617228	8.65927e-06	2.3418e-05
ENSG00000263607.1	RN7SL80P	2.95121	3.20644e-09	2.13901e-08		ENSG00000258086.1	RP11-753H16.5	-0.670096	1.69301e-13	4.56198e-13		ENSG00000179639.6	FCER1A	-1.023	8.46992e-06	2.29331e-05
ENSG00000168685.10	IL7R	0.78742	3.16922e-09	2.11548e-08		ENSG00000261051.1	RP11-274H2.5	0.757386	1.61317e-13	4.34992e-13		ENSG00000163993.6	S100P	1.04061	8.30752e-06	2.25227e-05
ENSG00000235586.1	AC011247.3	2.96991	3.10594e-09	2.07515e-08		ENSG00000239419.2	RN7SL535P	-0.797704	1.59584e-13	4.3037e-13		ENSG00000261521.1	RP11-408H20.1	0.790967	8.29639e-06	2.24952e-05
ENSG00000112559.9	MDFI	0.602358	3.00789e-09	2.0115e-08		ENSG00000272473.1	AC006273.4	-0.826502	1.44382e-13	3.90246e-13		ENSG00000207313.1	SNORA2B	2.7326	8.2884e-06	2.24788e-05
ENSG00000146521.5	C6orf123	0.823987	2.891e-09	1.93571e-08		ENSG00000187193.8	MT1X	0.956782	1.41317e-13	3.82097e-13		ENSG00000262880.1	RP11-104H15.7	-0.592297	8.24778e-06	2.2374e-05
ENSG00000128805.10	ARHGAP22	0.644722	2.84719e-09	1.90815e-08		ENSG00000211941.2	IGHV3-11	2.00973	1.34945e-13	3.65258e-13		ENSG00000197991.10	PCDH20	-0.948512	8.23293e-06	2.23416e-05
ENSG00000110079.12	MS4A4A	0.621501	2.74479e-09	1.84065e-08		ENSG00000264584.1	RN7SL600P	1.05617	1.30905e-13	3.54531e-13		ENSG00000261857.2	MIA	0.965911	8.17884e-06	2.22159e-05
ENSG00000269887.1	RP11-477H21.2	0.691913	2.74236e-09	1.83959e-08		ENSG00000114771.9	AADAC	1.18712	1.27244e-13	3.44779e-13		ENSG00000272666.1	CTA-384D8.35	0.814849	8.12467e-06	2.20793e-05
ENSG00000257681.1	RP11-341G23.4	0.849079	2.48619e-09	1.6724e-08		ENSG00000170458.9	CD14	0.611635	1.21233e-13	3.28843e-13		ENSG00000262877.3	RP11-1055B8.4	-0.611031	8.08935e-06	2.19938e-05
ENSG00000079385.17	CEACAM1	0.604334	2.39328e-09	1.6129e-08		ENSG00000273452.1	AC005358.1	-0.784394	1.1569e-13	3.14217e-13		ENSG00000183691.4	NOG	0.956272	8.02507e-06	2.1832e-05
ENSG00000248441.2	CTD-2536I1.1	0.634578	2.37741e-09	1.6027e-08		ENSG00000234396.3	RP11-181G12.4	-0.878644	1.12998e-13	3.07089e-13		ENSG00000255330.4	SOGA3	-0.624292	7.99726e-06	2.17641e-05
ENSG00000218980.2	FTH1P15	3.15192	2.36208e-09	1.59286e-08		ENSG00000064886.9	CHI3L2	-0.985794	1.12097e-13	3.04675e-13		ENSG00000198626.11	RYR2	-0.903697	7.93601e-06	2.16025e-05
ENSG00000185985.7	SLITRK2	-1.10391	2.34204e-09	1.57997e-08		ENSG00000259174.1	RP11-1180F24.1	0.784692	1.10421e-13	3.00264e-13		ENSG00000260139.2	CSPG4P13	-0.848092	7.83232e-06	2.13389e-05
ENSG00000213626.7	LBH	0.600753	2.31163e-09	1.56175e-08		ENSG00000179639.6	FCER1A	-0.982615	1.0526e-13	2.86536e-13		ENSG00000142149.4	HUNK	-0.758778	7.70554e-06	2.10027e-05
ENSG00000160097.11	FNDC5	0.812437	2.08296e-09	1.41298e-08		ENSG00000259347.1	RP11-798K3.2	-0.807997	1.04644e-13	2.84926e-13		ENSG00000244078.1	RP11-431I8.1	-0.688336	7.51609e-06	2.05058e-05
ENSG00000213791.4	RP11-941H19.2	-1.07654	2.07288e-09	1.40702e-08		ENSG00000211655.2	IGLV1-36	4.58614	1.04291e-13	2.83999e-13		ENSG00000248690.2	HAS2-AS1	0.597193	7.42099e-06	2.02681e-05
ENSG00000224650.2	IGHV3-74	1.56061	1.92238e-09	1.30814e-08		ENSG00000204086.3	RPA4	0.601018	9.82946e-14	2.67894e-13		ENSG00000260655.1	CTA-250D10.23	1.02913	7.12204e-06	1.94866e-05
ENSG00000102962.4	CCL22	-1.26526	1.86855e-09	1.27193e-08		ENSG00000207008.1	SNORA54	-2.52074	9.0441e-14	2.46931e-13		ENSG00000243230.1	RP11-286H14.8	0.616107	6.98111e-06	1.91238e-05
ENSG00000138449.6	SLC40A1	0.613018	1.86859e-09	1.27193e-08		ENSG00000145708.6	CRHBP	0.906544	8.96894e-14	2.44996e-13		ENSG00000234498.2	RPL13AP20	0.586541	6.84765e-06	1.87762e-05
ENSG00000153002.7	CPB1	0.809568	1.85453e-09	1.26355e-08		ENSG00000256361.1	RP11-613F22.6	-0.768415	8.84124e-14	2.41594e-13		ENSG00000269895.1	AP000654.4	-0.587922	6.80089e-06	1.86547e-05
ENSG00000168490.9	PHYHIP	0.760175	1.83634e-09	1.25155e-08		ENSG00000126368.5	NR1D1	-0.68347	8.7124e-14	2.38216e-13		ENSG00000189367.10	KIAA0408	-0.6591	6.79508e-06	1.8641e-05
ENSG00000244437.1	IGKV3-15	1.86509	1.82575e-09	1.24511e-08		ENSG00000270557.1	RP11-546J1.1	-0.870875	8.18559e-14	2.2416e-13		ENSG00000171772.11	SYCE1	0.862566	6.73559e-06	1.84911e-05
ENSG00000183508.4	FAM46C	0.883597	1.78014e-09	1.21439e-08		ENSG00000228307.1	OR2S1P	0.660698	7.86914e-14	2.15675e-13		ENSG00000244953.1	RP11-613D13.8	0.856581	6.58356e-06	1.8102e-05
ENSG00000078589.8	P2RY10	0.980485	1.75684e-09	1.19963e-08		ENSG00000007264.9	MATK	-0.83482	6.43969e-14	1.76964e-13		ENSG00000160883.6	HK3	0.692792	6.53943e-06	1.7985e-05
ENSG00000211966.2	IGHV5-51	1.9109	1.67907e-09	1.14905e-08		ENSG00000201823.1	SNORD48	0.747764	6.36171e-14	1.74905e-13		ENSG00000272240.1	RP5-855D21.1	0.630464	6.5166e-06	1.79287e-05
ENSG00000065675.10	PRKCQ	0.750417	1.61073e-09	1.10367e-08		ENSG00000143845.10	ETNK2	-0.633319	6.21023e-14	1.70822e-13		ENSG00000223345.3	HIST2H2BA	0.71838	6.51555e-06	1.7928e-05
ENSG00000211671.2	IGLV2-8	1.93822	1.59803e-09	1.09556e-08		ENSG00000244158.1	RP1-93H18.6	0.669715	6.07664e-14	1.67168e-13		ENSG00000225704.2	RP4-798A17.5	-0.642481	6.44265e-06	1.77423e-05
ENSG00000230928.1	RP11-34A14.3	-0.816265	1.59839e-09	1.09556e-08		ENSG00000199545.1	RNA5SP195	-2.41136	5.99247e-14	1.64912e-13		ENSG00000270823.1	hsa-mir-335	0.904121	6.40695e-06	1.76504e-05
ENSG00000197380.6	DACT3	0.815516	1.56373e-09	1.0735e-08		ENSG00000069011.11	PITX1	-0.745549	5.82052e-14	1.60334e-13		ENSG00000269549.1	AL031663.2	0.594455	6.38541e-06	1.75974e-05
ENSG00000256261.1	AC104698.1	0.612737	1.47929e-09	1.01876e-08		ENSG00000100336.13	APOL4	0.841861	5.33337e-14	1.47145e-13		ENSG00000198963.6	RORB	0.774671	6.36343e-06	1.75389e-05
ENSG00000213430.5	HSPD1P1	0.590024	1.42604e-09	9.83954e-09		ENSG00000272114.1	RP1-261G23.7	0.75703	5.1764e-14	1.42849e-13		ENSG00000222750.1	RNU4-46P	1.72434	6.25919e-06	1.72683e-05
ENSG00000170801.5	HTRA3	-0.626916	1.34596e-09	9.31067e-09		ENSG00000261054.1	RP11-6O2.4	-0.622247	4.80674e-14	1.32808e-13		ENSG00000109906.9	ZBTB16	-0.588434	6.18571e-06	1.70697e-05
ENSG00000174236.2	REP15	0.64496	1.25587e-09	8.70692e-09		ENSG00000189056.9	RELN	0.761775	4.78774e-14	1.32299e-13		ENSG00000261888.1	AC144831.1	-0.600425	6.1712e-06	1.70358e-05
ENSG00000162738.5	VANGL2	0.595999	1.22161e-09	8.48016e-09		ENSG00000225492.2	GBP1P1	0.587078	4.5822e-14	1.26727e-13		ENSG00000183801.3	OLFML1	0.684684	6.04691e-06	1.67068e-05
ENSG00000250218.1	ALDH1L1-AS1	0.769151	1.16636e-09	8.10963e-09		ENSG00000235354.1	CTA-276O3.4	-0.69546	4.49765e-14	1.24419e-13		ENSG00000124145.5	SDC4	0.616858	6.03263e-06	1.66693e-05
ENSG00000129354.7	AP1M2	1.58288	1.15901e-09	8.06367e-09		ENSG00000237977.1	EIF4HP2	0.608685	4.39897e-14	1.21821e-13		ENSG00000234457.1	AC006960.5	2.62421	5.95932e-06	1.64787e-05
ENSG00000151014.4	CCRN4L	-1.17203	1.14037e-09	7.93909e-09		ENSG00000266496.1	AC131951.1	3.03871	4.28836e-14	1.1885e-13		ENSG00000250853.1	RNF138P1	0.774777	5.89217e-06	1.6299e-05
ENSG00000188389.6	PDCD1	0.908548	1.11112e-09	7.73796e-09		ENSG00000118729.10	CASQ2	-0.675505	4.14936e-14	1.15034e-13		ENSG00000109107.9	ALDOC	-0.734149	5.89042e-06	1.62961e-05
ENSG00000174697.4	LEP	-0.838881	1.08081e-09	7.54138e-09		ENSG00000049247.9	UTS2	-0.609421	3.98147e-14	1.10474e-13		ENSG00000215187.5	FAM166B	-0.852409	5.80947e-06	1.60916e-05
ENSG00000172116.17	CD8B	0.997509	1.05894e-09	7.39114e-09		ENSG00000260063.1	RP5-968P14.2	-0.600939	3.78032e-14	1.04956e-13		ENSG00000160999.8	SH2B2	0.596696	5.64439e-06	1.56609e-05
ENSG00000155511.13	GRIA1	1.04773	1.02675e-09	7.178e-09		ENSG00000182782.7	HCAR2	0.789401	3.76098e-14	1.04444e-13		ENSG00000272691.1	RP11-290M5.4	-0.810603	5.44238e-06	1.51298e-05
ENSG00000249790.2	RP11-20D14.6	-1.21327	1.00374e-09	7.01939e-09		ENSG00000250934.1	RP11-71E19.1	-0.773482	3.75745e-14	1.04359e-13		ENSG00000007264.9	MATK	-0.840683	5.38687e-06	1.49846e-05
ENSG00000144381.12	HSPD1	0.598392	9.81547e-10	6.86862e-09		ENSG00000257809.1	RP11-603J24.14	0.585251	3.75404e-14	1.04277e-13		ENSG00000200389.1	RNU6-509P	3.01358	5.32133e-06	1.48094e-05
ENSG00000158715.5	SLC45A3	0.76708	9.1484e-10	6.41215e-09		ENSG00000100448.3	CTSG	-0.978573	3.50109e-14	9.73925e-14		ENSG00000260807.2	RP11-161M6.2	0.685933	5.27162e-06	1.46765e-05
ENSG00000273373.1	RP5-1074L1.4	0.732075	9.06076e-10	6.35483e-09		ENSG00000270092.2	RP11-318K12.3	-2.43696	3.2371e-14	9.01477e-14		ENSG00000101443.13	WFDC2	1.26952	5.27069e-06	1.46765e-05
ENSG00000211940.2	IGHV3-9	2.82136	8.87515e-10	6.22665e-09		ENSG00000239494.2	RN7SL333P	-0.631145	2.89965e-14	8.09275e-14		ENSG00000237916.1	RP11-537E18.1	-0.619489	5.03936e-06	1.40727e-05
ENSG00000101000.4	PROCR	0.701417	8.50181e-10	5.96666e-09		ENSG00000188305.4	C19orf35	0.699654	2.8474e-14	7.95276e-14		ENSG00000182902.9	SLC25A18	0.713353	4.96352e-06	1.38761e-05
ENSG00000163814.3	CDCP1	1.14264	8.45732e-10	5.93927e-09		ENSG00000157551.13	KCNJ15	-0.819487	2.80692e-14	7.84162e-14		ENSG00000200394.1	SNORA38B	-2.53191	4.95231e-06	1.38482e-05
ENSG00000167874.6	TMEM88	0.593917	8.37439e-10	5.88294e-09		ENSG00000164283.8	ESM1	1.13717	2.77501e-14	7.75532e-14		ENSG00000161958.6	FGF11	-0.603405	4.91297e-06	1.37466e-05
ENSG00000248936.1	RP11-36B15.1	-0.723654	8.10268e-10	5.69575e-09		ENSG00000234523.1	NDUFB1P2	2.97008	2.56664e-14	7.18527e-14		ENSG00000128710.5	HOXD10	0.857623	4.74636e-06	1.33016e-05
ENSG00000143850.8	PLEKHA6	0.815833	7.82844e-10	5.50654e-09		ENSG00000169884.9	WNT10B	0.758261	2.49408e-14	6.986e-14		ENSG00000224577.1	LINC01117	-0.585399	4.69707e-06	1.31699e-05
ENSG00000272986.1	RP11-46J23.1	-0.895554	7.73155e-10	5.44014e-09		ENSG00000111728.6	ST8SIA1	0.660976	2.3454e-14	6.57558e-14		ENSG00000139737.17	SLAIN1	0.597105	4.61259e-06	1.29457e-05
ENSG00000173267.9	SNCG	-0.690791	7.65311e-10	5.3867e-09		ENSG00000010310.4	GIPR	0.702391	2.21155e-14	6.20791e-14		ENSG00000273272.1	CTA-384D8.34	0.977741	4.60231e-06	1.29216e-05
ENSG00000185962.1	LCE3A	-3.1334	7.55475e-10	5.32264e-09		ENSG00000104974.6	LILRA1	0.688148	2.21089e-14	6.20682e-14		ENSG00000158887.11	MPZ	-0.714478	4.39493e-06	1.23591e-05
ENSG00000243404.2	RPL35AP32	3.24893	6.44106e-10	4.57401e-09		ENSG00000213700.3	RPL17P50	0.827634	2.20345e-14	6.18669e-14		ENSG00000159450.8	TCHH	-1.06187	4.37361e-06	1.23006e-05
ENSG00000188015.5	S100A3	-0.917862	6.34062e-10	4.50672e-09		ENSG00000146006.7	LRRTM2	-0.686452	2.17324e-14	6.10339e-14		ENSG00000241809.1	CTD-2207L17.1	-0.627479	4.36777e-06	1.22872e-05
ENSG00000225472.1	RP11-120J1.1	0.907301	6.21648e-10	4.42137e-09		ENSG00000212385.1	RNU6-817P	2.55691	2.17187e-14	6.10028e-14		ENSG00000163624.5	CDS1	-0.662398	4.30698e-06	1.21222e-05
ENSG00000162998.4	FRZB	0.862544	6.12462e-10	4.36033e-09		ENSG00000241983.2	RN7SL566P	-0.680396	2.1101e-14	5.9297e-14		ENSG00000211685.2	IGLC7	1.95364	4.3054e-06	1.21192e-05
ENSG00000211938.2	IGHV3-7	1.8123	5.99325e-10	4.2724e-09		ENSG00000237575.4	PYY2	0.694601	2.05748e-14	5.78682e-14		ENSG00000214846.4	RP11-115L11.1	0.69123	4.25532e-06	1.19842e-05
ENSG00000070031.3	SCT	-3.03822	5.91147e-10	4.21826e-09		ENSG00000270761.1	RP11-385F7.1	-0.702873	2.02182e-14	5.68862e-14		ENSG00000200913.1	SNORD46	0.66469	4.23474e-06	1.19291e-05
ENSG00000259883.1	CTD-2382E5.4	-0.957845	5.90132e-10	4.2124e-09		ENSG00000252328.1	Vault	-2.42319	2.00897e-14	5.65315e-14		ENSG00000207875.1	MIRLET7B	2.49671	4.05623e-06	1.14489e-05
ENSG00000154645.9	CHODL	1.05308	5.8036e-10	4.14401e-09		ENSG00000199687.1	RNU1-38P	-2.55711	2.00855e-14	5.65266e-14		ENSG00000211900.2	IGHJ6	2.831	4.04965e-06	1.14331e-05
ENSG00000250266.1	RP11-789C1.1	1.53817	5.73673e-10	4.09896e-09		ENSG00000152463.10	OLAH	0.908668	1.89582e-14	5.34131e-14		ENSG00000236662.1	RP11-108L7.4	0.710695	3.96301e-06	1.12009e-05
ENSG00000244558.1	RP11-445H22.4	-0.672162	5.69576e-10	4.07103e-09		ENSG00000133392.12	MYH11	-0.949278	1.88414e-14	5.30908e-14		ENSG00000273487.1	RP4-621B10.8	0.645317	3.87854e-06	1.09758e-05
ENSG00000211943.2	IGHV3-15	1.95244	5.52422e-10	3.95102e-09		ENSG00000171812.6	COL8A2	-0.598826	1.78816e-14	5.04359e-14		ENSG00000272551.1	RP11-324L17.1	-0.697002	3.82288e-06	1.08276e-05
ENSG00000157064.6	NMNAT2	-0.634945	5.46552e-10	3.91161e-09		ENSG00000180061.5	TMEM150B	0.652914	1.66379e-14	4.69685e-14		ENSG00000172179.7	PRL	1.52929	3.79743e-06	1.07595e-05
ENSG00000130997.12	POLN	0.58758	5.42199e-10	3.88174e-09		ENSG00000218073.1	RP1-13D10.2	0.912747	1.58318e-14	4.47315e-14		ENSG00000176678.4	FOXL1	-0.877184	3.781e-06	1.07157e-05
ENSG00000168447.6	SCNN1B	-0.615326	5.20237e-10	3.73312e-09		ENSG00000185274.7	WBSCR17	-0.647497	1.5525e-14	4.38971e-14		ENSG00000164825.3	DEFB1	-1.10665	3.75413e-06	1.06448e-05
ENSG00000143412.5	ANXA9	0.627714	5.176e-10	3.71666e-09		ENSG00000101280.6	ANGPT4	-0.730589	1.52569e-14	4.31499e-14		ENSG00000229795.2	RPS21P1	-0.690267	3.70362e-06	1.05135e-05
ENSG00000163364.5	LINC01116	-0.59355	5.12453e-10	3.68213e-09		ENSG00000124743.5	KLHL31	0.829707	1.51832e-14	4.29469e-14		ENSG00000211899.3	IGHM	1.33576	3.67072e-06	1.04289e-05
ENSG00000235576.1	AC092580.4	1.09136	5.00042e-10	3.59415e-09		ENSG00000163993.6	S100P	1.09343	1.51135e-14	4.27655e-14		ENSG00000267074.1	RP11-1094M14.5	0.657844	3.66824e-06	1.04232e-05
ENSG00000246982.2	RP1-179N16.6	0.776267	4.4804e-10	3.22571e-09		ENSG00000204060.4	FOXO6	0.618103	1.4928e-14	4.22457e-14		ENSG00000242095.2	RN7SL113P	-0.733549	3.63843e-06	1.03436e-05
ENSG00000211663.2	IGLV3-19	2.25077	4.4445e-10	3.20092e-09		ENSG00000255690.1	AC005013.1	0.771116	1.47355e-14	4.17216e-14		ENSG00000209082.1	MT-TL1	0.777215	3.62019e-06	1.02943e-05
ENSG00000087245.8	MMP2	-0.673492	4.24527e-10	3.06252e-09		ENSG00000235434.1	RP11-91K11.2	-1.06928	1.4612e-14	4.13824e-14		ENSG00000254204.1	RP11-400K9.3	-0.891274	3.59956e-06	1.02369e-05
ENSG00000236754.1	AC004019.13	0.934398	3.9793e-10	2.87639e-09		ENSG00000176734.3	TRIL	0.771894	1.40229e-14	3.97384e-14		ENSG00000226147.1	TUBBP10	0.683936	3.58631e-06	1.02043e-05
ENSG00000211959.2	IGHV4-39	2.28616	3.76321e-10	2.72472e-09		ENSG00000269736.1	CTD-2521M24.11	-0.860771	1.39413e-14	3.95172e-14		ENSG00000245164.2	LINC00861	0.705829	3.57257e-06	1.01665e-05
ENSG00000088827.8	SIGLEC1	0.722534	3.71419e-10	2.69013e-09		ENSG00000129038.11	LOXL1	-0.601649	1.36548e-14	3.87098e-14		ENSG00000161888.7	SPC24	0.679962	3.50994e-06	9.98953e-06
ENSG00000271511.1	RP11-712C19.1	-2.99929	3.39778e-10	2.46589e-09		ENSG00000271798.1	SNORA51	1.16207	1.33167e-14	3.77746e-14		ENSG00000267986.1	AC130469.2	-0.771281	3.47207e-06	9.8874e-06
ENSG00000181195.6	PENK	0.882825	3.3867e-10	2.45949e-09		ENSG00000254204.1	RP11-400K9.3	-0.835893	1.30536e-14	3.70422e-14		ENSG00000197165.6	SULT1A2	0.847679	3.47233e-06	9.8874e-06
ENSG00000171729.9	TMEM51	0.640327	3.36532e-10	2.4456e-09		ENSG00000269921.1	RP11-646I6.5	-0.593538	1.18787e-14	3.37668e-14		ENSG00000254740.2	RP11-334E6.3	1.14205	3.46945e-06	9.88167e-06
ENSG00000223648.2	IGHV3-64	4.05352	3.36227e-10	2.44421e-09		ENSG00000250882.1	CTC-459M5.1	-0.864543	1.17341e-14	3.33725e-14		ENSG00000077943.7	ITGA8	-1.01104	3.44553e-06	9.816e-06
ENSG00000121933.13	ADORA3	0.98352	3.29764e-10	2.39803e-09		ENSG00000151651.11	ADAM8	0.717085	1.17337e-14	3.33725e-14		ENSG00000267174.1	CTC-510F12.4	0.764556	3.43131e-06	9.77791e-06
ENSG00000160791.12	CCR5	1.06803	3.11942e-10	2.27146e-09		ENSG00000188681.7	TEKT4P2	0.740364	1.17028e-14	3.32957e-14		ENSG00000221500.1	SNORD100	0.62559	3.41487e-06	9.73349e-06
ENSG00000163508.8	EOMES	0.91403	3.04656e-10	2.22139e-09		ENSG00000198626.11	RYR2	-0.859961	1.14207e-14	3.25215e-14		ENSG00000207195.1	Y_RNA	-0.878343	3.39859e-06	9.69192e-06
ENSG00000260947.1	RP11-384P7.7	-0.641336	2.94138e-10	2.14614e-09		ENSG00000252410.1	RNU5B-3P	-1.4151	1.12126e-14	3.19369e-14		ENSG00000263508.1	RP11-963H4.3	0.850554	3.27331e-06	9.34513e-06
ENSG00000204183.1	GDF5OS	0.880908	2.90603e-10	2.12177e-09		ENSG00000202434.1	SNORA4	-2.46918	1.10858e-14	3.15913e-14		ENSG00000212172.1	RNU1-149P	2.82312	3.23714e-06	9.24764e-06
ENSG00000143387.8	CTSK	-0.632781	2.80264e-10	2.04835e-09		ENSG00000237916.1	RP11-537E18.1	-0.631686	1.09716e-14	3.12698e-14		ENSG00000167244.13	IGF2	0.591854	3.23174e-06	9.23338e-06
ENSG00000270466.1	SEPT1	0.633647	2.69414e-10	1.97171e-09		ENSG00000198774.3	RASSF9	-0.663327	1.03424e-14	2.9506e-14		ENSG00000207939.1	MIR223	1.70093	3.17895e-06	9.09278e-06
ENSG00000173208.3	ABCD2	-0.661646	2.67708e-10	1.95988e-09		ENSG00000135678.7	CPM	-0.701258	1.01861e-14	2.90783e-14		ENSG00000131188.7	PRR7	0.625565	3.17288e-06	9.07767e-06
ENSG00000101162.3	TUBB1	-0.955895	2.66535e-10	1.95196e-09		ENSG00000211648.2	IGLV1-47	2.01442	1.00876e-14	2.88042e-14		ENSG00000207175.1	RNU1-67P	2.54992	3.168e-06	9.06484e-06
ENSG00000228393.3	LINC01004	0.586445	2.52929e-10	1.85607e-09		ENSG00000111319.8	SCNN1A	0.637084	9.99485e-15	2.85465e-14		ENSG00000196739.10	COL27A1	0.623572	3.13429e-06	8.97287e-06
ENSG00000186439.8	TRDN	-1.61374	2.42731e-10	1.78485e-09		ENSG00000211976.2	IGHV3-73	1.50897	9.42869e-15	2.69632e-14		ENSG00000125931.6	CITED1	0.801613	3.11617e-06	8.92324e-06
ENSG00000270048.1	RP11-214K3.22	3.04463	2.41534e-10	1.77676e-09		ENSG00000256694.1	RP11-598F7.5	0.724737	9.15587e-15	2.61961e-14		ENSG00000137558.3	PI15	1.43579	3.09401e-06	8.86533e-06
ENSG00000229291.1	RP4-580N22.2	3.11354	2.33501e-10	1.71931e-09		ENSG00000252172.1	RNU6-720P	-2.47221	8.92143e-15	2.55349e-14		ENSG00000198829.5	SUCNR1	0.799973	3.07909e-06	8.82368e-06
ENSG00000163145.8	C1QTNF7	-0.654103	2.29477e-10	1.69082e-09		ENSG00000231993.1	RP1-85F18.5	-0.58797	8.72526e-15	2.4986e-14		ENSG00000143845.10	ETNK2	-0.668484	3.06583e-06	8.7868e-06
ENSG00000237596.2	RP13-143G15.4	0.671121	2.28013e-10	1.68118e-09		ENSG00000267474.1	CTC-548K16.6	-0.666944	8.66779e-15	2.48245e-14		ENSG00000200121.1	Y_RNA	0.624221	3.05554e-06	8.7634e-06
ENSG00000196557.6	CACNA1H	0.900369	2.2497e-10	1.65931e-09		ENSG00000207445.1	SNORD15B	0.885751	8.49042e-15	2.43318e-14		ENSG00000011198.3	ABHD5	0.596643	3.0224e-06	8.67319e-06
ENSG00000224934.2	RP11-441O15.3	0.835832	2.23786e-10	1.65143e-09		ENSG00000139874.5	SSTR1	0.675831	8.37381e-15	2.40096e-14		ENSG00000261783.1	RP11-252K23.2	0.841601	2.96416e-06	8.51567e-06
ENSG00000204389.8	HSPA1A	1.465	2.08369e-10	1.54157e-09		ENSG00000248896.2	CTD-2135J3.3	0.589739	7.7938e-15	2.23746e-14		ENSG00000258469.1	CHMP4BP1	0.774625	2.94127e-06	8.45203e-06
ENSG00000144218.14	AFF3	-0.653242	2.06022e-10	1.52525e-09		ENSG00000176678.4	FOXL1	-0.784646	7.67534e-15	2.20484e-14		ENSG00000244437.1	IGKV3-15	1.64638	2.93775e-06	8.44298e-06
ENSG00000211890.3	IGHA2	1.63318	1.96409e-10	1.45756e-09		ENSG00000185897.6	FFAR3	0.908849	7.43338e-15	2.13694e-14		ENSG00000019169.9	MARCO	1.04564	2.87037e-06	8.25661e-06
ENSG00000231445.1	TIMM8AP1	1.12608	1.85569e-10	1.37995e-09		ENSG00000258273.1	RP11-370I10.4	-2.44111	6.88121e-15	1.97995e-14		ENSG00000259205.2	PRKXP1	0.737105	2.85902e-06	8.225e-06
ENSG00000237949.1	LINC00844	-1.70943	1.75052e-10	1.30397e-09		ENSG00000244137.1	RP11-99J16__A.2	0.883358	6.56188e-15	1.88973e-14		ENSG00000111452.8	GPR133	0.619584	2.83734e-06	8.16671e-06
ENSG00000205221.8	VIT	-0.695988	1.68145e-10	1.25424e-09		ENSG00000256540.1	RP11-598F7.6	0.716686	6.35947e-15	1.83259e-14		ENSG00000204580.7	DDR1	0.672175	2.69949e-06	7.78465e-06
ENSG00000222041.6	LINC00152	-0.612835	1.67761e-10	1.2518e-09		ENSG00000101307.11	SIRPB1	0.884578	5.81023e-15	1.67622e-14		ENSG00000221290.1	MIR1182	0.644945	2.63819e-06	7.61844e-06
ENSG00000231156.1	AC093702.1	0.982401	1.67102e-10	1.24732e-09		ENSG00000237259.1	RP4-568F9.3	-0.674583	5.47158e-15	1.58072e-14		ENSG00000272473.1	AC006273.4	-0.857647	2.61591e-06	7.55984e-06
ENSG00000204950.2	LRRC10B	0.832417	1.6654e-10	1.24355e-09		ENSG00000211749.1	TRBV23-1	1.429	5.12784e-15	1.48366e-14		ENSG00000211747.3	TRBV20-1	1.23657	2.61331e-06	7.55612e-06
ENSG00000161405.12	IKZF3	1.02844	1.65625e-10	1.23715e-09		ENSG00000163545.7	NUAK2	0.633373	4.95252e-15	1.43348e-14		ENSG00000207584.1	MIR196B	-2.54979	2.58213e-06	7.46882e-06
ENSG00000128591.11	FLNC	1.05473	1.64516e-10	1.22929e-09		ENSG00000263826.1	RP11-573D15.9	0.770597	4.88818e-15	1.41503e-14		ENSG00000197882.2	OR7E13P	-0.594109	2.56564e-06	7.42676e-06
ENSG00000112619.6	PRPH2	0.60239	1.58308e-10	1.18453e-09		ENSG00000201558.1	RNVU1-6	3.17412	4.8033e-15	1.39082e-14		ENSG00000165997.4	ARL5B	0.588363	2.54681e-06	7.37692e-06
ENSG00000128617.2	OPN1SW	-0.67611	1.56071e-10	1.1689e-09		ENSG00000224239.1	AC090044.2	0.937471	4.65148e-15	1.34754e-14		ENSG00000265106.1	Z93241.1	-1.54943	2.44323e-06	7.08496e-06
ENSG00000211941.2	IGHV3-11	2.40106	1.56112e-10	1.1689e-09		ENSG00000149488.11	TMC2	-0.656612	4.60439e-15	1.33424e-14		ENSG00000269305.1	AL158147.2	-0.800704	2.43487e-06	7.06161e-06
ENSG00000105509.6	HAS1	2.02239	1.54894e-10	1.16099e-09		ENSG00000257497.1	RP11-585P4.5	-0.603919	4.60158e-15	1.33359e-14		ENSG00000178075.15	GRAMD1C	0.585192	2.40733e-06	6.9848e-06
ENSG00000263781.2	RP11-321A17.3	3.39699	1.53455e-10	1.15099e-09		ENSG00000207313.1	SNORA2B	2.86561	4.57428e-15	1.32585e-14		ENSG00000169884.9	WNT10B	0.78056	2.40747e-06	6.9848e-06
ENSG00000259834.1	RP11-284N8.3	0.904268	1.53126e-10	1.14892e-09		ENSG00000171056.6	SOX7	0.653127	4.43804e-15	1.28717e-14		ENSG00000251556.1	RP11-118M9.3	0.591387	2.4059e-06	6.98201e-06
ENSG00000105122.8	RASAL3	0.72884	1.51044e-10	1.13369e-09		ENSG00000249646.2	OR7E94P	-0.595473	4.39679e-15	1.27537e-14		ENSG00000169688.10	MT1B	4.45885	2.37589e-06	6.90282e-06
ENSG00000257096.1	AE000658.22	1.01457	1.50292e-10	1.12883e-09		ENSG00000099958.10	DERL3	0.78076	4.34279e-15	1.26003e-14		ENSG00000256361.1	RP11-613F22.6	-0.804442	2.36979e-06	6.88684e-06
ENSG00000167895.10	TMC8	0.620437	1.44154e-10	1.08385e-09		ENSG00000213214.3	ARHGEF35	0.620647	4.07973e-15	1.18491e-14		ENSG00000117154.7	IGSF21	-0.829517	2.36695e-06	6.87947e-06
ENSG00000267519.2	MIR24-2	-1.06626	1.43729e-10	1.08103e-09		ENSG00000110448.6	CD5	0.612323	3.97655e-15	1.15552e-14		ENSG00000130173.9	C19orf80	-1.34136	2.3298e-06	6.77752e-06
ENSG00000131730.11	CKMT2	0.731244	1.28666e-10	9.71099e-10		ENSG00000227507.2	LTB	0.737235	3.67276e-15	1.06833e-14		ENSG00000239194.1	RNU1-123P	1.70867	2.28241e-06	6.64302e-06
ENSG00000211637.2	IGLV4-69	2.47111	1.27035e-10	9.59455e-10		ENSG00000202538.1	RNU4-2	-1.01422	3.62429e-15	1.0545e-14		ENSG00000150681.5	RGS18	0.691963	2.23891e-06	6.52058e-06
ENSG00000101144.8	BMP7	1.34931	1.22988e-10	9.29213e-10		ENSG00000206650.1	SNORA70G	-2.48993	3.61985e-15	1.05334e-14		ENSG00000105246.5	EBI3	0.723485	2.23717e-06	6.51635e-06
ENSG00000162892.11	IL24	1.34923	1.21332e-10	9.17338e-10		ENSG00000269305.1	AL158147.2	-0.752236	3.54268e-15	1.03141e-14		ENSG00000260571.1	RP11-546B15.2	0.679281	2.20496e-06	6.42743e-06
ENSG00000272668.1	RP11-190A12.8	0.899816	1.18171e-10	8.94689e-10		ENSG00000222255.1	RNU6-101P	-2.55679	2.84475e-15	8.31077e-15		ENSG00000265304.1	MIR3650	-0.893652	2.16976e-06	6.33291e-06
ENSG00000124749.12	COL21A1	0.968759	1.1637e-10	8.81978e-10		ENSG00000241607.1	RP11-357K9.2	0.659043	2.79155e-15	8.15637e-15		ENSG00000207949.1	MIR214	1.07981	2.13822e-06	6.24323e-06
ENSG00000241351.1	IGKV3-11	1.92265	1.15177e-10	8.73239e-10		ENSG00000260940.1	RP4-575N6.5	0.600988	2.75935e-15	8.06744e-15		ENSG00000259753.1	ITGB3	-0.612337	2.12431e-06	6.20499e-06
ENSG00000225880.4	LINC00115	0.597661	1.14033e-10	8.64867e-10		ENSG00000100985.7	MMP9	-1.14304	2.70255e-15	7.90643e-15		ENSG00000253290.1	RP11-597M17.3	-1.64949	2.07847e-06	6.07653e-06
ENSG00000086300.11	SNX10	-0.717674	1.03057e-10	7.84087e-10		ENSG00000140254.8	DUOXA1	0.64416	2.64555e-15	7.74264e-15		ENSG00000231395.1	AC124914.3	-0.794888	2.03775e-06	5.96053e-06
ENSG00000102466.11	FGF14	-0.706521	1.00594e-10	7.66282e-10		ENSG00000128045.5	RASL11B	-0.805722	2.55575e-15	7.48366e-15		ENSG00000162711.12	NLRP3	0.795393	2.02616e-06	5.92814e-06
ENSG00000102683.6	SGCG	-0.660989	9.91833e-11	7.55937e-10		ENSG00000243238.1	IGKV2-30	1.85004	2.55182e-15	7.47311e-15		ENSG00000263847.1	RP11-143J12.3	-0.66482	2.02063e-06	5.91271e-06
ENSG00000149256.10	TENM4	-0.749576	9.71416e-11	7.40897e-10		ENSG00000217643.1	PTGES3P2	0.743764	2.4726e-15	7.24296e-15		ENSG00000239494.2	RN7SL333P	-0.65177	2.01773e-06	5.90573e-06
ENSG00000272127.1	RP11-129K12.3	0.674946	9.64162e-11	7.35881e-10		ENSG00000226445.1	XXyac-YX65C7_A.2	0.880081	2.41067e-15	7.06337e-15		ENSG00000179636.10	TPPP2	-0.595369	1.97747e-06	5.79088e-06
ENSG00000012171.13	SEMA3B	0.660795	8.81812e-11	6.75641e-10		ENSG00000249465.1	RBMXP4	-0.65592	2.26857e-15	6.65553e-15		ENSG00000273013.1	CTD-2002J20.1	-0.753728	1.95309e-06	5.72534e-06
ENSG00000174946.5	GPR171	1.07088	8.77974e-11	6.72938e-10		ENSG00000105737.5	GRIK5	0.753373	2.08666e-15	6.12815e-15		ENSG00000222898.1	RN7SKP97	-0.808236	1.9464e-06	5.70646e-06
ENSG00000186862.13	PDZD7	0.634527	8.67817e-11	6.65387e-10		ENSG00000200737.1	Y_RNA	-2.50414	2.03771e-15	5.98668e-15		ENSG00000162571.9	TTLL10	0.600953	1.88604e-06	5.53519e-06
ENSG00000151490.9	PTPRO	0.825313	8.58989e-11	6.59084e-10		ENSG00000240254.1	B4GALT4-AS1	0.703106	1.96134e-15	5.76676e-15		ENSG00000184206.7	GOLGA6L4	-0.667731	1.85363e-06	5.44635e-06
ENSG00000027869.7	SH2D2A	0.888171	8.57193e-11	6.57939e-10		ENSG00000173369.11	C1QB	0.746714	1.78045e-15	5.243e-15		ENSG00000254866.2	DEFB109P3	-0.899357	1.79221e-06	5.26994e-06
ENSG00000246339.4	EXTL3-AS1	0.589523	8.52736e-11	6.55118e-10		ENSG00000221571.2	RNU6ATAC35P	0.913852	1.77835e-15	5.23749e-15		ENSG00000172901.15	AQPEP	-0.676227	1.76035e-06	5.17827e-06
ENSG00000148848.10	ADAM12	-0.644447	8.51193e-11	6.54259e-10		ENSG00000271105.1	SCML2P2	-0.765277	1.6863e-15	4.97152e-15		ENSG00000214787.4	MS4A4E	-0.708881	1.75923e-06	5.1763e-06
ENSG00000080493.9	SLC4A4	0.700302	8.4544e-11	6.50297e-10		ENSG00000259630.2	CTD-2262B20.1	0.894818	1.5984e-15	4.71724e-15		ENSG00000257548.1	RP11-797M17.1	0.715418	1.70425e-06	5.0184e-06
ENSG00000174501.10	ANKRD36C	-0.619705	8.25956e-11	6.3576e-10		ENSG00000238622.1	SNORD97	0.604669	1.56713e-15	4.62555e-15		ENSG00000237238.2	BMS1P10	0.610807	1.67968e-06	4.94933e-06
ENSG00000214708.4	AC090616.2	0.818287	8.20543e-11	6.31818e-10		ENSG00000256148.1	RP11-809N8.5	2.93406	1.52089e-15	4.49079e-15		ENSG00000272856.1	RP11-710E1.2	-1.02564	1.67152e-06	4.92837e-06
ENSG00000229200.2	TRBV7-8	3.37051	7.84482e-11	6.05339e-10		ENSG00000166816.9	LDHD	0.668287	1.47711e-15	4.36716e-15		ENSG00000264624.1	MIR3615	1.05205	1.66496e-06	4.91157e-06
ENSG00000166145.10	SPINT1	0.921532	7.7297e-11	5.97093e-10		ENSG00000273013.1	CTD-2002J20.1	-0.707355	1.46155e-15	4.32171e-15		ENSG00000197253.9	TPSB2	-0.81387	1.66457e-06	4.91104e-06
ENSG00000251491.2	OR7E28P	-1.12219	7.27314e-11	5.63228e-10		ENSG00000130173.9	C19orf80	-1.37339	1.44925e-15	4.2859e-15		ENSG00000088538.12	DOCK3	-0.690316	1.65261e-06	4.87828e-06
ENSG00000164116.12	GUCY1A3	0.609271	7.01976e-11	5.44771e-10		ENSG00000258520.1	RP11-363J20.2	-0.670296	1.38427e-15	4.0985e-15		ENSG00000218073.1	RP1-13D10.2	0.998989	1.64237e-06	4.84993e-06
ENSG00000258701.1	LINC00638	0.66402	6.98055e-11	5.41922e-10		ENSG00000253629.1	KB-1107E3.1	0.599793	1.37669e-15	4.07713e-15		ENSG00000272861.1	RP11-332H14.1	0.756474	1.63283e-06	4.82361e-06
ENSG00000211949.2	IGHV3-23	1.83799	6.83607e-11	5.31085e-10		ENSG00000166523.3	CLEC4E	0.961004	1.31005e-15	3.88378e-15		ENSG00000228852.2	RP11-57H12.5	-0.653804	1.62321e-06	4.79891e-06
ENSG00000255874.1	LINC00346	-0.982849	6.74148e-11	5.24112e-10		ENSG00000072864.8	NDE1	-0.660966	1.25892e-15	3.73705e-15		ENSG00000211959.2	IGHV4-39	1.99625	1.60528e-06	4.74835e-06
ENSG00000130234.6	ACE2	1.17271	6.53671e-11	5.09287e-10		ENSG00000273055.1	CTB-13F3.1	0.625191	1.20746e-15	3.58943e-15		ENSG00000116761.7	CTH	0.638505	1.60329e-06	4.74431e-06
ENSG00000137198.5	GMPR	0.608049	6.11841e-11	4.78585e-10		ENSG00000243290.1	IGKV1-12	2.43199	1.16407e-15	3.46267e-15		ENSG00000269930.1	RP11-932O9.9	0.630198	1.59108e-06	4.71184e-06
ENSG00000259006.1	RP11-566K11.4	0.704678	6.03921e-11	4.72901e-10		ENSG00000126353.3	CCR7	0.840069	1.15525e-15	3.43688e-15		ENSG00000265496.2	MIR1539	0.587898	1.58105e-06	4.68396e-06
ENSG00000139193.3	CD27	0.66263	5.92247e-11	4.64094e-10		ENSG00000226147.1	TUBBP10	0.603465	1.14582e-15	3.40928e-15		ENSG00000065361.10	ERBB3	0.843562	1.57831e-06	4.67644e-06
ENSG00000211973.2	IGHV1-69	2.34433	5.89751e-11	4.62305e-10		ENSG00000145428.10	RNF175	0.592171	1.12178e-15	3.33949e-15		ENSG00000243466.1	IGKV1-5	1.60089	1.56259e-06	4.63409e-06
ENSG00000120332.11	TNN	-0.77379	5.78928e-11	4.53985e-10		ENSG00000259205.2	PRKXP1	0.719472	1.11806e-15	3.32927e-15		ENSG00000219604.1	RP11-132M7.2	-1.46239	1.55899e-06	4.62401e-06
ENSG00000189056.9	RELN	1.11017	5.71225e-11	4.48106e-10		ENSG00000107796.8	ACTA2	-0.734812	1.11291e-15	3.31438e-15		ENSG00000119938.8	PPP1R3C	-0.86665	1.55884e-06	4.62401e-06
ENSG00000211598.2	IGKV4-1	1.82599	5.62798e-11	4.41655e-10		ENSG00000167332.7	OR51E2	-0.819367	1.06012e-15	3.16004e-15		ENSG00000183542.4	KLRC4	0.875442	1.51065e-06	4.48644e-06
ENSG00000120694.15	HSPH1	1.28401	5.5087e-11	4.32607e-10		ENSG00000272411.1	RP11-44B19.1	1.02202	1.04816e-15	3.12563e-15		ENSG00000256694.1	RP11-598F7.5	0.810006	1.50757e-06	4.47787e-06
ENSG00000254343.2	RP11-760H22.2	0.791759	5.49785e-11	4.31943e-10		ENSG00000258476.1	RP11-76E17.3	1.11942	1.02081e-15	3.04565e-15		ENSG00000268758.1	EMR4P	-0.915273	1.49979e-06	4.45765e-06
ENSG00000061656.5	SPAG4	0.816111	5.49825e-11	4.31943e-10		ENSG00000269981.1	RP11-34P13.16	0.721817	1.00474e-15	2.99809e-15		ENSG00000174899.6	C3orf55	-0.59896	1.48311e-06	4.41497e-06
ENSG00000211749.1	TRBV23-1	3.3763	4.9431e-11	3.89316e-10		ENSG00000264756.1	RN7SL805P	-0.696335	9.89556e-16	2.95356e-15		ENSG00000201376.1	SNORA70	-2.58434	1.45715e-06	4.34109e-06
ENSG00000171608.11	PIK3CD	0.609236	4.90735e-11	3.86781e-10		ENSG00000091106.14	NLRC4	0.650563	9.63192e-16	2.87637e-15		ENSG00000219992.2	RP11-420L9.2	-0.70803	1.44957e-06	4.31907e-06
ENSG00000224016.2	RP11-728K20.1	3.22776	4.90109e-11	3.86428e-10		ENSG00000256588.1	RP11-613F22.8	-0.812523	9.39439e-16	2.80654e-15		ENSG00000138316.6	ADAMTS14	1.08894	1.44843e-06	4.31623e-06
ENSG00000211945.2	IGHV1-18	2.3582	4.87412e-11	3.84441e-10		ENSG00000223701.3	RAET1E-AS1	0.798388	9.194e-16	2.74847e-15		ENSG00000211663.2	IGLV3-19	2.04993	1.44511e-06	4.30802e-06
ENSG00000111796.3	KLRB1	0.801582	4.82286e-11	3.80674e-10		ENSG00000212175.1	SNORA12	-0.745562	8.84353e-16	2.64543e-15		ENSG00000255987.1	RP11-1094M14.4	0.939391	1.4213e-06	4.2398e-06
ENSG00000255026.1	RP11-326C3.2	0.995871	4.72162e-11	3.72955e-10		ENSG00000249790.2	RP11-20D14.6	-0.845713	7.98635e-16	2.39214e-15		ENSG00000239170.1	snoU13	-2.72151	1.41913e-06	4.23388e-06
ENSG00000130876.7	SLC7A10	0.833186	4.66594e-11	3.68691e-10		ENSG00000232415.1	CTB-51J22.1	-0.638648	7.97614e-16	2.38939e-15		ENSG00000252912.1	RNA5SP439	2.61227	1.41204e-06	4.21383e-06
ENSG00000176387.6	HSD11B2	0.960714	4.60846e-11	3.64414e-10		ENSG00000207175.1	RNU1-67P	2.71597	7.70995e-16	2.31026e-15		ENSG00000165072.9	MAMDC2	-0.706552	1.40189e-06	4.18462e-06
ENSG00000149573.4	MPZL2	1.00499	4.60338e-11	3.64145e-10		ENSG00000057294.9	PKP2	-0.782262	7.47657e-16	2.24238e-15		ENSG00000228037.1	RP3-395M20.9	-0.616725	1.36252e-06	4.07135e-06
ENSG00000125730.12	C3	0.727263	4.55986e-11	3.60834e-10		ENSG00000114854.3	TNNC1	-0.921629	7.34351e-16	2.20334e-15		ENSG00000201168.1	RNA5SP368	-2.73402	1.34334e-06	4.01614e-06
ENSG00000223749.3	MIR503HG	0.794603	4.46851e-11	3.53734e-10		ENSG00000201512.1	SNORA71C	0.921266	7.18964e-16	2.15774e-15		ENSG00000177822.3	AC108142.1	0.755237	1.32886e-06	3.97441e-06
ENSG00000100079.5	LGALS2	1.23139	4.372e-11	3.46347e-10		ENSG00000100450.8	GZMH	0.994783	7.16707e-16	2.15125e-15		ENSG00000203685.5	C1orf95	-0.616573	1.32037e-06	3.95006e-06
ENSG00000251050.1	RP11-168A11.4	1.47609	4.34827e-11	3.44844e-10		ENSG00000263508.1	RP11-963H4.3	0.817543	7.06068e-16	2.12015e-15		ENSG00000172543.3	CTSW	0.710297	1.29601e-06	3.8797e-06
ENSG00000137265.10	IRF4	-0.863468	4.19411e-11	3.32983e-10		ENSG00000005844.13	ITGAL	0.630067	7.05958e-16	2.1201e-15		ENSG00000259194.1	RP11-108K3.4	-2.88971	1.27669e-06	3.82289e-06
ENSG00000102245.3	CD40LG	0.974803	4.12996e-11	3.2813e-10		ENSG00000203930.6	LINC00632	-0.654344	6.89628e-16	2.07215e-15		ENSG00000173597.4	SULT1B1	0.96073	1.2719e-06	3.80998e-06
ENSG00000225285.1	RP4-758J18.10	-0.629102	4.04538e-11	3.21881e-10		ENSG00000254844.3	RP11-728F11.3	0.715546	6.77167e-16	2.03551e-15		ENSG00000260735.1	RP11-72I8.1	-0.593259	1.25534e-06	3.76404e-06
ENSG00000255124.1	RP11-680F20.5	3.93815	3.85074e-11	3.06619e-10		ENSG00000163017.9	ACTG2	-1.24788	6.70465e-16	2.01562e-15		ENSG00000241484.5	ARHGAP8	-0.586569	1.25539e-06	3.76404e-06
ENSG00000255674.1	AC013718.1	-0.778547	3.63672e-11	2.90429e-10		ENSG00000252542.1	SNORD36C	0.611684	6.58182e-16	1.97974e-15		ENSG00000266496.1	AC131951.1	3.22839	1.24702e-06	3.74139e-06
ENSG00000198963.6	RORB	1.5338	3.60834e-11	2.88375e-10		ENSG00000253180.1	RP11-410L14.1	-0.862001	6.5296e-16	1.96481e-15		ENSG00000211941.2	IGHV3-11	2.18823	1.23832e-06	3.71626e-06
ENSG00000249086.1	AC051649.12	1.31597	3.53419e-11	2.82657e-10		ENSG00000211943.2	IGHV3-15	1.98511	6.09603e-16	1.83531e-15		ENSG00000236404.4	RP11-125B21.2	0.799749	1.22899e-06	3.69019e-06
ENSG00000241912.1	RP11-292E2.2	-3.49443	3.46488e-11	2.77318e-10		ENSG00000240654.2	C1QTNF9	0.949597	5.43336e-16	1.63817e-15		ENSG00000238622.1	SNORD97	0.628254	1.22773e-06	3.68689e-06
ENSG00000267583.1	RP11-322E11.5	0.954837	3.29072e-11	2.63476e-10		ENSG00000019991.11	HGF	0.62674	5.35126e-16	1.61427e-15		ENSG00000115590.9	IL1R2	1.20653	1.21785e-06	3.6582e-06
ENSG00000211640.3	IGLV6-57	2.57269	3.24038e-11	2.59541e-10		ENSG00000258425.1	CTD-2207P18.1	-0.841043	5.30647e-16	1.60118e-15		ENSG00000133800.4	LYVE1	0.614168	1.19709e-06	3.59773e-06
ENSG00000243238.1	IGKV2-30	2.08658	3.11997e-11	2.50081e-10		ENSG00000175591.7	P2RY2	0.586584	5.13315e-16	1.5497e-15		ENSG00000200550.1	RNU6-137P	-2.52013	1.19669e-06	3.59699e-06
ENSG00000120149.7	MSX2	-0.861811	3.06588e-11	2.45836e-10		ENSG00000196735.7	HLA-DQA1	-0.929523	4.9749e-16	1.50391e-15		ENSG00000269889.1	RP11-816J6.3	-0.627692	1.17384e-06	3.5318e-06
ENSG00000164309.10	CMYA5	0.803833	3.02093e-11	2.42501e-10		ENSG00000222750.1	RNU4-46P	1.51176	4.94716e-16	1.49572e-15		ENSG00000211666.2	IGLV2-14	1.44823	1.14181e-06	3.43835e-06
ENSG00000231967.1	RP11-12D24.6	-2.97004	2.95191e-11	2.37255e-10		ENSG00000172543.3	CTSW	0.664791	4.71535e-16	1.42753e-15		ENSG00000211934.2	IGHV1-2	2.02559	1.10177e-06	3.32393e-06
ENSG00000117155.12	SSX2IP	0.724159	2.92298e-11	2.35072e-10		ENSG00000160180.14	TFF3	1.06742	4.70017e-16	1.42312e-15		ENSG00000266017.1	MIR4477A	-0.883008	1.09919e-06	3.31701e-06
ENSG00000122223.8	CD244	1.09599	2.76251e-11	2.22497e-10		ENSG00000267074.1	RP11-1094M14.5	0.727438	4.5117e-16	1.36714e-15		ENSG00000267078.1	RP11-666A8.9	-0.640654	1.09767e-06	3.31329e-06
ENSG00000211950.2	IGHV1-24	3.03314	2.75655e-11	2.22099e-10		ENSG00000152207.3	CYSLTR2	0.839544	4.43299e-16	1.34347e-15		ENSG00000211662.2	IGLV3-21	1.95898	1.08819e-06	3.28685e-06
ENSG00000157502.8	MUM1L1	0.948117	2.73435e-11	2.20392e-10		ENSG00000251050.1	RP11-168A11.4	0.954083	4.41784e-16	1.33905e-15		ENSG00000173727.7	AP000769.1	0.726883	1.07738e-06	3.25504e-06
ENSG00000260244.1	RP11-588K22.2	0.62247	2.58648e-11	2.08784e-10		ENSG00000138316.6	ADAMTS14	1.04188	4.3059e-16	1.30564e-15		ENSG00000226824.2	RP4-756H11.3	-0.632742	1.0708e-06	3.23647e-06
ENSG00000137491.10	SLCO2B1	0.73169	2.48283e-11	2.00715e-10		ENSG00000169688.10	MT1B	4.16221	4.08841e-16	1.24151e-15		ENSG00000180739.12	S1PR5	0.71054	1.0598e-06	3.20447e-06
ENSG00000213316.5	LTC4S	0.620516	2.35548e-11	1.90705e-10		ENSG00000206077.6	ZDHHC11B	0.79997	4.02978e-16	1.22403e-15		ENSG00000166816.9	LDHD	0.722187	1.05666e-06	3.19583e-06
ENSG00000159189.7	C1QC	0.757684	2.33637e-11	1.89228e-10		ENSG00000211933.2	IGHV6-1	2.41889	3.90414e-16	1.18634e-15		ENSG00000102245.3	CD40LG	0.744508	1.05085e-06	3.17994e-06
ENSG00000125965.4	GDF5	0.924194	2.28012e-11	1.84879e-10		ENSG00000146094.9	DOK3	0.635335	3.83444e-16	1.16593e-15		ENSG00000241362.2	RPL36AP43	-0.703623	1.04999e-06	3.17777e-06
ENSG00000138061.7	CYP1B1	0.906498	2.20098e-11	1.78595e-10		ENSG00000251179.1	RP11-893F2.9	-0.859204	3.80862e-16	1.15823e-15		ENSG00000127083.7	OMD	0.742579	1.04914e-06	3.17561e-06
ENSG00000115963.9	RND3	-0.953947	2.03422e-11	1.65373e-10		ENSG00000204252.8	HLA-DOA	-0.612465	3.66363e-16	1.11459e-15		ENSG00000101280.6	ANGPT4	-0.827471	1.04718e-06	3.17011e-06
ENSG00000089692.4	LAG3	1.02014	2.03033e-11	1.65119e-10		ENSG00000137440.3	FGFBP1	1.09884	3.28247e-16	1.00062e-15		ENSG00000269887.1	RP11-477H21.2	0.675237	1.04603e-06	3.16788e-06
ENSG00000144908.9	ALDH1L1	0.741726	1.97974e-11	1.61125e-10		ENSG00000207280.1	SNORD20	1.05838	3.23145e-16	9.85204e-16		ENSG00000211668.2	IGLV2-11	1.84965	1.04356e-06	3.16081e-06
ENSG00000169884.9	WNT10B	1.09307	1.89872e-11	1.54647e-10		ENSG00000265304.1	MIR3650	-0.899424	3.17642e-16	9.68812e-16		ENSG00000270127.1	RP11-526I2.5	0.692909	1.04049e-06	3.15235e-06
ENSG00000230587.1	AC093609.1	0.835736	1.75244e-11	1.4284e-10		ENSG00000241294.1	IGKV2-24	2.11592	3.16845e-16	9.6664e-16		ENSG00000146411.5	SLC2A12	0.703077	1.02447e-06	3.10793e-06
ENSG00000211632.2	IGKV3D-11	3.97851	1.75001e-11	1.42696e-10		ENSG00000181800.5	CELF2-AS1	-0.590827	3.07672e-16	9.39031e-16		ENSG00000127324.4	TSPAN8	-0.816427	1.01853e-06	3.09154e-06
ENSG00000115290.5	GRB14	0.781105	1.62768e-11	1.3287e-10		ENSG00000245164.2	LINC00861	0.761047	3.05906e-16	9.33764e-16		ENSG00000197291.4	RAMP2-AS1	-0.670182	1.00052e-06	3.03931e-06
ENSG00000251791.1	SCARNA6	-2.97867	1.58932e-11	1.29837e-10		ENSG00000173372.12	C1QA	0.666852	2.85882e-16	8.7381e-16		ENSG00000166922.4	SCG5	1.08208	9.9761e-07	3.03086e-06
ENSG00000262410.1	RP11-388C12.8	0.994063	1.57862e-11	1.29011e-10		ENSG00000246982.2	RP1-179N16.6	0.612615	2.7611e-16	8.44617e-16		ENSG00000256588.1	RP11-613F22.8	-0.822004	9.79193e-07	2.97808e-06
ENSG00000121898.8	CPXM2	0.604685	1.52376e-11	1.24668e-10		ENSG00000236882.3	C5orf27	0.824524	2.63704e-16	8.07641e-16		ENSG00000263305.1	AP005530.2	1.51278	9.78506e-07	2.97638e-06
ENSG00000242076.1	IGKV1-33	4.17296	1.47471e-11	1.20746e-10		ENSG00000126950.7	TMEM35	-0.963507	2.55345e-16	7.82669e-16		ENSG00000260844.2	RP11-578F21.9	1.00211	9.77307e-07	2.97313e-06
ENSG00000267918.1	AL117190.2	0.717867	1.36743e-11	1.12089e-10		ENSG00000167968.8	DNASE1L2	0.7955	2.28883e-16	7.03066e-16		ENSG00000201302.1	SNORA65	0.692207	9.71992e-07	2.95775e-06
ENSG00000273308.1	RP11-496H1.2	3.27642	1.32359e-11	1.08618e-10		ENSG00000251448.1	RP11-71E19.2	-1.21949	2.26636e-16	6.96444e-16		ENSG00000272482.1	RP11-474O21.5	0.630127	9.60196e-07	2.92341e-06
ENSG00000106785.10	TRIM14	0.600831	1.32248e-11	1.08569e-10		ENSG00000236489.1	RP11-537I16.2	-1.00719	2.2308e-16	6.85702e-16		ENSG00000233264.2	AC006042.8	-0.732339	9.50134e-07	2.89547e-06
ENSG00000224259.1	LINC01133	1.1585	1.31015e-11	1.07597e-10		ENSG00000256006.1	AC084117.3	0.887124	2.22273e-16	6.83312e-16		ENSG00000105501.7	SIGLEC5	0.798018	9.2476e-07	2.82078e-06
ENSG00000186472.15	PCLO	-1.05567	1.24716e-11	1.02579e-10		ENSG00000117707.11	PROX1	0.830065	2.10174e-16	6.46986e-16		ENSG00000072274.8	TFRC	0.705274	9.23806e-07	2.81824e-06
ENSG00000161381.9	PLXDC1	0.616033	1.08497e-11	8.95103e-11		ENSG00000101825.7	MXRA5	1.16185	2.05544e-16	6.3299e-16		ENSG00000130032.11	PRRG3	-0.907165	9.11348e-07	2.78172e-06
ENSG00000152782.12	PANK1	0.597376	9.4128e-12	7.7922e-11		ENSG00000265845.2	RP11-20B24.5	-0.630482	2.02178e-16	6.22875e-16		ENSG00000143153.8	ATP1B1	0.646508	9.06302e-07	2.76706e-06
ENSG00000128655.12	PDE11A	-1.05123	8.85949e-12	7.35097e-11		ENSG00000211671.2	IGLV2-8	1.87909	2.01885e-16	6.22059e-16		ENSG00000232803.1	RP11-93B14.5	-0.698249	8.85911e-07	2.70697e-06
ENSG00000091513.10	TF	-1.06352	8.62964e-12	7.16299e-11		ENSG00000201746.1	RNU6-828P	-2.57626	2.00233e-16	6.17133e-16		ENSG00000237807.3	RP11-400K9.4	-0.859605	8.62867e-07	2.63903e-06
ENSG00000211666.2	IGLV2-14	2.04539	8.60323e-12	7.14654e-11		ENSG00000259687.1	RP11-293M10.5	0.905761	1.87809e-16	5.79468e-16		ENSG00000270030.1	RP11-326C3.13	0.594674	8.46903e-07	2.59286e-06
ENSG00000185551.8	NR2F2	0.594235	7.83288e-12	6.5241e-11		ENSG00000260182.1	RP11-616M22.5	-1.19316	1.79874e-16	5.55283e-16		ENSG00000095970.12	TREM2	-1.1437	8.41047e-07	2.57573e-06
ENSG00000016402.8	IL20RA	0.720305	7.76744e-12	6.47207e-11		ENSG00000254872.2	RP13-870H17.3	1.24068	1.76266e-16	5.44365e-16		ENSG00000205861.7	C1QTNF9B-AS1	0.615951	8.32457e-07	2.55079e-06
ENSG00000239571.1	IGKV2D-30	3.61962	7.5936e-12	6.32966e-11		ENSG00000249412.1	CTC-563A5.2	-0.628269	1.74154e-16	5.37988e-16		ENSG00000231106.2	AP000688.8	-1.09153	8.29235e-07	2.54126e-06
ENSG00000117318.8	ID3	0.724227	7.12695e-12	5.94752e-11		ENSG00000184845.3	DRD1	0.848175	1.65726e-16	5.12508e-16		ENSG00000063438.12	AHRR	0.846826	8.14617e-07	2.49847e-06
ENSG00000102760.12	RGCC	-0.636653	6.89508e-12	5.76496e-11		ENSG00000185100.6	ADSSL1	-0.60717	1.62372e-16	5.02271e-16		ENSG00000263301.1	RP11-104H15.8	-0.778683	8.02105e-07	2.46208e-06
ENSG00000261087.1	KB-1460A1.5	0.604482	6.80992e-12	5.69829e-11		ENSG00000175793.10	SFN	-1.05779	1.58916e-16	4.91713e-16		ENSG00000213225.6	AC018804.7	0.898223	7.94467e-07	2.43929e-06
ENSG00000155792.5	DEPTOR	0.630233	6.56645e-12	5.50305e-11		ENSG00000198211.8	TUBB3	0.627868	1.58078e-16	4.89187e-16		ENSG00000087494.11	PTHLH	0.929299	7.90905e-07	2.429e-06
ENSG00000211658.2	IGLV3-27	4.74546	6.43809e-12	5.39756e-11		ENSG00000185862.5	EVI2B	0.599647	1.56776e-16	4.85221e-16		ENSG00000225886.1	RP11-288L9.4	-1.11973	7.81234e-07	2.40027e-06
ENSG00000109625.14	CPZ	1.11404	6.13768e-12	5.14967e-11		ENSG00000106484.10	MEST	0.775578	1.55937e-16	4.82691e-16		ENSG00000158481.8	CD1C	-1.1486	7.77545e-07	2.38926e-06
ENSG00000155269.7	GPR78	1.11563	6.03754e-12	5.07349e-11		ENSG00000200983.1	SNORA3	0.65505	1.53292e-16	4.74824e-16		ENSG00000185904.7	LINC00839	0.816064	7.61865e-07	2.34265e-06
ENSG00000214006.1	AL353671.4	2.99284	5.83508e-12	4.90906e-11		ENSG00000159871.10	LYPD5	0.764549	1.49601e-16	4.63644e-16		ENSG00000271334.1	CTD-2078B5.2	-0.728498	7.52892e-07	2.31661e-06
ENSG00000198851.5	CD3E	0.88763	5.5918e-12	4.7117e-11		ENSG00000162840.3	MT2P1	1.18453	1.41023e-16	4.37178e-16		ENSG00000255100.1	RP11-21L23.3	-0.65845	7.41516e-07	2.28376e-06
ENSG00000174145.7	KIAA1239	1.32698	5.50112e-12	4.63709e-11		ENSG00000200623.1	SNORD18A	1.17429	1.37741e-16	4.27177e-16		ENSG00000196735.7	HLA-DQA1	-0.929396	7.37956e-07	2.27372e-06
ENSG00000211897.3	IGHG3	1.88497	5.39109e-12	4.5461e-11		ENSG00000164825.3	DEFB1	-1.16003	1.37128e-16	4.25333e-16		ENSG00000270661.1	RP1-142L7.9	0.833366	7.31172e-07	2.25403e-06
ENSG00000267800.1	RP11-49K24.5	3.1435	4.91902e-12	4.15771e-11		ENSG00000211747.3	TRBV20-1	1.16648	1.33094e-16	4.13102e-16		ENSG00000238942.1	SNORD2	0.603476	7.11324e-07	2.19521e-06
ENSG00000176532.3	PRR15	1.31299	4.86773e-12	4.11596e-11		ENSG00000212066.1	AL645941.1	-0.917267	1.33032e-16	4.12964e-16		ENSG00000267731.1	RP11-147L13.8	-0.641325	6.92405e-07	2.13942e-06
ENSG00000081059.15	TCF7	0.620702	4.79307e-12	4.05599e-11		ENSG00000272666.1	CTA-384D8.35	0.978309	1.3123e-16	4.07425e-16		ENSG00000185100.6	ADSSL1	-0.604649	6.90386e-07	2.13347e-06
ENSG00000270681.1	RP11-372K14.2	-0.682768	4.78183e-12	4.04805e-11		ENSG00000231106.2	AP000688.8	-1.00831	1.23079e-16	3.82484e-16		ENSG00000273027.1	LL21NC02-1C16.1	-0.867555	6.83643e-07	2.11377e-06
ENSG00000184985.12	SORCS2	0.932001	4.42629e-12	3.75292e-11		ENSG00000269967.1	RP11-84A19.4	0.848775	1.22735e-16	3.81518e-16		ENSG00000204060.4	FOXO6	0.73109	6.80472e-07	2.10482e-06
ENSG00000183801.3	OLFML1	0.620979	4.16119e-12	3.53367e-11		ENSG00000244558.1	RP11-445H22.4	-0.620795	1.22582e-16	3.81093e-16		ENSG00000100979.10	PLTP	0.696201	6.7621e-07	2.09249e-06
ENSG00000081985.6	IL12RB2	0.677001	3.93279e-12	3.34233e-11		ENSG00000218226.1	TATDN2P2	-0.600099	1.2164e-16	3.78296e-16		ENSG00000273001.1	RP11-118K6.3	-0.796083	6.65551e-07	2.06202e-06
ENSG00000256390.1	AC092143.1	0.693069	3.83253e-12	3.26095e-11		ENSG00000269549.1	AL031663.2	0.632854	1.15644e-16	3.5997e-16		ENSG00000224239.1	AC090044.2	0.988206	6.62271e-07	2.05241e-06
ENSG00000260877.1	RP11-211G23.2	-2.25716	3.66977e-12	3.12492e-11		ENSG00000131188.7	PRR7	0.608477	1.12145e-16	3.49456e-16		ENSG00000211966.2	IGHV5-51	1.9082	6.40426e-07	1.98795e-06
ENSG00000273082.1	LL22NC03-32F9.1	3.28663	3.30045e-12	2.81928e-11		ENSG00000264508.1	RN7SL473P	1.37547	1.1094e-16	3.45747e-16		ENSG00000180061.5	TMEM150B	0.687687	6.38754e-07	1.98303e-06
ENSG00000268578.1	AL354718.1	3.17193	3.17482e-12	2.71516e-11		ENSG00000234927.1	HMGN1P18	0.811952	1.1066e-16	3.4492e-16		ENSG00000160013.4	PTGIR	0.801722	6.28813e-07	1.95375e-06
ENSG00000156966.6	B3GNT7	0.854502	3.11689e-12	2.66773e-11		ENSG00000180229.8	HERC2P3	1.02233	1.09385e-16	3.41032e-16		ENSG00000256250.1	RP11-989F5.1	-0.895055	6.26354e-07	1.94664e-06
ENSG00000152078.5	TMEM56	-0.598799	2.90708e-12	2.4911e-11		ENSG00000103034.10	NDRG4	-0.828507	1.04368e-16	3.25574e-16		ENSG00000252172.1	RNU6-720P	-2.77113	6.2111e-07	1.9314e-06
ENSG00000260065.1	CTA-445C9.15	-0.623941	2.80246e-12	2.40334e-11		ENSG00000232352.1	SEMA3B-AS1	0.661169	1.04256e-16	3.2527e-16		ENSG00000256928.1	RP11-809N8.2	0.599317	6.02162e-07	1.87707e-06
ENSG00000145362.12	ANK2	-0.700009	2.75316e-12	2.362e-11		ENSG00000269936.2	MIR145	-0.734082	1.03699e-16	3.23575e-16		ENSG00000203710.6	CR1	0.814148	6.01132e-07	1.87411e-06
ENSG00000226318.1	RP11-474D14.2	1.01373	2.60799e-12	2.23922e-11		ENSG00000223678.1	RP11-311H10.4	-0.983608	1.02975e-16	3.21404e-16		ENSG00000239951.1	IGKV3-20	1.48145	5.80978e-07	1.81449e-06
ENSG00000230305.2	AC004980.9	3.53161	2.41787e-12	2.07763e-11		ENSG00000225996.2	AL356356.1	0.595205	9.54769e-17	2.98206e-16		ENSG00000162772.12	ATF3	0.880297	5.64143e-07	1.76457e-06
ENSG00000253552.3	HOXA-AS2	0.607545	2.35819e-12	2.02956e-11		ENSG00000242095.2	RN7SL113P	-0.72882	9.00919e-17	2.8154e-16		ENSG00000257824.1	RP11-1049A21.2	-0.670457	5.61321e-07	1.75646e-06
ENSG00000242337.1	TFP1	-0.996172	2.31113e-12	1.98984e-11		ENSG00000235772.1	AP001625.6	-0.716386	8.57825e-17	2.6833e-16		ENSG00000185436.7	IFNLR1	1.1024	5.47667e-07	1.71561e-06
ENSG00000211677.2	IGLC2	2.03239	2.18852e-12	1.88577e-11		ENSG00000263810.1	AC055723.1	1.79537	8.48298e-17	2.65422e-16		ENSG00000184845.3	DRD1	0.898023	5.46382e-07	1.71206e-06
ENSG00000135678.7	CPM	-0.677906	2.18534e-12	1.88379e-11		ENSG00000273328.1	RP11-141M3.5	-0.655184	8.29169e-17	2.59579e-16		ENSG00000259368.1	RP11-64K12.4	1.41009	5.42065e-07	1.699e-06
ENSG00000145757.11	SPATA9	0.689351	2.13759e-12	1.84409e-11		ENSG00000266261.1	RP11-640I15.1	0.662187	7.92652e-17	2.48317e-16		ENSG00000100344.6	PNPLA3	-1.1301	5.26781e-07	1.65336e-06
ENSG00000114654.6	EFCC1	0.667917	2.06928e-12	1.78728e-11		ENSG00000101162.3	TUBB1	0.662972	7.76796e-17	2.43417e-16		ENSG00000211749.1	TRBV23-1	1.35629	5.2628e-07	1.65201e-06
ENSG00000248869.1	RP11-138I17.1	-0.839668	1.96416e-12	1.70123e-11		ENSG00000218281.1	HIST1H2APS3	3.69752	7.69825e-17	2.41298e-16		ENSG00000157514.12	TSC22D3	-0.610771	5.19309e-07	1.6308e-06
ENSG00000100918.8	REC8	0.898048	1.94977e-12	1.69011e-11		ENSG00000239170.1	snoU13	-2.54157	7.65827e-17	2.40111e-16		ENSG00000167434.5	CA4	0.7628	5.18481e-07	1.62887e-06
ENSG00000180061.5	TMEM150B	0.86048	1.85024e-12	1.6064e-11		ENSG00000272982.1	RP5-1180E21.4	-0.6468	7.63069e-17	2.39279e-16		ENSG00000196196.2	HRCT1	-0.682981	5.13938e-07	1.61571e-06
ENSG00000161640.11	SIGLEC11	0.951972	1.7468e-12	1.51841e-11		ENSG00000143632.10	ACTA1	-1.12732	7.31222e-17	2.29513e-16		ENSG00000248821.1	AC009238.6	-0.597048	5.13443e-07	1.61438e-06
ENSG00000120875.4	DUSP4	-1.119	1.61279e-12	1.40587e-11		ENSG00000253364.1	RP11-731F5.2	1.63487	7.17961e-17	2.25412e-16		ENSG00000266651.1	RP11-138I1.3	0.715755	5.12521e-07	1.6117e-06
ENSG00000257671.1	RP3-416H24.1	1.66873	1.59603e-12	1.39238e-11		ENSG00000131042.9	LILRB2	0.66402	7.16727e-17	2.25087e-16		ENSG00000231993.1	RP1-85F18.5	-0.640234	4.99006e-07	1.57028e-06
ENSG00000145335.11	SNCA	0.701212	1.54611e-12	1.35154e-11		ENSG00000197859.5	ADAMTSL2	0.759271	6.79872e-17	2.1363e-16		ENSG00000266261.1	RP11-640I15.1	0.717198	4.84393e-07	1.52681e-06
ENSG00000122870.7	BICC1	0.604055	1.5217e-12	1.33128e-11		ENSG00000229473.2	RGS17P1	0.916787	6.20403e-17	1.95239e-16		ENSG00000126950.7	TMEM35	-1.02599	4.76739e-07	1.50393e-06
ENSG00000136457.5	CHAD	0.919618	1.49616e-12	1.31051e-11		ENSG00000118503.10	TNFAIP3	0.750154	5.88453e-17	1.85337e-16		ENSG00000117595.6	IRF6	-0.807418	4.75662e-07	1.50095e-06
ENSG00000140284.6	SLC27A2	1.60741	1.41683e-12	1.24303e-11		ENSG00000240373.1	SEC62-AS1	-0.692943	5.73826e-17	1.8078e-16		ENSG00000272323.1	CTD-2517O10.6	0.655047	4.59949e-07	1.45337e-06
ENSG00000273064.1	RP11-474G23.3	1.20074	1.3971e-12	1.22671e-11		ENSG00000229601.1	AL590762.10	-1.06644	5.58451e-17	1.75985e-16		ENSG00000228536.1	RP11-392O17.1	-1.03755	4.52829e-07	1.43285e-06
ENSG00000163083.5	INHBB	-0.616793	1.2582e-12	1.10834e-11		ENSG00000006016.6	CRLF1	-0.727574	5.44991e-17	1.71838e-16		ENSG00000207621.1	MIR224	2.38579	4.51649e-07	1.42932e-06
ENSG00000271584.1	RP11-89C3.4	1.00234	1.1344e-12	1.00172e-11		ENSG00000201699.1	RNU1-59P	-2.7727	5.30572e-17	1.67384e-16		ENSG00000163519.9	TRAT1	0.880851	4.49397e-07	1.42239e-06
ENSG00000225399.3	RP11-3B7.1	-0.606341	1.06885e-12	9.44604e-12		ENSG00000211937.2	IGHV2-5	2.52917	5.28718e-17	1.66822e-16		ENSG00000263065.1	AF001548.6	-1.1594	4.40208e-07	1.39426e-06
ENSG00000180340.5	FZD2	0.836786	1.05232e-12	9.3076e-12		ENSG00000211940.2	IGHV3-9	2.30919	5.15277e-17	1.62716e-16		ENSG00000183785.10	TUBA8	-0.605697	4.36233e-07	1.38225e-06
ENSG00000165443.7	PHYHIPL	0.705569	1.03984e-12	9.20091e-12		ENSG00000239039.1	SNORD13	-2.64117	5.06984e-17	1.60141e-16		ENSG00000273100.1	RP11-302L19.3	0.822602	4.33484e-07	1.3743e-06
ENSG00000253675.1	CTD-3118D11.2	-4.00566	1.03098e-12	9.12628e-12		ENSG00000202125.1	RNU1-100P	3.03598	4.8298e-17	1.52664e-16		ENSG00000267167.1	RP11-687F6.1	-0.667917	4.29281e-07	1.36173e-06
ENSG00000137434.7	C6orf52	-0.780829	1.01982e-12	9.03852e-12		ENSG00000234750.1	CTD-2666L21.2	-0.642606	4.76103e-17	1.50532e-16		ENSG00000261594.3	TPBGL	0.764812	4.26257e-07	1.35289e-06
ENSG00000182578.9	CSF1R	0.643405	1.01229e-12	8.97907e-12		ENSG00000249835.2	VCAN-AS1	-0.722518	4.69005e-17	1.4837e-16		ENSG00000273257.1	RP11-177J6.1	-0.79205	4.23939e-07	1.34572e-06
ENSG00000271858.1	XXcos-LUCA11.4	0.757099	1.00495e-12	8.92126e-12		ENSG00000006210.6	CX3CL1	-0.69671	4.67013e-17	1.4776e-16		ENSG00000259768.3	RP5-991G20.1	-0.634226	4.17938e-07	1.32759e-06
ENSG00000148344.10	PTGES	-0.70369	9.8797e-13	8.77414e-12		ENSG00000252498.1	RNU6-1016P	-0.814289	4.60531e-17	1.4577e-16		ENSG00000271762.1	RP11-213H15.4	1.26639	4.08956e-07	1.30087e-06
ENSG00000255824.1	AL590369.1	-0.707003	9.59334e-13	8.52331e-12		ENSG00000212172.1	RNU1-149P	2.83821	4.29555e-17	1.36097e-16		ENSG00000170458.9	CD14	0.701623	4.05205e-07	1.28911e-06
ENSG00000204682.5	CASC10	0.61961	9.47042e-13	8.42071e-12		ENSG00000223652.2	AC106786.1	0.788613	4.13714e-17	1.31151e-16		ENSG00000232222.1	RP3-434O14.8	-0.910533	3.95279e-07	1.25859e-06
ENSG00000254829.1	RP11-7I15.3	0.944149	9.47398e-13	8.42071e-12		ENSG00000086544.2	ITPKC	0.629551	4.03789e-17	1.28058e-16		ENSG00000128045.5	RASL11B	-0.926129	3.93125e-07	1.2526e-06
ENSG00000151364.11	KCTD14	0.881608	8.46438e-13	7.54498e-12		ENSG00000211946.2	IGHV3-20	5.30671	3.74996e-17	1.19152e-16		ENSG00000228421.2	AC005013.5	1.044	3.86993e-07	1.23375e-06
ENSG00000121807.5	CCR2	1.0468	8.44437e-13	7.53023e-12		ENSG00000234638.1	AC053503.6	-1.34576	3.68699e-17	1.17222e-16		ENSG00000164484.7	TMEM200A	-0.832087	3.83553e-07	1.22346e-06
ENSG00000184254.12	ALDH1A3	1.27862	8.22827e-13	7.34355e-12		ENSG00000239405.1	TMED10P2	0.664149	3.22802e-17	1.02715e-16		ENSG00000100285.9	NEFH	0.64384	3.82719e-07	1.22097e-06
ENSG00000153956.11	CACNA2D1	-0.744274	8.14865e-13	7.28147e-12		ENSG00000267515.1	RP11-861E21.3	-0.719172	3.21874e-17	1.02435e-16		ENSG00000163599.10	CTLA4	0.765033	3.81266e-07	1.21685e-06
ENSG00000269970.1	RP11-498E2.9	3.1094	7.22534e-13	6.46974e-12		ENSG00000272691.1	RP11-290M5.4	-0.838459	3.08464e-17	9.82076e-17		ENSG00000073756.7	PTGS2	1.32043	3.78599e-07	1.20851e-06
ENSG00000147459.13	DOCK5	0.732219	6.84521e-13	6.14202e-12		ENSG00000236404.4	RP11-125B21.2	0.818197	2.84567e-17	9.07131e-17		ENSG00000268364.1	SMC5-AS1	-0.669424	3.66625e-07	1.17159e-06
ENSG00000272283.1	Metazoa_SRP	3.15803	6.7119e-13	6.03238e-12		ENSG00000255125.1	RP11-685M7.5	0.606359	2.81821e-17	8.99004e-17		ENSG00000168702.12	LRP1B	-0.947405	3.57777e-07	1.1438e-06
ENSG00000196139.7	AKR1C3	-0.726475	6.53698e-13	5.88247e-12		ENSG00000141052.13	MYOCD	-0.875601	2.63164e-17	8.40191e-17		ENSG00000250619.1	CTD-2215L10.1	0.728629	3.54352e-07	1.13412e-06
ENSG00000132139.8	GAS2L2	-1.04347	6.3528e-13	5.72147e-12		ENSG00000100453.8	GZMB	0.771309	2.46865e-17	7.88925e-17		ENSG00000105374.5	NKG7	0.692177	3.4707e-07	1.11174e-06
ENSG00000111452.8	GPR133	0.988914	6.30049e-13	5.67907e-12		ENSG00000243650.2	RN7SL834P	-0.623666	2.45815e-17	7.8579e-17		ENSG00000244050.2	RP11-266K4.1	-0.729016	3.41634e-07	1.09539e-06
ENSG00000186417.9	GLDN	-0.6932	6.25271e-13	5.64069e-12		ENSG00000270948.1	RP11-460N20.7	-0.75127	2.11688e-17	6.7793e-17		ENSG00000180596.7	HIST1H2BC	0.811403	3.33801e-07	1.07119e-06
ENSG00000173372.12	C1QA	0.725946	5.95409e-13	5.38024e-12		ENSG00000246898.1	LINC00920	0.625587	2.11452e-17	6.77267e-17		ENSG00000173369.11	C1QB	0.779358	3.33402e-07	1.07006e-06
ENSG00000182107.5	TMEM30B	0.752708	5.64194e-13	5.10242e-12		ENSG00000199266.1	SNORA60	-0.857791	2.02514e-17	6.49278e-17		ENSG00000211956.2	IGHV4-34	2.07262	3.28744e-07	1.05555e-06
ENSG00000231475.2	IGHV4-31	2.71438	5.07834e-13	4.60614e-12		ENSG00000234789.1	RP11-483H20.4	0.768727	1.97014e-17	6.31999e-17		ENSG00000100450.8	GZMH	1.04209	3.26829e-07	1.0497e-06
ENSG00000254855.1	RP11-867G23.1	0.89334	5.04597e-13	4.58061e-12		ENSG00000063438.12	AHRR	0.952252	1.91968e-17	6.16329e-17		ENSG00000225194.2	LINC00092	-0.638473	3.20098e-07	1.02866e-06
ENSG00000244116.1	IGKV2-28	4.2837	4.89229e-13	4.44296e-12		ENSG00000201563.1	Y_RNA	-2.45969	1.90948e-17	6.13219e-17		ENSG00000224650.2	IGHV3-74	1.19872	3.19083e-07	1.02583e-06
ENSG00000261452.1	RP11-509E16.1	0.721879	4.85188e-13	4.4081e-12		ENSG00000167244.13	IGF2	0.65356	1.89386e-17	6.08295e-17		ENSG00000207980.1	MIR23A	2.28752	3.17055e-07	1.01959e-06
ENSG00000258663.1	RP11-123M6.2	0.723784	4.68983e-13	4.26266e-12		ENSG00000206913.1	SNORA7	-0.752998	1.82001e-17	5.84986e-17		ENSG00000182782.7	HCAR2	0.952953	3.1699e-07	1.01953e-06
ENSG00000145780.6	FEM1C	-0.725332	4.66091e-13	4.23815e-12		ENSG00000211947.2	IGHV3-21	2.16258	1.78946e-17	5.7525e-17		ENSG00000234614.1	AL450992.2	0.812327	3.11775e-07	1.00332e-06
ENSG00000140968.6	IRF8	-0.723813	4.65848e-13	4.23771e-12		ENSG00000100979.10	PLTP	0.695136	1.73753e-17	5.58634e-17		ENSG00000182103.3	FAM181B	-0.734887	3.11571e-07	1.00297e-06
ENSG00000167608.7	TMC4	0.752575	4.37265e-13	3.98271e-12		ENSG00000211893.3	IGHG2	1.51652	1.73215e-17	5.56983e-17		ENSG00000137440.3	FGFBP1	1.22362	3.11623e-07	1.00297e-06
ENSG00000125968.7	ID1	0.963142	4.25973e-13	3.88148e-12		ENSG00000269970.1	RP11-498E2.9	1.18551	1.68464e-17	5.41856e-17		ENSG00000134539.12	KLRD1	0.66311	3.09298e-07	9.96052e-07
ENSG00000254844.3	RP11-728F11.3	1.04512	4.17803e-13	3.81024e-12		ENSG00000273245.1	RP11-434P11.2	-0.735406	1.56439e-17	5.0396e-17		ENSG00000161055.3	SCGB3A1	0.835856	2.94556e-07	9.51255e-07
ENSG00000231007.4	CDC20P1	1.02033	4.00876e-13	3.66048e-12		ENSG00000272701.1	RP11-2E11.10	2.76721	1.28551e-17	4.15056e-17		ENSG00000273211.1	RP13-131K19.7	0.688499	2.89626e-07	9.35995e-07
ENSG00000253434.1	RP11-1101K5.1	-0.717009	3.99014e-13	3.64501e-12		ENSG00000153898.8	MCOLN2	0.865022	1.26753e-17	4.09366e-17		ENSG00000167157.9	PRRX2	-0.647996	2.84585e-07	9.20746e-07
ENSG00000173762.3	CD7	0.922634	3.87286e-13	3.54085e-12		ENSG00000121797.9	CCRL2	0.644676	1.22839e-17	3.96892e-17		ENSG00000157551.13	KCNJ15	-0.955751	2.76533e-07	8.96086e-07
ENSG00000271236.1	SUMO2P15	3.26485	3.8608e-13	3.53234e-12		ENSG00000117594.5	HSD11B1	-0.690489	1.21378e-17	3.92226e-17		ENSG00000241983.2	RN7SL566P	-0.786108	2.73082e-07	8.85533e-07
ENSG00000240654.2	C1QTNF9	0.906453	3.86192e-13	3.53234e-12		ENSG00000183691.4	NOG	1.02944	1.21192e-17	3.91682e-17		ENSG00000155511.13	GRIA1	0.986117	2.65515e-07	8.62341e-07
ENSG00000180828.1	BHLHE22	0.722998	3.6221e-13	3.31997e-12		ENSG00000175426.6	PCSK1	-1.3335	1.16777e-17	3.77574e-17		ENSG00000133392.12	MYH11	-1.15451	2.49559e-07	8.12826e-07
ENSG00000250659.2	RP11-864I4.3	-3.31687	3.59834e-13	3.29959e-12		ENSG00000229759.1	MRPS18AP1	-0.74709	1.14332e-17	3.69878e-17		ENSG00000248986.1	RP11-774O3.1	4.585	2.48625e-07	8.09899e-07
ENSG00000137727.8	ARHGAP20	-0.629241	3.56403e-13	3.27228e-12		ENSG00000199631.1	SNORD33	0.769282	1.14007e-17	3.6893e-17		ENSG00000259644.1	RP11-680F8.4	-0.651038	2.44836e-07	7.98354e-07
ENSG00000214289.2	RPL39P5	-0.690298	3.45156e-13	3.1717e-12		ENSG00000184160.6	ADRA2C	-0.788539	1.08594e-17	3.51663e-17		ENSG00000236710.1	AC108448.2	0.930289	2.43587e-07	7.94392e-07
ENSG00000171631.10	P2RY6	0.916689	3.40383e-13	3.12916e-12		ENSG00000145864.8	GABRB2	0.876678	1.03363e-17	3.3496e-17		ENSG00000239405.1	TMED10P2	0.697901	2.41019e-07	7.86467e-07
ENSG00000145284.7	SCD5	0.686663	3.32696e-13	3.05979e-12		ENSG00000213613.2	RP11-380G5.3	-0.636657	1.01383e-17	3.28636e-17		ENSG00000126860.7	EVI2A	0.623475	2.38073e-07	7.77297e-07
ENSG00000185640.5	KRT79	-1.5583	3.27237e-13	3.01341e-12		ENSG00000127083.7	OMD	0.738002	1.00295e-17	3.25154e-17		ENSG00000222788.1	RNU2-38P	-1.11054	2.37125e-07	7.74314e-07
ENSG00000130844.12	ZNF331	0.961911	3.12465e-13	2.8786e-12		ENSG00000214846.4	RP11-115L11.1	0.704985	9.159e-18	2.97567e-17		ENSG00000225521.1	AC005237.4	-0.881643	2.36627e-07	7.72907e-07
ENSG00000100298.11	APOBEC3H	1.1333	2.92557e-13	2.69864e-12		ENSG00000269926.1	RP11-442H21.2	-0.793367	8.92978e-18	2.90202e-17		ENSG00000118523.5	CTGF	-0.652401	2.3658e-07	7.72865e-07
ENSG00000169129.10	AFAP1L2	0.670849	2.82592e-13	2.60782e-12		ENSG00000126861.4	OMG	0.754809	8.92012e-18	2.89929e-17		ENSG00000178372.6	CALML5	-1.40656	2.30307e-07	7.53557e-07
ENSG00000270933.1	CTD-2227E11.1	1.52082	2.82002e-13	2.60348e-12		ENSG00000262995.1	CTD-2194A8.2	-0.688827	8.78643e-18	2.85665e-17		ENSG00000265205.1	AC010761.13	-0.923595	2.27468e-07	7.44722e-07
ENSG00000161570.4	CCL5	1.06354	2.7139e-13	2.51085e-12		ENSG00000169385.2	RNASE2	1.16121	8.63036e-18	2.80751e-17		ENSG00000229686.1	SNORD56	1.1996	2.2422e-07	7.34585e-07
ENSG00000254615.2	RP11-395G23.3	0.713753	2.50441e-13	2.32099e-12		ENSG00000198829.5	SUCNR1	0.904698	8.40043e-18	2.7331e-17		ENSG00000272411.1	RP11-44B19.1	1.14514	2.22193e-07	7.28092e-07
ENSG00000112782.11	CLIC5	0.932404	2.46286e-13	2.28345e-12		ENSG00000272911.1	RP11-74E22.6	1.00885	8.13154e-18	2.64674e-17		ENSG00000271401.1	RP11-171I2.3	0.80361	2.20564e-07	7.23331e-07
ENSG00000177679.14	SRRM3	0.600624	2.45435e-13	2.27654e-12		ENSG00000250410.1	RP11-714G18.1	0.708992	8.06043e-18	2.62435e-17		ENSG00000272308.1	RP11-231G3.1	0.602668	2.15788e-07	7.08075e-07
ENSG00000129538.9	RNASE1	0.632082	2.41273e-13	2.24063e-12		ENSG00000222898.1	RN7SKP97	-0.774131	7.86559e-18	2.56177e-17		ENSG00000159167.7	STC1	1.07707	2.15537e-07	7.07352e-07
ENSG00000178078.7	STAP2	0.748116	2.41357e-13	2.24063e-12		ENSG00000168209.4	DDIT4	-0.788539	7.85863e-18	2.5601e-17		ENSG00000201778.1	Y_RNA	0.717061	2.14561e-07	7.04415e-07
ENSG00000174514.8	MFSD4	-0.685882	2.16494e-13	2.01584e-12		ENSG00000266145.1	RHOT1P1	1.75192	7.59035e-18	2.47447e-17		ENSG00000213886.3	UBD	-1.11379	2.11538e-07	6.94827e-07
ENSG00000108511.8	HOXB6	0.683865	2.1073e-13	1.96587e-12		ENSG00000237807.3	RP11-400K9.4	-0.837428	7.37301e-18	2.40464e-17		ENSG00000266978.1	CTD-2369P2.5	0.787941	2.10264e-07	6.9094e-07
ENSG00000237714.1	P4HA2-AS1	0.632172	2.09479e-13	1.95556e-12		ENSG00000266903.1	CTB-171A8.1	-1.08432	6.95601e-18	2.27123e-17		ENSG00000181800.5	CELF2-AS1	-0.674567	2.09028e-07	6.87163e-07
ENSG00000214402.6	LCNL1	1.10832	2.0245e-13	1.89156e-12		ENSG00000151079.6	KCNA6	-0.726113	5.9324e-18	1.94094e-17		ENSG00000265845.2	RP11-20B24.5	-0.692752	2.07458e-07	6.82307e-07
ENSG00000117425.9	PTCH2	-0.859646	1.78881e-13	1.67713e-12		ENSG00000265168.1	RP11-192H23.5	-0.789932	5.59518e-18	1.8324e-17		ENSG00000234638.1	AC053503.6	-1.47989	2.05877e-07	6.77206e-07
ENSG00000255443.1	RP1-68D18.4	-0.963748	1.74187e-13	1.63452e-12		ENSG00000119938.8	PPP1R3C	-0.967462	5.4883e-18	1.79791e-17		ENSG00000162692.6	VCAM1	0.858544	2.03797e-07	6.70751e-07
ENSG00000116039.7	ATP6V1B1	0.859872	1.48033e-13	1.39513e-12		ENSG00000165810.12	BTNL9	0.629962	5.39273e-18	1.76711e-17		ENSG00000167968.8	DNASE1L2	0.819586	2.03317e-07	6.69268e-07
ENSG00000173369.11	C1QB	0.918474	1.46247e-13	1.3789e-12		ENSG00000160013.4	PTGIR	0.745923	5.35246e-18	1.75416e-17		ENSG00000168528.7	SERINC2	-0.64918	2.01547e-07	6.63778e-07
ENSG00000157680.11	DGKI	-0.850284	1.43181e-13	1.35117e-12		ENSG00000163624.5	CDS1	-0.732285	5.1968e-18	1.70364e-17		ENSG00000182162.5	P2RY8	0.668479	1.96681e-07	6.4817e-07
ENSG00000254461.1	RP11-755F10.3	0.724875	1.36831e-13	1.29349e-12		ENSG00000156127.6	BATF	0.689115	4.88261e-18	1.60224e-17		ENSG00000202125.1	RNU1-100P	2.97679	1.96587e-07	6.47952e-07
ENSG00000164120.9	HPGD	-0.836826	1.20463e-13	1.14025e-12		ENSG00000104783.7	KCNN4	-0.742218	4.59053e-18	1.50726e-17		ENSG00000272511.1	RP11-180N14.1	-0.590978	1.90895e-07	6.30099e-07
ENSG00000005187.7	ACSM3	0.586623	1.19995e-13	1.13632e-12		ENSG00000252942.1	RNA5SP290	-2.57783	4.57492e-18	1.50257e-17		ENSG00000155090.10	KLF10	0.671199	1.87964e-07	6.20693e-07
ENSG00000005102.8	MEOX1	-0.712705	1.18457e-13	1.12322e-12		ENSG00000188163.6	FAM166A	0.678841	4.47792e-18	1.47113e-17		ENSG00000228952.1	RP11-567G11.1	3.13156	1.86599e-07	6.16632e-07
ENSG00000211639.2	IGLV4-60	5.41732	1.17926e-13	1.11916e-12		ENSG00000228084.1	RP5-884G6.2	-0.596594	4.41659e-18	1.4514e-17		ENSG00000181649.5	PHLDA2	0.733285	1.86025e-07	6.14911e-07
ENSG00000178882.9	FAM101A	1.02593	1.10685e-13	1.05182e-12		ENSG00000211660.3	IGLV2-23	1.98811	4.37324e-18	1.43736e-17		ENSG00000112183.10	RBM24	-0.928743	1.855e-07	6.13353e-07
ENSG00000177943.9	MAMDC4	0.605484	9.93604e-14	9.45448e-13		ENSG00000103710.6	RASL12	-0.744513	4.34691e-18	1.42891e-17		ENSG00000186431.14	FCAR	1.1764	1.82784e-07	6.04898e-07
ENSG00000169302.10	STK32A	-0.941062	9.79876e-14	9.32794e-13		ENSG00000189367.10	KIAA0408	-0.68033	4.06657e-18	1.33811e-17		ENSG00000228962.1	HCG23	0.967639	1.79547e-07	5.94529e-07
ENSG00000235750.5	KIAA0040	-1.00406	9.19487e-14	8.76075e-13		ENSG00000260735.1	RP11-72I8.1	-0.589099	3.90426e-18	1.28525e-17		ENSG00000232273.1	FTH1P1	-0.835308	1.78326e-07	5.90573e-07
ENSG00000064692.14	SNCAIP	0.721207	9.01826e-14	8.60002e-13		ENSG00000199038.1	MIR210	-1.81372	3.76981e-18	1.24135e-17		ENSG00000107796.8	ACTA2	-0.847358	1.73281e-07	5.74365e-07
ENSG00000123892.7	RAB38	0.910987	8.71611e-14	8.31919e-13		ENSG00000133878.4	DUSP26	1.18872	3.70787e-18	1.22131e-17		ENSG00000215244.2	RP11-563J2.2	0.727977	1.70946e-07	5.66707e-07
ENSG00000251603.1	RP11-164P12.4	3.42	8.45883e-14	8.08073e-13		ENSG00000263065.1	AF001548.6	-1.09909	3.41766e-18	1.12669e-17		ENSG00000211964.2	IGHV3-48	1.88225	1.69523e-07	5.62153e-07
ENSG00000211772.4	TRBC2	0.943456	8.21666e-14	7.85285e-13		ENSG00000269410.1	CTB-60E11.4	0.629481	3.36282e-18	1.10893e-17		ENSG00000241755.1	IGKV1-9	2.31632	1.66116e-07	5.51415e-07
ENSG00000144730.12	IL17RD	0.838814	7.84428e-14	7.50355e-13		ENSG00000232273.1	FTH1P1	-0.828497	3.33925e-18	1.10132e-17		ENSG00000064932.11	SBNO2	0.643259	1.59707e-07	5.30679e-07
ENSG00000269620.1	AL590560.1	-3.44954	6.89608e-14	6.60818e-13		ENSG00000100906.6	NFKBIA	0.65051	3.25783e-18	1.07508e-17		ENSG00000103257.4	SLC7A5	1.12877	1.59377e-07	5.29659e-07
ENSG00000101104.8	PABPC1L	0.622317	6.78114e-14	6.50151e-13		ENSG00000271811.1	RP1-79C4.4	-0.91021	3.1621e-18	1.0444e-17		ENSG00000250971.1	RP11-696F12.1	-0.915954	1.57384e-07	5.23491e-07
ENSG00000135454.9	B4GALNT1	0.621212	6.78176e-14	6.50151e-13		ENSG00000198435.2	NRARP	0.595202	3.16e-18	1.04386e-17		ENSG00000250934.1	RP11-71E19.1	-0.903947	1.56232e-07	5.19963e-07
ENSG00000143153.8	ATP1B1	0.894059	6.70457e-14	6.43318e-13		ENSG00000197208.5	SLC22A4	0.635617	3.09788e-18	1.02393e-17		ENSG00000240801.1	AC132217.4	0.677438	1.54628e-07	5.14774e-07
ENSG00000257526.1	RP11-20E24.1	-3.14559	6.04855e-14	5.81657e-13		ENSG00000092009.6	CMA1	-1.21229	3.00115e-18	9.92814e-18		ENSG00000115112.7	TFCP2L1	-1.16087	1.52233e-07	5.06875e-07
ENSG00000153283.8	CD96	0.761451	5.77017e-14	5.55379e-13		ENSG00000196196.2	HRCT1	-0.724813	2.85102e-18	9.43698e-18		ENSG00000197182.8	FLJ27365	0.737205	1.51824e-07	5.05585e-07
ENSG00000171766.11	GATM	0.608661	5.5296e-14	5.3246e-13		ENSG00000173727.7	AP000769.1	0.757712	2.81802e-18	9.33043e-18		ENSG00000145708.6	CRHBP	1.09027	1.50493e-07	5.01301e-07
ENSG00000182836.5	PLCXD3	0.850183	5.39719e-14	5.19941e-13		ENSG00000150594.5	ADRA2A	-0.683247	2.74725e-18	9.10008e-18		ENSG00000146070.12	PLA2G7	-1.24579	1.50283e-07	5.00674e-07
ENSG00000160789.15	LMNA	-0.785295	5.26583e-14	5.07736e-13		ENSG00000267203.1	SNRPGP4	-0.805616	2.69763e-18	8.93959e-18		ENSG00000269926.1	RP11-442H21.2	-0.834849	1.48733e-07	4.95655e-07
ENSG00000269392.1	CTB-191K22.6	3.34682	5.13629e-14	4.95686e-13		ENSG00000269901.1	RP11-178L8.9	-0.747769	2.65281e-18	8.79233e-18		ENSG00000199687.1	RNU1-38P	-2.87982	1.47886e-07	4.92974e-07
ENSG00000116819.6	TFAP2E	0.683386	5.01841e-14	4.84957e-13		ENSG00000265625.1	RP11-68I3.11	-0.689197	2.50488e-18	8.30685e-18		ENSG00000128242.8	GAL3ST1	0.811688	1.46764e-07	4.8945e-07
ENSG00000248890.1	HHIP-AS1	1.12265	4.94383e-14	4.77962e-13		ENSG00000136514.2	RTP4	0.702501	2.46406e-18	8.17504e-18		ENSG00000147852.11	VLDLR	0.700876	1.45326e-07	4.84937e-07
ENSG00000232216.1	IGHV3-43	5.18555	4.9372e-14	4.77534e-13		ENSG00000254211.1	CTB-43E15.4	1.03598	2.42748e-18	8.05601e-18		ENSG00000263826.1	RP11-573D15.9	0.904146	1.44389e-07	4.8202e-07
ENSG00000092758.11	COL9A3	1.03255	4.83615e-14	4.68177e-13		ENSG00000178789.4	CD300LB	-1.0359	2.41372e-18	8.01151e-18		ENSG00000268584.1	RP11-464F9.20	-0.587834	1.42957e-07	4.77519e-07
ENSG00000211804.2	TRDV1	3.79445	4.47099e-14	4.336e-13		ENSG00000036672.11	USP2	0.712533	2.39722e-18	7.95792e-18		ENSG00000209480.1	SNORD83B	0.84956	1.41432e-07	4.72701e-07
ENSG00000271730.1	RP11-787I22.3	0.612893	4.09793e-14	3.97598e-13		ENSG00000243961.2	RP5-839B4.8	1.2601	2.3684e-18	7.86794e-18		ENSG00000110876.8	SELPLG	0.586556	1.4057e-07	4.6989e-07
ENSG00000166278.10	C2	0.95031	4.06998e-14	3.95063e-13		ENSG00000182902.9	SLC25A18	0.799427	2.35672e-18	7.83028e-18		ENSG00000180801.11	ARSJ	0.696047	1.36971e-07	4.58125e-07
ENSG00000243466.1	IGKV1-5	2.32188	3.90693e-14	3.79575e-13		ENSG00000259715.1	CTD-3110H11.1	-0.697988	2.25589e-18	7.5007e-18		ENSG00000206910.1	SNORA29	0.848712	1.36684e-07	4.57299e-07
ENSG00000135480.10	KRT7	1.70613	3.71134e-14	3.60896e-13		ENSG00000266844.1	RP11-862L9.3	-1.05055	2.14142e-18	7.12631e-18		ENSG00000072864.8	NDE1	-0.754174	1.33728e-07	4.47804e-07
ENSG00000168952.11	STXBP6	0.590295	3.54401e-14	3.44779e-13		ENSG00000201176.1	RNU6-853P	-2.52616	2.12455e-18	7.07224e-18		ENSG00000146592.12	CREB5	0.638043	1.315e-07	4.40601e-07
ENSG00000148541.8	FAM13C	0.679032	3.50897e-14	3.41523e-13		ENSG00000170262.8	MRAP	0.828362	2.0874e-18	6.95163e-18		ENSG00000163083.5	INHBB	-0.615751	1.29533e-07	4.34393e-07
ENSG00000271334.1	CTD-2078B5.2	-0.834066	3.1852e-14	3.10428e-13		ENSG00000100385.9	IL2RB	0.706313	2.08266e-18	6.93685e-18		ENSG00000174885.8	NLRP6	1.0011	1.27095e-07	4.26653e-07
ENSG00000176658.12	MYO1D	-0.619474	3.13444e-14	3.05756e-13		ENSG00000172602.5	RND1	1.29555	2.07061e-18	6.89772e-18		ENSG00000240254.1	B4GALT4-AS1	0.778589	1.26925e-07	4.26145e-07
ENSG00000105825.7	TFPI2	1.39592	2.96863e-14	2.89712e-13		ENSG00000107731.8	UNC5B	0.589641	1.98407e-18	6.61519e-18		ENSG00000239218.2	RPS20P22	0.744012	1.26632e-07	4.25224e-07
ENSG00000254499.1	AC002056.5	-3.37882	2.89674e-14	2.83077e-13		ENSG00000236066.1	RP11-389O22.1	0.849024	1.90106e-18	6.34306e-18		ENSG00000128016.4	ZFP36	0.848634	1.26582e-07	4.25118e-07
ENSG00000116774.7	OLFML3	0.640115	2.86477e-14	2.80205e-13		ENSG00000273272.1	CTA-384D8.34	1.21209	1.63165e-18	5.4553e-18		ENSG00000238120.1	CTA-941F9.9	1.08636	1.26227e-07	4.24113e-07
ENSG00000264198.1	RP11-94L15.2	1.0408	2.82904e-14	2.76835e-13		ENSG00000200550.1	RNU6-137P	-2.71008	1.53985e-18	5.15516e-18		ENSG00000008277.10	ADAM22	-0.652013	1.25234e-07	4.20839e-07
ENSG00000211893.3	IGHG2	1.92481	2.74169e-14	2.68408e-13		ENSG00000272396.1	CTC-490G23.4	1.77765	1.49806e-18	5.01743e-18		ENSG00000162687.12	KCNT2	0.924037	1.23708e-07	4.15833e-07
ENSG00000240666.1	MME-AS1	-0.727765	2.6816e-14	2.62645e-13		ENSG00000268024.1	AC005549.3	2.5987	1.35577e-18	4.54887e-18		ENSG00000137819.9	PAQR5	-0.887011	1.20589e-07	4.05527e-07
ENSG00000228035.1	RP4-663N10.1	1.07331	2.36902e-14	2.32449e-13		ENSG00000260941.1	LINC00622	0.694325	1.24037e-18	4.16901e-18		ENSG00000217643.1	PTGES3P2	0.845043	1.19329e-07	4.01587e-07
ENSG00000271133.1	CTA-293F17.1	1.11813	2.33778e-14	2.29487e-13		ENSG00000268965.1	AC061992.1	0.897588	1.15696e-18	3.89269e-18		ENSG00000244158.1	RP1-93H18.6	0.780827	1.18647e-07	3.99465e-07
ENSG00000259007.1	RP11-463J10.3	-0.586706	2.01097e-14	1.97943e-13		ENSG00000122824.6	NUDT10	0.671733	1.14903e-18	3.86657e-18		ENSG00000206799.1	SNORA32	0.602131	1.16969e-07	3.93934e-07
ENSG00000154263.13	ABCA10	0.620445	1.94806e-14	1.91837e-13		ENSG00000269423.1	CTC-273B12.6	0.68734	1.09721e-18	3.696e-18		ENSG00000259775.1	RP11-45P15.4	-0.618286	1.1287e-07	3.80799e-07
ENSG00000260807.2	RP11-161M6.2	0.829412	1.77139e-14	1.74756e-13		ENSG00000264937.1	AC100830.5	-0.697778	1.08958e-18	3.67136e-18		ENSG00000202503.1	SNORD34	0.758	1.12304e-07	3.78946e-07
ENSG00000259797.1	RP11-96D1.3	-3.26948	1.72815e-14	1.70646e-13		ENSG00000214338.6	SOGA3	-0.654515	1.08657e-18	3.66178e-18		ENSG00000260166.1	RP11-863P13.6	1.6145	1.07839e-07	3.64579e-07
ENSG00000249906.1	RP5-1029K10.2	1.36196	1.72646e-14	1.70557e-13		ENSG00000183160.8	TMEM119	-0.760401	1.05809e-18	3.5679e-18		ENSG00000174672.11	BRSK2	0.694207	1.03607e-07	3.50845e-07
ENSG00000138821.8	SLC39A8	1.26104	1.69085e-14	1.67267e-13		ENSG00000211934.2	IGHV1-2	2.15959	1.01648e-18	3.42909e-18		ENSG00000225171.2	DUTP6	-0.605294	1.0342e-07	3.50262e-07
ENSG00000111341.5	MGP	0.666857	1.64417e-14	1.62798e-13		ENSG00000200394.1	SNORA38B	-2.54249	9.79543e-19	3.30547e-18		ENSG00000260063.1	RP5-968P14.2	-0.669143	9.79818e-08	3.32533e-07
ENSG00000108950.7	FAM20A	0.714314	1.60317e-14	1.58883e-13		ENSG00000255330.4	SOGA3	-0.660066	9.70471e-19	3.27534e-18		ENSG00000261033.1	RP11-209D14.2	-0.717751	9.49359e-08	3.22627e-07
ENSG00000187151.3	ANGPTL5	-1.04756	1.54942e-14	1.53626e-13		ENSG00000259351.1	RP11-111E14.1	-0.843981	9.49794e-19	3.20697e-18		ENSG00000188163.6	FAM166A	0.745517	9.30464e-08	3.16441e-07
ENSG00000240294.2	RN7SKP241	-3.28025	1.52361e-14	1.51205e-13		ENSG00000207195.1	Y_RNA	-1.02003	8.94117e-19	3.02077e-18		ENSG00000268355.1	AC006129.1	0.767828	9.25296e-08	3.14824e-07
ENSG00000187210.8	GCNT1	0.942579	1.49419e-14	1.48353e-13		ENSG00000198099.4	ADH4	1.2173	8.14754e-19	2.75589e-18		ENSG00000178550.3	AC010170.1	0.9918	9.12562e-08	3.1063e-07
ENSG00000133800.4	LYVE1	0.820996	1.47978e-14	1.47057e-13		ENSG00000207980.1	MIR23A	2.22372	8.1421e-19	2.75446e-18		ENSG00000255301.1	RP11-624G17.3	0.606878	9.10355e-08	3.09924e-07
ENSG00000110042.3	DTX4	-0.745585	1.39863e-14	1.39056e-13		ENSG00000260139.2	CSPG4P13	-0.956857	7.98458e-19	2.70157e-18		ENSG00000254844.3	RP11-728F11.3	0.763137	9.03608e-08	3.07811e-07
ENSG00000185499.12	MUC1	1.03914	1.38309e-14	1.37574e-13		ENSG00000251795.1	SNORA66	0.895752	7.7486e-19	2.62251e-18		ENSG00000186827.6	TNFRSF4	0.711703	8.9627e-08	3.05448e-07
ENSG00000146233.3	CYP39A1	0.651395	1.32915e-14	1.3233e-13		ENSG00000267756.1	RP11-411B10.4	-0.749	7.64258e-19	2.58701e-18		ENSG00000235772.1	AP001625.6	-0.871265	8.76324e-08	2.98962e-07
ENSG00000186684.8	CYP27C1	0.808257	1.31622e-14	1.31163e-13		ENSG00000228962.1	HCG23	0.912362	6.91477e-19	2.34585e-18		ENSG00000163909.6	HEYL	0.724714	8.73795e-08	2.98188e-07
ENSG00000174807.3	CD248	-0.84193	1.28462e-14	1.28073e-13		ENSG00000266926.1	AC005943.4	0.777659	6.82917e-19	2.3175e-18		ENSG00000057294.9	PKP2	-0.873502	8.66057e-08	2.9568e-07
ENSG00000132837.10	DMGDH	-0.591162	1.25687e-14	1.25364e-13		ENSG00000235904.1	RBMS3-AS3	0.656872	6.7851e-19	2.30289e-18		ENSG00000206913.1	SNORA7	-0.795394	8.65412e-08	2.95504e-07
ENSG00000133083.10	DCLK1	-0.645917	1.1325e-14	1.13218e-13		ENSG00000272021.1	AC008592.8	1.0466	6.64178e-19	2.25458e-18		ENSG00000050555.13	LAMC3	0.953062	8.41917e-08	2.8761e-07
ENSG00000183979.7	NPB	-0.637433	1.13149e-14	1.1317e-13		ENSG00000207584.1	MIR196B	-2.58322	6.51107e-19	2.21054e-18		ENSG00000069011.11	PITX1	-0.864273	8.28741e-08	2.83278e-07
ENSG00000184574.5	LPAR5	1.013	1.09226e-14	1.09346e-13		ENSG00000211659.2	IGLV3-25	2.51299	6.34142e-19	2.1539e-18		ENSG00000266916.1	CTD-3064H18.1	0.652215	8.25137e-08	2.82173e-07
ENSG00000163687.9	DNASE1L3	-0.920153	1.05793e-14	1.05959e-13		ENSG00000250971.1	RP11-696F12.1	-0.957084	5.75833e-19	1.95876e-18		ENSG00000092758.11	COL9A3	0.817669	8.22491e-08	2.8136e-07
ENSG00000270100.1	RP11-130L8.1	1.22748	1.02864e-14	1.0312e-13		ENSG00000174899.6	C3orf55	-0.612543	5.70966e-19	1.94278e-18		ENSG00000207870.1	MIR221	1.74718	8.1192e-08	2.77985e-07
ENSG00000163132.6	MSX1	-0.798852	1.01484e-14	1.01784e-13		ENSG00000112715.16	VEGFA	0.804827	5.24379e-19	1.78665e-18		ENSG00000112902.7	SEMA5A	0.68101	8.0201e-08	2.74798e-07
ENSG00000115138.6	POMC	0.679309	1.00454e-14	1.00798e-13		ENSG00000216331.1	HIST1H1PS1	3.40104	5.1963e-19	1.77074e-18		ENSG00000211933.2	IGHV6-1	2.7342	7.9676e-08	2.73122e-07
ENSG00000102524.7	TNFSF13B	0.703382	9.99694e-15	1.00401e-13		ENSG00000207621.1	MIR224	2.26492	4.73825e-19	1.61754e-18		ENSG00000178726.6	THBD	0.82712	7.93444e-08	2.72026e-07
ENSG00000214548.10	MEG3	0.696821	9.8695e-15	9.917e-14		ENSG00000226580.1	RPL39P40	3.02959	4.68985e-19	1.60149e-18		ENSG00000178789.4	CD300LB	-1.04567	7.84764e-08	2.69131e-07
ENSG00000116824.4	CD2	1.00654	9.70284e-15	9.75405e-14		ENSG00000100644.12	HIF1A	0.589919	4.6619e-19	1.59243e-18		ENSG00000260118.1	RP6-201G10.2	-0.702711	7.84641e-08	2.69129e-07
ENSG00000091972.14	CD200	0.758077	9.53156e-15	9.5863e-14		ENSG00000273313.1	RBAKDN	-0.861598	4.53384e-19	1.54961e-18		ENSG00000105737.5	GRIK5	0.902952	7.84099e-08	2.68984e-07
ENSG00000237380.2	HOXD-AS2	-0.994416	8.7394e-15	8.79774e-14		ENSG00000227953.2	RP11-439E19.3	-0.658415	4.41648e-19	1.50995e-18		ENSG00000212579.1	SNORA40	-2.89487	7.72744e-08	2.65207e-07
ENSG00000150051.9	MKX	1.34312	8.41478e-15	8.47488e-14		ENSG00000226833.1	AC097724.3	-0.748935	4.28488e-19	1.46605e-18		ENSG00000249412.1	CTC-563A5.2	-0.650117	7.56643e-08	2.59877e-07
ENSG00000053702.10	NRIP2	0.720066	8.12703e-15	8.19268e-14		ENSG00000202529.1	SNORD18B	1.05513	4.27113e-19	1.46157e-18		ENSG00000163421.4	PROK2	1.37425	7.50697e-08	2.57989e-07
ENSG00000232973.7	CYP1B1-AS1	0.916462	7.91725e-15	7.98863e-14		ENSG00000237940.3	AC093642.3	0.709258	4.25633e-19	1.45672e-18		ENSG00000251448.1	RP11-71E19.2	-1.30421	7.47996e-08	2.57138e-07
ENSG00000253455.1	RP11-770E5.3	3.34349	7.88232e-15	7.95708e-14		ENSG00000215014.3	AL645728.1	-0.652425	4.23955e-19	1.45141e-18		ENSG00000210194.1	MT-TE	1.16778	7.45045e-08	2.56317e-07
ENSG00000067082.10	KLF6	-0.796739	7.15917e-15	7.24053e-14		ENSG00000221500.1	SNORD100	0.740693	4.22227e-19	1.44571e-18		ENSG00000163017.9	ACTG2	-1.4574	7.33813e-08	2.52566e-07
ENSG00000146242.5	TPBG	0.721272	7.12064e-15	7.20492e-14		ENSG00000166292.7	TMEM100	0.631181	4.20559e-19	1.44022e-18		ENSG00000265787.1	CYP4F35P	1.32679	7.22642e-08	2.48871e-07
ENSG00000198743.5	SLC5A3	-0.690768	6.62346e-15	6.7081e-14		ENSG00000186466.4	AQP7P1	0.768701	4.123e-19	1.41278e-18		ENSG00000184160.6	ADRA2C	-0.850502	7.19945e-08	2.48017e-07
ENSG00000272962.1	SLC5A3	-0.690768	6.62346e-15	6.7081e-14		ENSG00000170866.7	LILRA3	1.36365	4.04129e-19	1.38531e-18		ENSG00000168209.4	DDIT4	-0.840626	7.1894e-08	2.47708e-07
ENSG00000101280.6	ANGPT4	-0.867352	6.46799e-15	6.5629e-14		ENSG00000249846.2	RP11-77P16.4	0.670823	3.93751e-19	1.35043e-18		ENSG00000232352.1	SEMA3B-AS1	0.75924	7.18144e-08	2.47471e-07
ENSG00000256466.1	AP003026.1	1.20894	5.57025e-15	5.66256e-14		ENSG00000255513.1	AC005363.9	0.648529	3.92238e-19	1.34565e-18		ENSG00000100625.8	SIX4	0.837854	7.13292e-08	2.45873e-07
ENSG00000173421.12	CCDC36	-0.586759	4.95786e-15	5.05422e-14		ENSG00000128709.10	HOXD9	0.772249	3.89318e-19	1.33603e-18		ENSG00000136040.4	PLXNC1	0.601723	7.00921e-08	2.41937e-07
ENSG00000186479.4	RGS7BP	1.24605	4.94806e-15	5.0466e-14		ENSG00000178075.15	GRAMD1C	0.60327	3.71695e-19	1.27594e-18		ENSG00000166292.7	TMEM100	0.636227	6.67838e-08	2.30901e-07
ENSG00000048540.10	LMO3	0.702178	4.89071e-15	4.9928e-14		ENSG00000198835.3	GJC2	0.649051	3.7094e-19	1.27411e-18		ENSG00000198435.2	NRARP	0.66198	6.64017e-08	2.29754e-07
ENSG00000136826.10	KLF4	-1.15482	4.56362e-15	4.66986e-14		ENSG00000038427.11	VCAN	-0.749799	3.68188e-19	1.26504e-18		ENSG00000255449.1	RP11-91P24.6	-0.648442	6.54703e-08	2.26703e-07
ENSG00000128709.10	HOXD9	1.17467	4.3711e-15	4.47919e-14		ENSG00000238597.1	SNORD4B	0.957115	3.32036e-19	1.14186e-18		ENSG00000135678.7	CPM	-0.81516	6.41103e-08	2.22195e-07
ENSG00000229642.1	AC027119.1	-3.5846	4.26994e-15	4.37966e-14		ENSG00000172236.12	TPSAB1	-0.767334	3.31685e-19	1.14082e-18		ENSG00000186998.11	EMID1	0.701003	6.37297e-08	2.20977e-07
ENSG00000184343.6	SRPK3	-0.809669	4.25265e-15	4.36399e-14		ENSG00000251728.1	Y_RNA	-1.03226	3.22937e-19	1.1109e-18		ENSG00000167286.5	CD3D	0.888617	6.37072e-08	2.20932e-07
ENSG00000272720.1	CTA-228A9.3	0.634422	3.85998e-15	3.96666e-14		ENSG00000211668.2	IGLV2-11	2.1514	2.99831e-19	1.0325e-18		ENSG00000246898.1	LINC00920	0.677893	6.33101e-08	2.19622e-07
ENSG00000259261.2	IGHV4OR15-8	4.53076	3.59974e-15	3.70449e-14		ENSG00000273402.1	RP5-855D21.2	0.772485	2.96626e-19	1.02162e-18		ENSG00000257497.1	RP11-585P4.5	-0.734462	6.22735e-08	2.16124e-07
ENSG00000241907.1	RPS20P4	-3.38578	3.56842e-15	3.674e-14		ENSG00000079931.10	MOXD1	-0.800161	2.96162e-19	1.02017e-18		ENSG00000230024.1	RP11-95P13.1	-1.14777	6.21931e-08	2.15878e-07
ENSG00000157368.6	IL34	0.763692	3.53122e-15	3.63742e-14		ENSG00000214212.4	C19orf38	0.788757	2.73373e-19	9.4224e-19		ENSG00000133937.3	GSC	-0.646245	6.18918e-08	2.14865e-07
ENSG00000253364.1	RP11-731F5.2	1.99257	3.37755e-15	3.48409e-14		ENSG00000207875.1	MIRLET7B	2.49861	2.48454e-19	8.57258e-19		ENSG00000201563.1	Y_RNA	-2.61964	6.18408e-08	2.1472e-07
ENSG00000107249.17	GLIS3	0.84416	3.35883e-15	3.46807e-14		ENSG00000175352.6	NRIP3	-0.731912	2.45229e-19	8.46256e-19		ENSG00000202529.1	SNORD18B	1.06967	5.91406e-08	2.05657e-07
ENSG00000189419.5	SPATA41	0.728378	3.33782e-15	3.44803e-14		ENSG00000270822.1	RP11-730B22.1	2.84914	2.36584e-19	8.16794e-19		ENSG00000257809.1	RP11-603J24.14	0.722035	5.79977e-08	2.01897e-07
ENSG00000197457.5	STMN3	0.633883	3.27447e-15	3.38419e-14		ENSG00000255893.1	RP11-685N10.1	-0.732598	2.08751e-19	7.22226e-19		ENSG00000200259.1	SNORD35A	0.671511	5.70881e-08	1.98852e-07
ENSG00000135502.12	SLC26A10	0.710263	2.96758e-15	3.07433e-14		ENSG00000211574.1	MIR770	1.45904	1.88868e-19	6.53932e-19		ENSG00000271553.1	RP11-274B21.10	0.587587	5.62439e-08	1.96196e-07
ENSG00000174669.7	SLC29A2	-0.882019	2.90144e-15	3.00868e-14		ENSG00000140479.12	PCSK6	0.680899	1.73606e-19	6.01817e-19		ENSG00000187840.4	EIF4EBP1	0.647783	5.60562e-08	1.95645e-07
ENSG00000114019.10	AMOTL2	-0.728074	2.7996e-15	2.90586e-14		ENSG00000185904.7	LINC00839	0.847158	1.68606e-19	5.84751e-19		ENSG00000267474.1	CTC-548K16.6	-0.835283	5.56572e-08	1.94282e-07
ENSG00000211792.2	TRAV14DV4	3.65478	2.7219e-15	2.82792e-14		ENSG00000264672.1	RP11-112H10.4	0.635225	1.65737e-19	5.74976e-19		ENSG00000233677.1	DDX39BP1	-3.05724	5.38229e-08	1.88253e-07
ENSG00000133321.6	RARRES3	0.671941	2.65269e-15	2.75864e-14		ENSG00000219992.2	RP11-420L9.2	-0.721379	1.64398e-19	5.70417e-19		ENSG00000207041.1	RNU6-3P	2.91172	5.3204e-08	1.86145e-07
ENSG00000260823.1	RP11-249C24.10	-3.6826	2.64854e-15	2.75565e-14		ENSG00000222345.1	SNORD19	0.735323	1.63232e-19	5.66456e-19		ENSG00000158246.7	FAM46B	-0.912942	5.1809e-08	1.81403e-07
ENSG00000213190.2	MLLT11	0.760185	2.63681e-15	2.74476e-14		ENSG00000263335.1	AF001548.5	-0.967993	1.5451e-19	5.36515e-19		ENSG00000116679.11	IVNS1ABP	0.62602	5.14222e-08	1.80076e-07
ENSG00000225177.1	RP11-390P2.4	0.684018	2.63325e-15	2.74237e-14		ENSG00000271913.1	RP1-111C20.4	0.70586	1.52763e-19	5.30611e-19		ENSG00000185272.9	RBM11	0.773367	5.11581e-08	1.79179e-07
ENSG00000082196.16	C1QTNF3	1.24354	2.42894e-15	2.53445e-14		ENSG00000184545.6	DUSP8	0.597001	1.50518e-19	5.23051e-19		ENSG00000244124.1	ATP1B3-AS1	1.0141	5.09954e-08	1.78664e-07
ENSG00000163736.3	PPBP	-2.27289	2.25401e-15	2.35306e-14		ENSG00000114948.8	ADAM23	0.607794	1.49285e-19	5.18844e-19		ENSG00000117115.8	PADI2	0.903888	5.088e-08	1.78286e-07
ENSG00000237697.2	LINC00312	-0.786937	2.2464e-15	2.34624e-14		ENSG00000175084.7	DES	-1.42829	1.47929e-19	5.14212e-19		ENSG00000167332.7	OR51E2	-0.983768	5.08424e-08	1.78182e-07
ENSG00000090006.13	LTBP4	0.709183	2.06161e-15	2.15531e-14		ENSG00000183542.4	KLRC4	1.04595	1.45517e-19	5.06133e-19		ENSG00000103710.6	RASL12	-0.821247	4.87173e-08	1.71049e-07
ENSG00000128594.3	LRRC4	0.712612	2.05656e-15	2.15107e-14		ENSG00000273257.1	RP11-177J6.1	-0.815118	1.44482e-19	5.02609e-19		ENSG00000211973.2	IGHV1-69	2.09708	4.86496e-08	1.70838e-07
ENSG00000270380.1	RP11-470L19.5	-2.04396	2.03514e-15	2.12969e-14		ENSG00000102755.6	FLT1	0.593345	1.43848e-19	5.0048e-19		ENSG00000179428.2	AC073072.5	1.27135	4.85063e-08	1.70371e-07
ENSG00000267701.1	RP11-28F1.2	-3.42709	1.94284e-15	2.03408e-14		ENSG00000127507.13	EMR2	0.898576	1.43672e-19	4.99944e-19		ENSG00000104490.13	NCALD	0.631854	4.81413e-08	1.69208e-07
ENSG00000157240.2	FZD1	0.655914	1.93977e-15	2.03184e-14		ENSG00000267505.1	CTC-296K1.3	-1.16267	1.42345e-19	4.95478e-19		ENSG00000154127.5	UBASH3B	0.882112	4.73157e-08	1.66358e-07
ENSG00000065325.8	GLP2R	0.841857	1.84322e-15	1.93257e-14		ENSG00000200389.1	RNU6-509P	3.37313	1.41187e-19	4.91521e-19		ENSG00000255690.1	AC005013.1	0.941258	4.72778e-08	1.6625e-07
ENSG00000258498.2	DIO3OS	0.766368	1.77154e-15	1.86102e-14		ENSG00000273213.1	RP5-998N21.10	0.955099	1.38952e-19	4.8389e-19		ENSG00000267530.2	AC006273.5	0.936661	4.71592e-08	1.65859e-07
ENSG00000171596.6	NMUR1	-0.83814	1.76175e-15	1.85253e-14		ENSG00000128311.9	TST	0.622125	1.34439e-19	4.68458e-19		ENSG00000211946.2	IGHV3-20	4.64746	4.69418e-08	1.65122e-07
ENSG00000259583.1	RP11-66B24.4	1.39294	1.73661e-15	1.82786e-14		ENSG00000232222.1	RP3-434O14.8	-0.954531	1.29132e-19	4.50238e-19		ENSG00000162383.7	SLC1A7	0.620136	4.57207e-08	1.61022e-07
ENSG00000205363.4	C15orf59	-0.641952	1.5675e-15	1.65227e-14		ENSG00000258663.1	RP11-123M6.2	0.598809	1.11051e-19	3.88203e-19		ENSG00000176734.3	TRIL	0.94288	4.48375e-08	1.58009e-07
ENSG00000245685.2	AF146191.4	-1.52608	1.47895e-15	1.5612e-14		ENSG00000185985.7	SLITRK2	-0.782729	1.10911e-19	3.87774e-19		ENSG00000264991.1	AP001205.1	1.02868	4.4616e-08	1.57277e-07
ENSG00000154310.12	TNIK	0.696152	1.3987e-15	1.47792e-14		ENSG00000130032.11	PRRG3	-0.963595	1.1087e-19	3.87689e-19		ENSG00000235904.1	RBMS3-AS3	0.66373	4.46121e-08	1.57277e-07
ENSG00000211662.2	IGLV3-21	2.57704	1.3972e-15	1.47706e-14		ENSG00000220867.1	HSPE1P26	-0.985855	1.08779e-19	3.80436e-19		ENSG00000126218.7	F10	-0.614838	4.43839e-08	1.56579e-07
ENSG00000211710.3	TRBV4-1	3.62803	1.36687e-15	1.4457e-14		ENSG00000168702.12	LRP1B	-0.939322	1.08719e-19	3.80284e-19		ENSG00000261465.2	RP11-626G11.5	0.735438	4.2407e-08	1.49791e-07
ENSG00000271064.1	RP11-792A8.3	3.04263	1.35151e-15	1.43015e-14		ENSG00000211959.2	IGHV4-39	2.31932	9.75543e-20	3.41911e-19		ENSG00000201558.1	RNVU1-6	3.3638	4.24074e-08	1.49791e-07
ENSG00000185070.6	FLRT2	0.994742	1.34316e-15	1.42201e-14		ENSG00000272533.1	SNORA28	1.15677	8.93491e-20	3.13875e-19		ENSG00000165030.3	NFIL3	0.685662	4.05969e-08	1.43663e-07
ENSG00000224474.2	AL355490.1	-3.23249	1.32614e-15	1.40468e-14		ENSG00000115828.11	QPCT	-0.761008	8.72718e-20	3.06624e-19		ENSG00000170011.9	MYRIP	-0.626063	3.9376e-08	1.3945e-07
ENSG00000158373.7	HIST1H2BD	1.12231	1.27617e-15	1.3524e-14		ENSG00000007314.7	SCN4A	0.744138	7.58822e-20	2.66895e-19		ENSG00000261193.1	RP11-863P13.5	1.32733	3.93192e-08	1.39271e-07
ENSG00000170476.11	MZB1	1.8439	1.18833e-15	1.26055e-14		ENSG00000265118.1	CTD-2370N5.3	0.654337	7.25361e-20	2.5544e-19		ENSG00000272797.1	RP11-368I23.3	1.51815	3.86639e-08	1.37077e-07
ENSG00000166825.9	ANPEP	-0.88984	1.13623e-15	1.20587e-14		ENSG00000164484.7	TMEM200A	-0.810938	7.22677e-20	2.54573e-19		ENSG00000211677.2	IGLC2	1.48717	3.85188e-08	1.36605e-07
ENSG00000107736.15	CDH23	0.642729	1.11359e-15	1.183e-14		ENSG00000143494.11	VASH2	0.746334	7.21129e-20	2.54067e-19		ENSG00000261425.1	RP11-709B3.2	-0.979858	3.79191e-08	1.34561e-07
ENSG00000273433.1	RP1-170O19.22	0.684075	1.0832e-15	1.15128e-14		ENSG00000224577.1	LINC01117	-0.643304	6.92419e-20	2.44103e-19		ENSG00000224821.5	COL4A2-AS2	-0.77344	3.7802e-08	1.34187e-07
ENSG00000266076.1	CTD-2535L24.2	0.710965	1.08063e-15	1.1491e-14		ENSG00000164949.3	GEM	0.829438	6.90351e-20	2.43411e-19		ENSG00000254615.2	RP11-395G23.3	0.66127	3.757e-08	1.33405e-07
ENSG00000211679.2	IGLC3	2.40084	1.05544e-15	1.12343e-14		ENSG00000207808.1	MIR27A	2.19162	6.78149e-20	2.39146e-19		ENSG00000226380.3	MIR29A	0.749808	3.70246e-08	1.31571e-07
ENSG00000119699.3	TGFB3	0.802957	1.04976e-15	1.11792e-14		ENSG00000254331.1	CKS1BP7	3.1651	6.57673e-20	2.31961e-19		ENSG00000124575.5	HIST1H1D	1.54458	3.65353e-08	1.29893e-07
ENSG00000196549.6	MME	-0.759759	1.0072e-15	1.07313e-14		ENSG00000085265.6	FCN1	0.951438	6.5486e-20	2.31004e-19		ENSG00000241351.1	IGKV3-11	1.76407	3.56833e-08	1.27002e-07
ENSG00000214688.4	C10orf105	0.607552	9.79424e-16	1.04456e-14		ENSG00000271334.1	CTD-2078B5.2	-0.776946	6.50615e-20	2.29542e-19		ENSG00000007312.8	CD79B	0.595686	3.51831e-08	1.25299e-07
ENSG00000258696.1	CTD-2058B24.3	3.57094	9.5211e-16	1.01593e-14		ENSG00000273211.1	RP13-131K19.7	0.695124	5.95632e-20	2.10403e-19		ENSG00000111012.5	CYP27B1	0.789682	3.49038e-08	1.24324e-07
ENSG00000179542.11	SLITRK4	-1.01271	9.08848e-16	9.70242e-15		ENSG00000269895.1	AP000654.4	-0.677855	5.94409e-20	2.10004e-19		ENSG00000104332.7	SFRP1	0.679516	3.41619e-08	1.21795e-07
ENSG00000169218.9	RSPO1	2.37046	9.06201e-16	9.67892e-15		ENSG00000259659.1	RP11-151N17.1	0.682716	5.86781e-20	2.07373e-19		ENSG00000164251.4	F2RL1	1.07476	3.39005e-08	1.20939e-07
ENSG00000233262.1	RP11-380F14.2	4.56877	8.91994e-16	9.53187e-15		ENSG00000271553.1	RP11-274B21.10	0.610415	5.48276e-20	1.93975e-19		ENSG00000134247.9	PTGFRN	0.637985	3.38033e-08	1.20648e-07
ENSG00000073792.11	IGF2BP2	-0.658885	8.32942e-16	8.90522e-15		ENSG00000102245.3	CD40LG	0.819562	5.46027e-20	1.93239e-19		ENSG00000267519.2	MIR24-2	0.850297	3.35881e-08	1.19899e-07
ENSG00000242534.2	IGKV2D-28	4.42172	7.66973e-16	8.20801e-15		ENSG00000224080.1	UBE2FP1	0.69374	5.3533e-20	1.89512e-19		ENSG00000199927.1	U3	-3.17351	3.35415e-08	1.19751e-07
ENSG00000223042.1	RN7SKP161	-3.28411	7.66404e-16	8.20596e-15		ENSG00000136457.5	CHAD	-0.80661	4.99862e-20	1.77203e-19		ENSG00000160951.3	PTGER1	1.16417	3.34543e-08	1.19477e-07
ENSG00000235328.1	AC006946.12	3.36369	7.11304e-16	7.63106e-15		ENSG00000259768.3	RP5-991G20.1	-0.654839	4.6046e-20	1.63437e-19		ENSG00000112303.9	VNN2	1.08799	3.21051e-08	1.1482e-07
ENSG00000164488.7	DACT2	2.00996	6.86971e-16	7.37729e-15		ENSG00000238369.1	snoU13	-0.837784	4.60354e-20	1.63425e-19		ENSG00000207808.1	MIR27A	2.31353	3.19857e-08	1.14429e-07
ENSG00000160932.6	LY6E	0.673275	6.84661e-16	7.35613e-15		ENSG00000270269.1	RP11-697H9.4	-1.01056	4.58516e-20	1.62798e-19		ENSG00000113368.7	LMNB1	0.823595	3.18751e-08	1.14051e-07
ENSG00000113805.8	CNTN3	-0.818182	6.8009e-16	7.31063e-15		ENSG00000108846.11	ABCC3	-0.695699	4.54768e-20	1.61492e-19		ENSG00000264672.1	RP11-112H10.4	0.652339	3.14186e-08	1.12488e-07
ENSG00000101935.5	AMMECR1	0.729231	6.69283e-16	7.19802e-15		ENSG00000206603.1	SNORA22	2.93293	4.37129e-20	1.55277e-19		ENSG00000100003.13	SEC14L2	0.624402	3.13987e-08	1.12452e-07
ENSG00000000971.11	CFH	-0.815364	6.36377e-16	6.85432e-15		ENSG00000250853.1	RNF138P1	0.893477	4.32112e-20	1.53518e-19		ENSG00000268896.1	RP11-256I23.1	0.904945	3.06122e-08	1.0979e-07
ENSG00000100739.6	BDKRB1	1.87863	5.92842e-16	6.39491e-15		ENSG00000268938.2	AC005387.3	-0.652295	4.22878e-20	1.50331e-19		ENSG00000243000.1	RP11-504P24.3	-0.87434	3.03864e-08	1.09014e-07
ENSG00000105472.8	CLEC11A	0.674025	5.75202e-16	6.20772e-15		ENSG00000095970.12	TREM2	-1.33621	3.84666e-20	1.3696e-19		ENSG00000182950.2	ODF3L1	0.888096	2.99484e-08	1.07511e-07
ENSG00000006042.7	TMEM98	0.897691	5.7267e-16	6.18347e-15		ENSG00000134242.11	PTPN22	0.642414	3.61459e-20	1.28757e-19		ENSG00000210156.1	MT-TK	1.3306	2.98052e-08	1.0703e-07
ENSG00000151778.6	SERP2	0.643609	5.18868e-16	5.60811e-15		ENSG00000160766.10	GBAP1	0.664689	3.54048e-20	1.26176e-19		ENSG00000256973.1	RP11-359J14.2	-0.660688	2.95948e-08	1.06308e-07
ENSG00000115468.7	EFHD1	0.744125	4.92693e-16	5.32785e-15		ENSG00000175161.9	CADM2	0.918516	3.48079e-20	1.24068e-19		ENSG00000172575.7	RASGRP1	0.763721	2.95594e-08	1.06197e-07
ENSG00000267141.1	CTB-31O20.8	4.00466	4.84448e-16	5.24131e-15		ENSG00000207939.1	MIR223	2.03825	3.46224e-20	1.23426e-19		ENSG00000240457.2	RN7SL472P	3.86987	2.86362e-08	1.02978e-07
ENSG00000251061.2	RP11-789C1.2	4.35371	3.93539e-16	4.26838e-15		ENSG00000072274.8	TFRC	0.782353	3.32723e-20	1.18687e-19		ENSG00000221571.2	RNU6ATAC35P	1.0415	2.83183e-08	1.01883e-07
ENSG00000232959.1	RP11-332H17.1	3.35903	3.80743e-16	4.13166e-15		ENSG00000211966.2	IGHV5-51	2.17476	3.24242e-20	1.15716e-19		ENSG00000124882.3	EREG	1.56406	2.79078e-08	1.00453e-07
ENSG00000186462.7	NAP1L2	0.913843	3.70983e-16	4.02978e-15		ENSG00000171596.6	NMUR1	-0.715045	3.08379e-20	1.10141e-19		ENSG00000152527.9	PLEKHH2	-0.611208	2.7727e-08	9.98495e-08
ENSG00000228421.2	AC005013.5	1.33997	3.64567e-16	3.96207e-15		ENSG00000203727.3	SAMD5	0.763372	3.02144e-20	1.07931e-19		ENSG00000239626.1	RPSAP41	0.66383	2.69682e-08	9.72087e-08
ENSG00000197561.2	ELANE	-0.889768	3.61495e-16	3.93065e-15		ENSG00000198759.7	EGFL6	-1.6905	2.97394e-20	1.06284e-19		ENSG00000135324.5	MRAP2	-0.924704	2.69434e-08	9.71347e-08
ENSG00000133816.9	MICAL2	0.862007	3.47368e-16	3.78083e-15		ENSG00000172137.14	CALB2	0.795678	2.9711e-20	1.06199e-19		ENSG00000242125.2	SNHG3	0.641078	2.61559e-08	9.43999e-08
ENSG00000204851.5	PNMAL2	-0.634938	3.30741e-16	3.60166e-15		ENSG00000203855.6	HSD3BP4	1.16113	2.86734e-20	1.02586e-19		ENSG00000165732.8	DDX21	0.706264	2.58543e-08	9.33408e-08
ENSG00000273402.1	RP5-855D21.2	1.53703	3.28045e-16	3.57409e-15		ENSG00000249774.1	CTD-2206G10.2	2.81318	2.74548e-20	9.82727e-20		ENSG00000029153.10	ARNTL2	-0.706172	2.52445e-08	9.11969e-08
ENSG00000135046.9	ANXA1	-0.614424	3.26312e-16	3.557e-15		ENSG00000200913.1	SNORD46	0.772195	2.64631e-20	9.47824e-20		ENSG00000255823.1	MTRNR2L8	-0.884381	2.49927e-08	9.03158e-08
ENSG00000132832.5	RP11-445H22.3	-0.966756	3.14499e-16	3.43167e-15		ENSG00000237422.1	RP11-305L7.3	-0.837608	2.61154e-20	9.35662e-20		ENSG00000189056.9	RELN	0.978685	2.46122e-08	8.9025e-08
ENSG00000205307.6	SAP25	0.740291	3.13436e-16	3.42179e-15		ENSG00000172901.15	AQPEP	-0.750614	2.36191e-20	8.46888e-20		ENSG00000225721.1	RP11-269F19.2	0.598359	2.42554e-08	8.78178e-08
ENSG00000250295.2	RP11-434I12.2	1.33177	2.90603e-16	3.17732e-15		ENSG00000197165.6	SULT1A2	0.933934	2.31045e-20	8.28828e-20		ENSG00000135547.4	HEY2	-0.850333	2.37682e-08	8.60949e-08
ENSG00000211895.3	IGHA1	2.07227	2.81237e-16	3.07647e-15		ENSG00000137501.12	SYTL2	-0.722003	2.11283e-20	7.58648e-20		ENSG00000068976.9	PYGM	0.703025	2.34875e-08	8.51185e-08
ENSG00000211655.2	IGLV1-36	5.40759	2.73578e-16	2.9957e-15		ENSG00000178550.3	AC010170.1	0.988864	2.02991e-20	7.29448e-20		ENSG00000260727.1	SLC7A5P1	1.1714	2.3327e-08	8.45769e-08
ENSG00000254548.1	RP11-429J17.5	4.06824	2.6272e-16	2.87971e-15		ENSG00000231964.1	RP11-67C2.2	0.821442	1.86757e-20	6.7164e-20		ENSG00000096696.9	DSP	0.909368	2.26816e-08	8.22891e-08
ENSG00000272695.1	GAS6-AS2	0.688029	2.58512e-16	2.83501e-15		ENSG00000117595.6	IRF6	-0.869047	1.8368e-20	6.60677e-20		ENSG00000220392.1	FCF1P5	-1.0385	2.25693e-08	8.18948e-08
ENSG00000184185.5	KCNJ12	0.939028	2.58177e-16	2.83277e-15		ENSG00000140030.4	GPR65	0.607471	1.82441e-20	6.56322e-20		ENSG00000207112.1	SNORA25	0.662256	2.2249e-08	8.07709e-08
ENSG00000170381.8	SEMA3E	-1.03975	2.5317e-16	2.77923e-15		ENSG00000211965.2	IGHV3-49	2.78219	1.78186e-20	6.41219e-20		ENSG00000257219.1	RP11-54A9.1	1.53204	2.22296e-08	8.07133e-08
ENSG00000129244.4	ATP1B2	0.903525	2.36191e-16	2.59416e-15		ENSG00000136040.4	PLXNC1	0.638939	1.67881e-20	6.048e-20		ENSG00000241634.1	RP11-381E24.1	-0.800126	2.18456e-08	7.93442e-08
ENSG00000147144.8	CCDC120	0.607782	2.31251e-16	2.54119e-15		ENSG00000065054.9	SLC9A3R2	0.643519	1.61152e-20	5.80743e-20		ENSG00000270948.1	RP11-460N20.7	-0.809987	2.17834e-08	7.9131e-08
ENSG00000182916.7	TCEAL7	0.791371	2.25777e-16	2.48355e-15		ENSG00000272841.1	RP3-428L16.2	0.658549	1.57178e-20	5.66599e-20		ENSG00000175426.6	PCSK1	-1.52723	2.13925e-08	7.77727e-08
ENSG00000173705.4	SUSD5	1.52464	2.1852e-16	2.40494e-15		ENSG00000163762.2	TM4SF18	0.705123	1.5337e-20	5.53219e-20		ENSG00000174514.8	MFSD4	-0.59413	2.12331e-08	7.72053e-08
ENSG00000260359.1	RP11-4F5.2	1.33893	2.13323e-16	2.34894e-15		ENSG00000211642.2	IGLV10-54	4.56623	1.44698e-20	5.22103e-20		ENSG00000211945.2	IGHV1-18	2.07981	2.09514e-08	7.62055e-08
ENSG00000102924.7	CBLN1	-1.3394	1.92492e-16	2.12064e-15		ENSG00000203691.2	AC092811.1	0.747801	1.36666e-20	4.93591e-20		ENSG00000273313.1	RBAKDN	-0.853139	2.07037e-08	7.53286e-08
ENSG00000172137.14	CALB2	-0.682487	1.85617e-16	2.04593e-15		ENSG00000167157.9	PRRX2	-0.665421	1.33463e-20	4.82252e-20		ENSG00000021300.9	PLEKHB1	0.782089	2.06296e-08	7.50708e-08
ENSG00000006118.10	TMEM132A	0.766307	1.85199e-16	2.04236e-15		ENSG00000199133.1	MIRLET7D	2.28509	1.25298e-20	4.52962e-20		ENSG00000172927.3	MYEOV	-1.80479	2.05099e-08	7.46825e-08
ENSG00000120075.5	HOXB5	0.846765	1.82505e-16	2.01367e-15		ENSG00000125910.4	S1PR4	0.618681	1.21315e-20	4.38912e-20		ENSG00000130600.11	H19	0.792392	2.00979e-08	7.32642e-08
ENSG00000198598.2	MMP17	-0.700052	1.66832e-16	1.84449e-15		ENSG00000166546.9	BEAN1	0.643001	1.19755e-20	4.33403e-20		ENSG00000200623.1	SNORD18A	1.4772	1.99424e-08	7.27437e-08
ENSG00000166257.4	SCN3B	0.858189	1.62615e-16	1.79879e-15		ENSG00000117090.10	SLAMF1	0.953433	1.18673e-20	4.29557e-20		ENSG00000268734.1	CTB-61M7.2	1.25985	1.96878e-08	7.18494e-08
ENSG00000080546.9	SESN1	0.622368	1.56661e-16	1.73381e-15		ENSG00000229795.2	RPS21P1	-0.780247	1.12705e-20	4.08405e-20		ENSG00000160766.10	GBAP1	0.732215	1.94143e-08	7.08738e-08
ENSG00000267029.3	AC092299.7	4.0393	1.52646e-16	1.69023e-15		ENSG00000077274.7	CAPN6	1.30264	1.10298e-20	3.99872e-20		ENSG00000228863.4	RP11-404F10.2	0.765148	1.9282e-08	7.04022e-08
ENSG00000153563.11	CD8A	1.3683	1.46489e-16	1.62371e-15		ENSG00000166483.6	WEE1	0.59422	1.08849e-20	3.94746e-20		ENSG00000249119.1	MTND6P4	1.49541	1.88783e-08	6.89391e-08
ENSG00000187957.7	DNER	1.37884	1.46408e-16	1.62365e-15		ENSG00000254288.1	RP11-6I2.3	-0.703383	1.07525e-20	3.90252e-20		ENSG00000179097.4	HTR1F	-0.692991	1.84306e-08	6.73689e-08
ENSG00000239839.1	DEFA3	-4.16081	1.45765e-16	1.61735e-15		ENSG00000203684.5	IBA57-AS1	0.640116	1.06384e-20	3.86173e-20		ENSG00000249774.1	CTD-2206G10.2	2.87979	1.83929e-08	6.72416e-08
ENSG00000198185.7	ZNF334	0.909949	1.37684e-16	1.53081e-15		ENSG00000261521.1	RP11-408H20.1	0.956909	9.76712e-21	3.54941e-20		ENSG00000176222.7	ZNF404	0.595288	1.82405e-08	6.67272e-08
ENSG00000262061.1	RP11-1260E13.4	0.893369	1.2643e-16	1.40857e-15		ENSG00000229686.1	SNORD56	1.20606	9.62415e-21	3.49801e-20		ENSG00000259174.1	RP11-1180F24.1	0.963377	1.81183e-08	6.63122e-08
ENSG00000239975.1	IGKV1D-33	4.24142	1.25426e-16	1.3981e-15		ENSG00000172724.7	CCL19	-1.40545	9.43524e-21	3.43044e-20		ENSG00000243264.1	IGKV2D-29	4.67295	1.80988e-08	6.62512e-08
ENSG00000114771.9	AADAC	-2.10861	1.22189e-16	1.36412e-15		ENSG00000185272.9	RBM11	0.750031	9.28382e-21	3.37592e-20		ENSG00000207166.1	SNORA68	0.972793	1.80622e-08	6.61278e-08
ENSG00000259460.1	RP11-128A17.1	0.874694	1.188e-16	1.32715e-15		ENSG00000134539.12	KLRD1	0.715172	9.26902e-21	3.37108e-20		ENSG00000232828.1	AF196970.3	-0.608995	1.80423e-08	6.60655e-08
ENSG00000134247.9	PTGFRN	0.857709	1.18816e-16	1.32715e-15		ENSG00000160883.6	HK3	0.84119	8.5783e-21	3.12185e-20		ENSG00000240399.1	RP1-228P16.1	0.59498	1.73733e-08	6.37077e-08
ENSG00000236751.1	RP1-30G7.2	-1.37479	1.1555e-16	1.292e-15		ENSG00000259194.1	RP11-108K3.4	-3.03757	8.51373e-21	3.09884e-20		ENSG00000269942.1	RP11-29B2.5	-0.669641	1.71368e-08	6.28707e-08
ENSG00000114993.11	RTKN	0.592391	1.14375e-16	1.27951e-15		ENSG00000225706.1	RP11-75C9.1	0.920675	8.10771e-21	2.95247e-20		ENSG00000187116.9	LILRA5	1.13627	1.69856e-08	6.23359e-08
ENSG00000196890.3	HIST3H2BB	3.61412	1.11853e-16	1.25324e-15		ENSG00000243466.1	IGKV1-5	1.95018	7.84057e-21	2.8561e-20		ENSG00000258919.1	RP11-1029J19.4	-1.6347	1.66724e-08	6.12355e-08
ENSG00000153064.7	BANK1	-0.632598	1.0759e-16	1.2061e-15		ENSG00000239948.2	RN7SL368P	1.72091	7.66214e-21	2.79244e-20		ENSG00000100448.3	CTSG	-1.17134	1.633e-08	6.0007e-08
ENSG00000167772.7	ANGPTL4	-0.950953	1.0239e-16	1.14899e-15		ENSG00000141574.3	SECTM1	0.631062	7.24817e-21	2.64325e-20		ENSG00000255893.1	RP11-685N10.1	-0.783935	1.61916e-08	5.95272e-08
ENSG00000013016.10	EHD3	0.762333	9.3448e-17	1.04973e-15		ENSG00000266916.1	CTD-3064H18.1	0.638585	7.12277e-21	2.59794e-20		ENSG00000133878.4	DUSP26	1.33663	1.61668e-08	5.94552e-08
ENSG00000132465.6	IGJ	2.05349	8.91835e-17	1.00234e-15		ENSG00000259172.1	RP11-299G20.2	0.693612	6.97204e-21	2.54418e-20		ENSG00000211659.2	IGLV3-25	2.6149	1.6112e-08	5.92724e-08
ENSG00000161326.8	DUSP14	-0.814406	8.82785e-17	9.92688e-16		ENSG00000136286.10	MYO1G	0.693716	6.47795e-21	2.36614e-20		ENSG00000159388.5	BTG2	0.690575	1.60961e-08	5.92237e-08
ENSG00000239951.1	IGKV3-20	2.39979	8.71923e-17	9.80981e-16		ENSG00000272783.1	RP13-1016M1.2	0.836373	5.49535e-21	2.01238e-20		ENSG00000238369.1	snoU13	-0.942972	1.59304e-08	5.86518e-08
ENSG00000243836.1	WDR86-AS1	1.1829	8.60853e-17	9.69028e-16		ENSG00000230630.1	DNM3OS	0.690226	5.17739e-21	1.89716e-20		ENSG00000105369.5	CD79A	1.19472	1.58976e-08	5.85592e-08
ENSG00000122121.6	XPNPEP2	-1.14869	8.04693e-17	9.06282e-16		ENSG00000168528.7	SERINC2	-0.686767	5.10953e-21	1.87259e-20		ENSG00000258086.1	RP11-753H16.5	-0.887957	1.58081e-08	5.82577e-08
ENSG00000132840.5	BHMT2	-0.711447	7.24848e-17	8.1678e-16		ENSG00000256632.3	RP13-672B3.2	0.610612	5.04647e-21	1.85037e-20		ENSG00000211951.2	IGHV2-26	4.32483	1.57983e-08	5.82402e-08
ENSG00000166250.7	CLMP	-0.628146	7.11241e-17	8.01863e-16		ENSG00000198838.7	RYR3	-0.622167	4.99921e-21	1.83334e-20		ENSG00000196878.8	LAMB3	-1.00291	1.57843e-08	5.81981e-08
ENSG00000226031.1	FGF13-AS1	-1.09761	6.82441e-17	7.69793e-16		ENSG00000229409.1	RP11-494O16.3	-2.72834	4.95372e-21	1.81724e-20		ENSG00000100385.9	IL2RB	0.771023	1.57061e-08	5.79284e-08
ENSG00000211592.2	IGKC	2.09771	6.56262e-17	7.40649e-16		ENSG00000232216.1	IGHV3-43	4.34035	4.90453e-21	1.79977e-20		ENSG00000258951.1	KRT18P7	-0.675799	1.56315e-08	5.7672e-08
ENSG00000231486.3	AC096579.7	2.0958	6.30284e-17	7.1207e-16		ENSG00000185022.7	MAFF	0.638664	4.49691e-21	1.65284e-20		ENSG00000230537.1	RP11-305L7.1	0.68252	1.54917e-08	5.72114e-08
ENSG00000253837.1	RP11-177H13.2	-0.750335	6.13665e-17	6.93655e-16		ENSG00000273001.1	RP11-118K6.3	-0.77362	4.36128e-21	1.60428e-20		ENSG00000273452.1	AC005358.1	-1.0741	1.52691e-08	5.64257e-08
ENSG00000164764.10	SBSPON	1.49745	5.93992e-17	6.71768e-16		ENSG00000241755.1	IGKV1-9	2.54524	3.9744e-21	1.46362e-20		ENSG00000255670.1	RP11-253I19.3	-0.818615	1.50071e-08	5.55026e-08
ENSG00000240834.1	IGKV1D-12	4.91486	5.53403e-17	6.26844e-16		ENSG00000244078.1	RP11-431I8.1	-0.92611	3.87405e-21	1.42735e-20		ENSG00000095066.7	HOOK2	0.693809	1.47358e-08	5.45254e-08
ENSG00000143126.7	CELSR2	0.618162	5.44691e-17	6.1762e-16		ENSG00000257596.1	RP11-968A15.2	0.727793	3.811e-21	1.40503e-20		ENSG00000203684.5	IBA57-AS1	0.677458	1.47036e-08	5.44152e-08
ENSG00000198753.7	PLXNB3	-0.90605	5.12956e-17	5.82244e-16		ENSG00000211938.2	IGHV3-7	1.98941	3.79588e-21	1.39968e-20		ENSG00000173338.8	KCNK7	0.611304	1.45325e-08	5.38342e-08
ENSG00000111371.11	SLC38A1	0.918054	4.77013e-17	5.41729e-16		ENSG00000165376.6	CLDN2	1.00844	3.78317e-21	1.39544e-20		ENSG00000263335.1	AF001548.5	-1.0701	1.44351e-08	5.35168e-08
ENSG00000223350.2	IGLV9-49	5.15563	4.76102e-17	5.40978e-16		ENSG00000117525.9	F3	0.597678	3.58582e-21	1.32329e-20		ENSG00000198835.3	GJC2	0.744856	1.4206e-08	5.27018e-08
ENSG00000272899.1	RP11-309L24.9	1.03883	4.69696e-17	5.33978e-16		ENSG00000259772.2	RP11-16E12.2	-0.87757	3.53934e-21	1.30656e-20		ENSG00000232874.1	RP11-135A1.2	-0.825625	1.41647e-08	5.25567e-08
ENSG00000265559.1	RN7SL652P	3.46468	4.21201e-17	4.79599e-16		ENSG00000234084.1	RP3-388E23.2	-0.640672	3.42443e-21	1.26516e-20		ENSG00000112578.5	BYSL	0.603008	1.3947e-08	5.17829e-08
ENSG00000231121.2	RP1-34H18.1	-1.20649	3.84011e-17	4.38172e-16		ENSG00000124145.5	SDC4	0.779607	3.29519e-21	1.2182e-20		ENSG00000174292.8	TNK1	0.601043	1.39228e-08	5.17052e-08
ENSG00000187134.8	AKR1C1	-0.799921	3.83388e-17	4.37691e-16		ENSG00000146070.12	PLA2G7	-1.32549	3.2724e-21	1.21036e-20		ENSG00000144908.9	ALDH1L1	0.961145	1.39239e-08	5.17052e-08
ENSG00000198719.7	DLL1	0.87935	3.31631e-17	3.79217e-16		ENSG00000209082.1	MT-TL1	0.895681	3.01346e-21	1.11585e-20		ENSG00000271913.1	RP1-111C20.4	0.708199	1.35658e-08	5.04167e-08
ENSG00000163590.9	PPM1L	-0.661085	3.2914e-17	3.76749e-16		ENSG00000145850.4	TIMD4	1.46611	2.80558e-21	1.03904e-20		ENSG00000215014.3	AL645728.1	-0.678384	1.35193e-08	5.02518e-08
ENSG00000196917.4	HCAR1	0.809714	2.75691e-17	3.15902e-16		ENSG00000106211.8	HSPB1	0.643506	2.78854e-21	1.0329e-20		ENSG00000225492.2	GBP1P1	0.676249	1.32638e-08	4.93182e-08
ENSG00000230024.1	RP11-95P13.1	-1.4543	2.51358e-17	2.88477e-16		ENSG00000222788.1	RNU2-38P	-1.20299	2.60718e-21	9.66032e-21		ENSG00000253667.2	RP11-30L15.4	-0.679369	1.30115e-08	4.84038e-08
ENSG00000106123.7	EPHB6	0.727344	2.32669e-17	2.67311e-16		ENSG00000155511.13	GRIA1	1.03595	2.4721e-21	9.16873e-21		ENSG00000164867.6	NOS3	0.674301	1.29476e-08	4.8174e-08
ENSG00000185347.13	C14orf80	-1.18382	2.27496e-17	2.61645e-16		ENSG00000243243.1	AC073130.3	-0.676226	2.37938e-21	8.82771e-21		ENSG00000243961.2	RP5-839B4.8	1.44539	1.28761e-08	4.79156e-08
ENSG00000139329.4	LUM	0.882754	2.11396e-17	2.43515e-16		ENSG00000034053.10	APBA2	0.60848	2.26302e-21	8.40009e-21		ENSG00000128228.4	SDF2L1	0.600617	1.27632e-08	4.75186e-08
ENSG00000155380.7	SLC16A1	0.763904	2.06952e-17	2.38522e-16		ENSG00000267174.1	CTC-510F12.4	0.940455	2.24711e-21	8.34376e-21		ENSG00000269919.1	RP1-134E15.3	1.22832	1.27166e-08	4.73607e-08
ENSG00000229308.1	AC010084.1	-3.47476	1.9915e-17	2.29652e-16		ENSG00000123685.4	BATF3	0.640981	2.17898e-21	8.09339e-21		ENSG00000145850.4	TIMD4	1.52957	1.24695e-08	4.64554e-08
ENSG00000211896.2	IGHG1	2.35261	1.97591e-17	2.27975e-16		ENSG00000210156.1	MT-TK	1.2442	2.12794e-21	7.90512e-21		ENSG00000173372.12	C1QA	0.737341	1.23636e-08	4.60983e-08
ENSG00000211611.2	IGKV6-21	5.31777	1.96104e-17	2.2638e-16		ENSG00000142347.12	MYO1F	0.61002	2.0918e-21	7.77339e-21		ENSG00000273196.1	RP11-717A5.2	-0.986825	1.23456e-08	4.60388e-08
ENSG00000170509.7	HSD17B13	-1.39735	1.92109e-17	2.21886e-16		ENSG00000197882.2	OR7E13P	-0.694327	2.06846e-21	7.68915e-21		ENSG00000122824.6	NUDT10	0.787128	1.21494e-08	4.53294e-08
ENSG00000270132.1	WISP1-OT1	2.27264	1.78044e-17	2.06165e-16		ENSG00000116039.7	ATP6V1B1	0.890568	1.97638e-21	7.35164e-21		ENSG00000111728.6	ST8SIA1	0.860327	1.20254e-08	4.48893e-08
ENSG00000184194.5	GPR173	0.960754	1.63169e-17	1.89367e-16		ENSG00000188820.8	FAM26F	0.670236	1.96575e-21	7.31446e-21		ENSG00000257176.1	RP11-996F15.2	-0.615449	1.18899e-08	4.44263e-08
ENSG00000134533.2	RERG	0.769448	1.50508e-17	1.74766e-16		ENSG00000210194.1	MT-TE	1.15696	1.93987e-21	7.22052e-21		ENSG00000137857.13	DUOX1	0.585119	1.18039e-08	4.41266e-08
ENSG00000112902.7	SEMA5A	0.886948	1.4878e-17	1.72852e-16		ENSG00000228536.1	RP11-392O17.1	-1.18442	1.88669e-21	7.026e-21		ENSG00000267364.1	RP11-47L3.1	0.635877	1.17616e-08	4.39967e-08
ENSG00000258944.1	RP4-647C14.3	0.731865	1.43139e-17	1.66388e-16		ENSG00000237683.5	AL627309.1	0.767213	1.75847e-21	6.5549e-21		ENSG00000010030.9	ETV7	1.05934	1.15444e-08	4.32203e-08
ENSG00000211942.2	IGHV3-13	4.84263	1.189e-17	1.38508e-16		ENSG00000158869.6	FCER1G	0.78462	1.64678e-21	6.14659e-21		ENSG00000266903.1	CTB-171A8.1	-1.25603	1.14349e-08	4.28523e-08
ENSG00000160200.13	CBS	1.06499	1.10515e-17	1.28809e-16		ENSG00000145777.10	TSLP	0.651595	1.6306e-21	6.0872e-21		ENSG00000272783.1	RP13-1016M1.2	0.807275	1.14063e-08	4.27592e-08
ENSG00000171227.6	TMEM37	-0.765777	1.10186e-17	1.28495e-16		ENSG00000270030.1	RP11-326C3.13	0.724304	1.57719e-21	5.89358e-21		ENSG00000211664.2	IGLV2-18	3.86792	1.13962e-08	4.27284e-08
ENSG00000103528.12	SYT17	1.09888	1.04749e-17	1.2222e-16		ENSG00000132821.7	VSTM2L	0.892364	1.54107e-21	5.76144e-21		ENSG00000186847.5	KRT14	-1.30557	1.11941e-08	4.19911e-08
ENSG00000265511.1	RP11-524F11.1	-0.886324	9.87898e-18	1.15391e-16		ENSG00000240801.1	AC132217.4	0.747456	1.52133e-21	5.68949e-21		ENSG00000249138.1	RP11-701P16.1	1.28228	1.05895e-08	3.97625e-08
ENSG00000223658.5	AC011242.6	-0.687498	9.74437e-18	1.14003e-16		ENSG00000202503.1	SNORD34	0.760097	1.46186e-21	5.46978e-21		ENSG00000226580.1	RPL39P40	3.18008	1.0573e-08	3.9707e-08
ENSG00000019991.11	HGF	0.683391	8.96962e-18	1.05052e-16		ENSG00000237781.2	RP11-54A4.2	0.693612	1.44638e-21	5.41362e-21		ENSG00000240654.2	C1QTNF9	1.09482	1.04892e-08	3.94053e-08
ENSG00000118156.8	ZNF541	-1.03832	8.90532e-18	1.04355e-16		ENSG00000254499.1	AC002056.5	-1.2199	1.41874e-21	5.31191e-21		ENSG00000201754.1	SNORD52	0.782061	1.04659e-08	3.93242e-08
ENSG00000211785.1	TRAV12-1	3.58395	7.90067e-18	9.27827e-17		ENSG00000228237.1	EFCAB14-AS1	-0.698472	1.23521e-21	4.62627e-21		ENSG00000206754.1	SNORD101	1.00923	1.0261e-08	3.85794e-08
ENSG00000184226.10	PCDH9	-0.756628	7.79565e-18	9.15989e-17		ENSG00000161055.3	SCGB3A1	0.951371	1.18381e-21	4.43593e-21		ENSG00000115828.11	QPCT	-0.768101	1.02521e-08	3.85524e-08
ENSG00000255701.1	AC090953.1	-0.771057	7.77102e-18	9.13589e-17		ENSG00000215241.3	RP11-266K4.9	0.600979	1.17498e-21	4.40357e-21		ENSG00000198774.3	RASSF9	-0.786488	1.01907e-08	3.83278e-08
ENSG00000253495.1	RP11-99I9.2	-3.46259	7.52835e-18	8.8602e-17		ENSG00000110934.6	BIN2	0.613288	1.15802e-21	4.34145e-21		ENSG00000239419.2	RN7SL535P	-1.02562	1.00852e-08	3.79499e-08
ENSG00000226403.1	RP11-31F19.1	1.2105	7.35549e-18	8.66145e-17		ENSG00000133874.1	RNF122	0.865736	1.00322e-21	3.77037e-21		ENSG00000200779.1	RNU6-105P	-1.11305	9.64577e-09	3.6362e-08
ENSG00000257017.4	HP	2.0939	6.56834e-18	7.73874e-17		ENSG00000167286.5	CD3D	0.909503	9.1607e-22	3.44679e-21		ENSG00000271811.1	RP1-79C4.4	-1.08302	9.22285e-09	3.48136e-08
ENSG00000121039.5	RDH10	0.965782	6.44562e-18	7.59952e-17		ENSG00000229481.1	CTD-2554C21.3	0.653968	9.08634e-22	3.41938e-21		ENSG00000183918.10	SH2D1A	0.966964	9.17893e-09	3.4665e-08
ENSG00000273010.1	RP11-96K19.5	-0.668205	6.44668e-18	7.59952e-17		ENSG00000264991.1	AP001205.1	1.02135	8.95233e-22	3.37006e-21		ENSG00000255318.1	RP11-655M14.13	-0.817447	8.88205e-09	3.35937e-08
ENSG00000131097.2	HIGD1B	1.07664	6.30828e-18	7.44446e-17		ENSG00000270066.2	SCARNA2	-0.83614	8.91652e-22	3.35713e-21		ENSG00000135842.12	FAM129A	-0.637091	8.79407e-09	3.3272e-08
ENSG00000133985.2	TTC9	1.00411	6.01282e-18	7.09964e-17		ENSG00000205584.6	AC005488.11	-0.640686	7.77316e-22	2.93002e-21		ENSG00000216331.1	HIST1H1PS1	3.48435	8.73642e-09	3.30648e-08
ENSG00000170500.8	LONRF2	0.949782	5.98835e-18	7.07459e-17		ENSG00000249138.1	RP11-701P16.1	1.28736	7.63976e-22	2.88069e-21		ENSG00000137809.12	ITGA11	-0.896035	8.6776e-09	3.28531e-08
ENSG00000099994.10	SUSD2	0.990017	5.24713e-18	6.20567e-17		ENSG00000131435.8	PDLIM4	0.720742	7.51494e-22	2.83502e-21		ENSG00000206384.6	COL6A6	1.49182	8.49552e-09	3.21904e-08
ENSG00000107742.8	SPOCK2	0.869151	4.94793e-18	5.8646e-17		ENSG00000143851.11	PTPN7	0.659064	7.17714e-22	2.70848e-21		ENSG00000253476.1	RP11-395I14.2	-0.633827	8.46056e-09	3.20686e-08
ENSG00000180660.6	MAB21L1	-1.41782	4.65321e-18	5.52432e-17		ENSG00000197565.11	COL4A6	-0.864382	7.12326e-22	2.68859e-21		ENSG00000118004.13	COLEC11	0.869661	8.45967e-09	3.20686e-08
ENSG00000233608.2	TWIST2	-0.671854	3.78996e-18	4.5044e-17		ENSG00000243449.2	C4orf48	0.935598	7.11859e-22	2.68727e-21		ENSG00000237422.1	RP11-305L7.3	-0.868461	8.39377e-09	3.18418e-08
ENSG00000151067.16	CACNA1C	0.796935	3.77108e-18	4.48686e-17		ENSG00000267607.1	CTD-2369P2.8	0.97564	6.55507e-22	2.47823e-21		ENSG00000204252.8	HLA-DOA	-0.726373	8.3812e-09	3.17994e-08
ENSG00000213934.5	HBG1	-5.54415	3.7571e-18	4.47267e-17		ENSG00000137558.3	PI15	1.68086	5.54214e-22	2.09979e-21		ENSG00000175606.6	TMEM70	0.627301	8.25283e-09	3.13227e-08
ENSG00000198732.6	SMOC1	-1.59867	3.50068e-18	4.16971e-17		ENSG00000233677.1	DDX39BP1	-2.83479	5.49153e-22	2.08096e-21		ENSG00000234084.1	RP3-388E23.2	-0.659536	8.15922e-09	3.0988e-08
ENSG00000106809.6	OGN	1.3549	3.4659e-18	4.13055e-17		ENSG00000258469.1	CHMP4BP1	0.962617	5.48592e-22	2.07952e-21		ENSG00000247095.2	MIR210HG	-1.07409	8.14774e-09	3.09546e-08
ENSG00000261399.1	LA16c-329F2.1	1.75874	3.41333e-18	4.07013e-17		ENSG00000114812.8	VIPR1	-0.874135	4.92877e-22	1.87112e-21		ENSG00000246982.2	RP1-179N16.6	0.726662	8.03716e-09	3.05598e-08
ENSG00000165092.8	ALDH1A1	0.789246	3.32727e-18	3.97188e-17		ENSG00000181104.6	F2R	-0.657322	4.79696e-22	1.82138e-21		ENSG00000197540.3	GZMM	0.808605	7.89333e-09	3.0028e-08
ENSG00000114115.5	RBP1	1.00097	3.15004e-18	3.76237e-17		ENSG00000256546.1	AC156455.1	0.707881	4.51061e-22	1.71408e-21		ENSG00000249835.2	VCAN-AS1	-0.862824	7.86229e-09	2.99249e-08
ENSG00000203930.6	LINC00632	-1.08444	3.12377e-18	3.73305e-17		ENSG00000130234.6	ACE2	1.34797	4.26779e-22	1.62294e-21		ENSG00000226012.1	AP001434.2	-3.76258	7.83254e-09	2.98215e-08
ENSG00000177363.4	LRRN4CL	0.716154	3.03152e-18	3.6248e-17		ENSG00000211964.2	IGHV3-48	2.20994	4.20125e-22	1.59838e-21		ENSG00000223652.2	AC106786.1	0.930869	7.48637e-09	2.8532e-08
ENSG00000167371.12	PRRT2	0.949055	2.78448e-18	3.33309e-17		ENSG00000115604.6	IL18R1	0.6845	4.19121e-22	1.59482e-21		ENSG00000232415.1	CTB-51J22.1	-0.764793	7.45943e-09	2.84341e-08
ENSG00000085563.10	ABCB1	0.977836	2.63147e-18	3.15167e-17		ENSG00000244953.1	RP11-613D13.8	0.992576	4.17171e-22	1.58793e-21		ENSG00000114948.8	ADAM23	0.654286	7.41365e-09	2.8269e-08
ENSG00000105707.9	HPN	0.661602	2.61687e-18	3.13591e-17		ENSG00000264294.1	SNORD55	0.729215	4.05695e-22	1.54553e-21		ENSG00000171766.11	GATM	-0.71752	7.40437e-09	2.82383e-08
ENSG00000172927.3	MYEOV	-2.61756	2.49609e-18	2.99448e-17		ENSG00000160588.5	MPZL3	0.692175	3.34834e-22	1.27686e-21		ENSG00000188229.5	TUBB4B	0.729299	7.3505e-09	2.80423e-08
ENSG00000270134.1	RP11-324E6.9	0.857944	2.45414e-18	2.94904e-17		ENSG00000158246.7	FAM46B	-0.918143	3.16786e-22	1.20904e-21		ENSG00000143119.8	CD53	0.664436	7.29281e-09	2.78361e-08
ENSG00000233695.1	GAS6-AS1	0.600576	2.39648e-18	2.88295e-17		ENSG00000273196.1	RP11-717A5.2	-1.00525	3.09451e-22	1.18164e-21		ENSG00000246523.3	RP11-736K20.6	0.691907	7.24483e-09	2.76622e-08
ENSG00000243738.2	RN7SL181P	3.42177	2.18219e-18	2.62806e-17		ENSG00000219438.4	FAM19A5	-1.04598	3.03937e-22	1.16117e-21		ENSG00000273213.1	RP5-998N21.10	1.07666	7.16678e-09	2.73825e-08
ENSG00000255191.1	RP11-626H12.1	3.86796	2.13895e-18	2.57743e-17		ENSG00000266651.1	RP11-138I1.3	0.808624	3.02396e-22	1.15547e-21		ENSG00000170262.8	MRAP	0.949646	7.02473e-09	2.68712e-08
ENSG00000211653.2	IGLV1-40	2.72155	2.0915e-18	2.52164e-17		ENSG00000256249.1	RP11-324E6.6	0.967916	2.78322e-22	1.06509e-21		ENSG00000221994.6	ZNF630	0.59356	6.90017e-09	2.64176e-08
ENSG00000250305.4	KIAA1456	0.640342	2.02743e-18	2.44575e-17		ENSG00000141505.7	ASGR1	0.624157	2.75964e-22	1.05624e-21		ENSG00000223813.2	AC007255.8	1.03586	6.81831e-09	2.61252e-08
ENSG00000254680.1	RP11-265D17.2	0.966118	2.00665e-18	2.42204e-17		ENSG00000200121.1	Y_RNA	0.720344	2.72968e-22	1.04512e-21		ENSG00000272927.1	RP11-1191J2.5	1.01165	6.68095e-09	2.56118e-08
ENSG00000102265.7	TIMP1	1.42692	1.83235e-18	2.21328e-17		ENSG00000183549.6	ACSM5	-0.696379	2.54686e-22	9.76104e-22		ENSG00000259827.1	RP11-343H19.2	1.41908	6.35929e-09	2.44032e-08
ENSG00000232891.1	RP11-136K14.1	-3.90826	1.75174e-18	2.11789e-17		ENSG00000172575.7	RASGRP1	0.825604	2.54094e-22	9.73997e-22		ENSG00000186281.8	GPAT2	0.63211	6.34326e-09	2.43458e-08
ENSG00000273077.1	RP11-130C6.1	-3.42912	1.71701e-18	2.07706e-17		ENSG00000136250.7	AOAH	0.708641	2.34367e-22	8.99434e-22		ENSG00000138166.5	DUSP5	0.922623	6.248e-09	2.39883e-08
ENSG00000263772.1	RP11-549B18.3	-3.4212	1.62181e-18	1.96299e-17		ENSG00000110876.8	SELPLG	0.68865	2.15153e-22	8.26252e-22		ENSG00000113070.6	HBEGF	0.925753	6.23206e-09	2.39311e-08
ENSG00000053438.7	NNAT	-1.26234	1.51659e-18	1.83665e-17		ENSG00000251836.1	U3	-3.13291	2.08264e-22	8.00064e-22		ENSG00000203727.3	SAMD5	0.816351	6.21679e-09	2.38765e-08
ENSG00000206190.7	ATP10A	-1.04974	1.49431e-18	1.81068e-17		ENSG00000077616.6	NAALAD2	0.642842	1.97175e-22	7.57849e-22		ENSG00000269227.1	RP11-345P4.6	-0.717805	6.17371e-09	2.37189e-08
ENSG00000257141.1	RP11-554D14.7	-3.67371	1.4815e-18	1.79617e-17		ENSG00000228863.4	RP11-404F10.2	0.812955	1.95747e-22	7.52612e-22		ENSG00000249685.1	RP11-360F5.3	-0.744257	6.04233e-09	2.32455e-08
ENSG00000171408.9	PDE7B	0.765438	1.42581e-18	1.72961e-17		ENSG00000250986.1	AC141928.1	-0.947913	1.9302e-22	7.42375e-22		ENSG00000226833.1	AC097724.3	-0.853389	5.9679e-09	2.29745e-08
ENSG00000213413.2	PVRIG	0.783912	9.10572e-19	1.10831e-17		ENSG00000213889.6	PPM1N	0.608523	1.87072e-22	7.19863e-22		ENSG00000186594.8	MIR22HG	0.969784	5.94047e-09	2.28805e-08
ENSG00000250303.2	RP11-356J5.12	-0.840401	8.98044e-19	1.09367e-17		ENSG00000186998.11	EMID1	0.70154	1.83081e-22	7.04742e-22		ENSG00000171617.9	ENC1	0.591491	5.89199e-09	2.27129e-08
ENSG00000112837.12	TBX18	-0.804321	8.83118e-19	1.0761e-17		ENSG00000100344.6	PNPLA3	-1.26908	1.74008e-22	6.7027e-22		ENSG00000123080.6	CDKN2C	0.714643	5.88814e-09	2.27019e-08
ENSG00000078114.14	NEBL	1.02211	8.41902e-19	1.02645e-17		ENSG00000090339.4	ICAM1	0.987509	1.73006e-22	6.66635e-22		ENSG00000183160.8	TMEM119	-0.8608	5.58578e-09	2.15835e-08
ENSG00000206120.7	EGFEM1P	1.10731	8.04831e-19	9.82356e-18		ENSG00000171658.4	RP11-443P15.2	-1.00235	1.67872e-22	6.47289e-22		ENSG00000112541.9	PDE10A	0.634311	5.52089e-09	2.13399e-08
ENSG00000134070.4	IRAK2	-0.840129	7.66044e-19	9.36066e-18		ENSG00000108379.5	WNT3	0.72535	1.66575e-22	6.42397e-22		ENSG00000227953.2	RP11-439E19.3	-0.723413	5.45037e-09	2.10816e-08
ENSG00000267765.1	CTD-3193K9.3	0.813277	7.47129e-19	9.13467e-18		ENSG00000061455.10	PRDM6	0.688971	1.6339e-22	6.30433e-22		ENSG00000104783.7	KCNN4	-0.878469	5.39564e-09	2.08805e-08
ENSG00000134121.5	CHL1	-0.705617	7.10402e-19	8.69051e-18		ENSG00000260579.1	RP11-382A20.2	-0.652834	1.61652e-22	6.2383e-22		ENSG00000273328.1	RP11-141M3.5	-0.75334	5.3828e-09	2.08343e-08
ENSG00000233117.2	LINC00702	-1.18117	6.65316e-19	8.14356e-18		ENSG00000240929.2	HIST2H2BB	1.10647	1.59492e-22	6.15704e-22		ENSG00000229759.1	MRPS18AP1	-0.856462	5.28262e-09	2.04604e-08
ENSG00000149716.8	ORAOV1	-0.633678	6.57443e-19	8.05627e-18		ENSG00000215845.6	TSTD1	0.707993	1.59145e-22	6.14467e-22		ENSG00000237541.3	HLA-DQA2	-1.48955	5.19128e-09	2.01169e-08
ENSG00000257184.2	RP1-170O19.20	-1.64067	6.12294e-19	7.50726e-18		ENSG00000225698.2	IGHV3-72	2.05679	1.5552e-22	6.00875e-22		ENSG00000269902.1	RP6-99M1.3	1.7098	5.1724e-09	2.00471e-08
ENSG00000250126.1	RP13-884E18.2	-3.67316	5.32217e-19	6.53651e-18		ENSG00000240050.1	RP1-93H18.1	-0.585933	1.54715e-22	5.97867e-22		ENSG00000199631.1	SNORD33	0.898808	5.10736e-09	1.98084e-08
ENSG00000196805.6	SPRR2B	4.32512	4.51938e-19	5.55684e-18		ENSG00000132693.8	CRP	1.79248	1.52245e-22	5.8842e-22		ENSG00000261754.2	CTC-523E23.1	0.756868	5.095e-09	1.97639e-08
ENSG00000112562.14	SMOC2	1.11093	4.06749e-19	5.00689e-18		ENSG00000273017.1	AP000240.9	0.75612	1.47173e-22	5.6901e-22		ENSG00000261101.1	RP4-545K15.5	-0.659907	4.86891e-09	1.89125e-08
ENSG00000084674.9	APOB	-1.47964	4.06394e-19	5.00535e-18		ENSG00000134531.5	EMP1	0.664208	1.39983e-22	5.41853e-22		ENSG00000273483.1	RP4-671G15.2	0.719537	4.85817e-09	1.8874e-08
ENSG00000074181.4	NOTCH3	-0.798567	4.01566e-19	4.9487e-18		ENSG00000211664.2	IGLV2-18	4.30506	1.36222e-22	5.27831e-22		ENSG00000006016.6	CRLF1	-0.883585	4.74731e-09	1.84621e-08
ENSG00000174292.8	TNK1	1.07716	3.80987e-19	4.69776e-18		ENSG00000017483.10	SLC38A5	1.00497	1.32564e-22	5.1392e-22		ENSG00000254453.1	NAV2-AS2	-0.935376	4.61475e-09	1.79558e-08
ENSG00000048052.17	HDAC9	-0.619055	3.29753e-19	4.07065e-18		ENSG00000041982.10	TNC	-1.37079	1.31574e-22	5.10168e-22		ENSG00000213613.2	RP11-380G5.3	-0.734783	4.56915e-09	1.77874e-08
ENSG00000175879.7	HOXD8	-0.751284	2.78605e-19	3.44512e-18		ENSG00000197540.3	GZMM	0.828192	1.30787e-22	5.07202e-22		ENSG00000256249.1	RP11-324E6.6	1.03563	4.54317e-09	1.7693e-08
ENSG00000019549.4	SNAI2	0.919765	2.50827e-19	3.10516e-18		ENSG00000173114.8	LRRN3	-0.905228	1.09776e-22	4.26296e-22		ENSG00000236066.1	RP11-389O22.1	1.03361	4.54336e-09	1.7693e-08
ENSG00000152642.6	GPD1L	0.741326	2.4154e-19	2.99189e-18		ENSG00000187957.7	DNER	1.09804	1.09588e-22	4.25641e-22		ENSG00000158869.6	FCER1G	0.81995	4.53788e-09	1.76777e-08
ENSG00000225126.1	RP4-549F15.1	3.61252	2.38432e-19	2.95508e-18		ENSG00000161888.7	SPC24	0.7921	1.08728e-22	4.22444e-22		ENSG00000227039.2	ITGB2-AS1	0.742755	4.39692e-09	1.71608e-08
ENSG00000234793.1	AC114730.7	0.68271	2.31566e-19	2.87162e-18		ENSG00000269951.1	RP11-797A18.6	0.763174	1.06654e-22	4.14454e-22		ENSG00000255398.2	HCAR3	1.03972	4.34338e-09	1.69576e-08
ENSG00000173083.10	HPSE	1.19967	2.24894e-19	2.79048e-18		ENSG00000047617.10	ANO2	0.59115	1.06594e-22	4.14292e-22		ENSG00000025423.7	HSD17B6	1.60268	4.24921e-09	1.66012e-08
ENSG00000267272.1	LINC01140	-0.666703	2.11951e-19	2.63139e-18		ENSG00000232545.1	KB-318B8.7	-0.753752	1.04179e-22	4.05113e-22		ENSG00000271754.1	RP3-337H4.9	0.903623	4.21593e-09	1.64797e-08
ENSG00000170954.7	ZNF415	0.702731	1.96563e-19	2.44175e-18		ENSG00000185112.4	FAM43A	0.665057	1.0247e-22	3.98535e-22		ENSG00000143226.9	FCGR2A	0.773103	4.18383e-09	1.63654e-08
ENSG00000214810.4	CYCSP55	3.52671	1.71416e-19	2.13058e-18		ENSG00000215244.2	RP11-563J2.2	0.773162	9.70629e-23	3.7757e-22		ENSG00000128849.9	CGNL1	0.918882	4.18317e-09	1.63654e-08
ENSG00000182218.5	HHIPL1	0.737287	1.68357e-19	2.09376e-18		ENSG00000171766.11	GATM	-0.722324	9.67201e-23	3.763e-22		ENSG00000250848.1	CTD-2083E4.5	-0.636417	4.13117e-09	1.61705e-08
ENSG00000111087.5	GLI1	-1.21581	1.58318e-19	1.97004e-18		ENSG00000205360.5	MT1CP	3.33221	8.55365e-23	3.3347e-22		ENSG00000167695.10	FAM57A	0.614756	4.1226e-09	1.61397e-08
ENSG00000271778.1	RP11-379F4.8	1.53631	1.26499e-19	1.58044e-18		ENSG00000269930.1	RP11-932O9.9	0.774456	8.0358e-23	3.13549e-22		ENSG00000171596.6	NMUR1	-0.759872	3.99761e-09	1.56611e-08
ENSG00000164920.5	OSR2	-1.00163	1.2511e-19	1.56398e-18		ENSG00000255398.2	HCAR3	0.987376	7.95492e-23	3.10551e-22		ENSG00000201176.1	RNU6-853P	-2.70422	3.88894e-09	1.52406e-08
ENSG00000265971.1	RP11-269G24.6	-3.53716	1.1975e-19	1.4987e-18		ENSG00000188229.5	TUBB4B	0.695954	7.68664e-23	3.00129e-22		ENSG00000180044.3	C3orf80	-0.787122	3.83162e-09	1.50262e-08
ENSG00000263707.1	RP11-597M12.1	1.10299	1.11333e-19	1.39417e-18		ENSG00000175183.5	CSRP2	-0.603125	7.54049e-23	2.94473e-22		ENSG00000211943.2	IGHV3-15	1.99089	3.82736e-09	1.50121e-08
ENSG00000272175.1	RP4-657D16.6	-3.47095	9.84713e-20	1.23524e-18		ENSG00000007312.8	CD79B	0.603883	7.32992e-23	2.86348e-22		ENSG00000250899.3	RP11-253E3.3	0.810685	3.74383e-09	1.46971e-08
ENSG00000221866.5	PLXNA4	-0.754937	9.83474e-20	1.2344e-18		ENSG00000137809.12	ITGA11	-0.903771	7.32174e-23	2.86077e-22		ENSG00000268903.1	RP11-34P13.15	0.743265	3.71569e-09	1.45916e-08
ENSG00000243403.1	RP11-330L19.1	3.79943	9.73563e-20	1.22267e-18		ENSG00000231991.3	ANXA2P2	-0.59337	6.99022e-23	2.73357e-22		ENSG00000165507.8	C10orf10	-0.778422	3.69591e-09	1.45164e-08
ENSG00000211644.2	IGLV1-51	2.44084	9.67757e-20	1.21608e-18		ENSG00000088320.3	REM1	-0.678085	6.97698e-23	2.72886e-22		ENSG00000265489.1	RP11-1090M7.1	-1.18142	3.67559e-09	1.44416e-08
ENSG00000253328.2	SUMO2P19	-3.4553	7.98233e-20	1.00364e-18		ENSG00000259775.1	RP11-45P15.4	-0.666294	6.72454e-23	2.63103e-22		ENSG00000100336.13	APOL4	1.12709	3.65994e-09	1.43826e-08
ENSG00000255905.1	AL391319.1	1.1548	7.31069e-20	9.19723e-19		ENSG00000255100.1	RP11-21L23.3	-0.795799	6.16842e-23	2.41592e-22		ENSG00000131979.14	GCH1	0.75229	3.60005e-09	1.41618e-08
ENSG00000103485.13	QPRT	0.998753	7.02431e-20	8.84208e-19		ENSG00000169271.1	HSPB3	-1.93491	6.15356e-23	2.41051e-22		ENSG00000177542.6	SLC25A22	0.695655	3.50459e-09	1.37958e-08
ENSG00000255340.1	RP11-484D2.5	3.75079	5.6313e-20	7.10093e-19		ENSG00000243384.1	RP11-475O23.2	1.5694	5.01962e-23	1.96902e-22		ENSG00000272533.1	SNORA28	1.2277	3.49216e-09	1.37492e-08
ENSG00000117266.11	CDK18	0.996382	5.51104e-20	6.95333e-19		ENSG00000119681.7	LTBP2	-0.602597	4.79298e-23	1.8814e-22		ENSG00000137501.12	SYTL2	-0.782768	3.49041e-09	1.37447e-08
ENSG00000113448.12	PDE4D	1.06794	5.34493e-20	6.74767e-19		ENSG00000230024.1	RP11-95P13.1	-1.25129	4.40864e-23	1.73292e-22		ENSG00000144655.10	CSRNP1	0.749509	3.42019e-09	1.34844e-08
ENSG00000188153.8	COL4A5	1.04905	4.66863e-20	5.8973e-19		ENSG00000126860.7	EVI2A	0.691813	4.31745e-23	1.69795e-22		ENSG00000160180.14	TFF3	1.28265	3.33663e-09	1.31686e-08
ENSG00000269902.1	RP6-99M1.3	-3.97208	4.59438e-20	5.80689e-19		ENSG00000104490.13	NCALD	0.674518	4.07214e-23	1.60285e-22		ENSG00000168490.9	PHYHIP	0.811304	3.29227e-09	1.30025e-08
ENSG00000082512.10	TRAF5	0.613429	4.47718e-20	5.66205e-19		ENSG00000203999.4	RP11-290F20.1	0.829849	3.77522e-23	1.48726e-22		ENSG00000260868.1	RP11-394I13.1	-0.847188	3.23657e-09	1.27936e-08
ENSG00000267852.1	CTB-133G6.2	3.66446	4.26996e-20	5.40314e-19		ENSG00000227218.3	RP11-203J24.8	0.632042	3.60588e-23	1.42153e-22		ENSG00000181104.6	F2R	-0.704388	3.11173e-09	1.23171e-08
ENSG00000223505.2	RP11-397P13.7	-3.63309	4.21897e-20	5.34173e-19		ENSG00000271670.1	RP11-95I16.4	-0.663863	3.23332e-23	1.27554e-22		ENSG00000069399.8	BCL3	0.81628	3.10218e-09	1.22836e-08
ENSG00000227407.1	AC008746.3	-4.02724	3.78189e-20	4.79113e-19		ENSG00000197182.8	FLJ27365	0.759195	3.21642e-23	1.26909e-22		ENSG00000205360.5	MT1CP	3.20809	3.08719e-09	1.22285e-08
ENSG00000160766.10	GBAP1	0.705384	3.41715e-20	4.33411e-19		ENSG00000146722.7	AC006014.8	-0.617918	2.81635e-23	1.11392e-22		ENSG00000170961.6	HAS2	1.07849	3.04396e-09	1.20677e-08
ENSG00000118898.11	PPL	-1.21056	3.27944e-20	4.16187e-19		ENSG00000101445.5	PPP1R16B	0.688097	2.66199e-23	1.05433e-22		ENSG00000105928.9	DFNA5	0.642675	2.88158e-09	1.14378e-08
ENSG00000072195.10	SPEG	1.803	2.97606e-20	3.77907e-19		ENSG00000211663.2	IGLV3-19	2.58895	2.64127e-23	1.04631e-22		ENSG00000249992.1	TMEM158	0.951539	2.85291e-09	1.13279e-08
ENSG00000087510.5	TFAP2C	1.37805	2.83935e-20	3.61181e-19		ENSG00000200259.1	SNORD35A	0.687008	2.52934e-23	1.00249e-22		ENSG00000251675.1	CTC-458I2.2	0.656145	2.85241e-09	1.13279e-08
ENSG00000269574.1	CTD-2611O12.7	3.65593	2.73716e-20	3.48386e-19		ENSG00000232725.1	U52111.14	-0.732343	2.52121e-23	9.99436e-23		ENSG00000188483.6	IER5L	0.866162	2.82714e-09	1.12334e-08
ENSG00000103855.13	CD276	-0.61024	2.53492e-20	3.23024e-19		ENSG00000254615.2	RP11-395G23.3	0.629957	2.46747e-23	9.78813e-23		ENSG00000107968.5	MAP3K8	0.736016	2.81929e-09	1.12042e-08
ENSG00000042062.7	FAM65C	0.761138	2.52426e-20	3.21855e-19		ENSG00000201778.1	Y_RNA	0.792791	2.18097e-23	8.66063e-23		ENSG00000240373.1	SEC62-AS1	-0.801388	2.81816e-09	1.12016e-08
ENSG00000105928.9	DFNA5	0.905758	2.39815e-20	3.05955e-19		ENSG00000117122.9	MFAP2	-0.763574	1.89427e-23	7.53263e-23		ENSG00000258615.1	RP11-725G5.3	-2.93173	2.75281e-09	1.09514e-08
ENSG00000122420.5	PTGFR	-1.43691	2.38579e-20	3.04556e-19		ENSG00000135547.4	HEY2	-0.863163	1.82267e-23	7.25548e-23		ENSG00000179909.11	ZNF154	0.602399	2.73453e-09	1.08824e-08
ENSG00000187260.11	WDR86	0.828156	2.30498e-20	2.94414e-19		ENSG00000262061.1	RP11-1260E13.4	0.731686	1.78407e-23	7.1043e-23		ENSG00000211938.2	IGHV3-7	1.92023	2.58974e-09	1.03206e-08
ENSG00000100767.11	PAPLN	0.765358	2.28032e-20	2.91435e-19		ENSG00000261193.1	RP11-863P13.5	1.37348	1.77584e-23	7.07398e-23		ENSG00000135083.10	CCNJL	0.721992	2.50887e-09	1.00123e-08
ENSG00000092096.10	SLC22A17	0.607417	2.24172e-20	2.86671e-19		ENSG00000269738.1	AL162424.1	1.57694	1.77176e-23	7.05895e-23		ENSG00000172236.12	TPSAB1	-0.843057	2.4627e-09	9.83317e-09
ENSG00000254709.2	IGLL5	2.47482	2.23709e-20	2.86247e-19		ENSG00000241362.2	RPL36AP43	-0.849576	1.73428e-23	6.91443e-23		ENSG00000106976.14	DNM1	-0.613751	2.45374e-09	9.79911e-09
ENSG00000135744.7	AGT	1.40539	2.18141e-20	2.79288e-19		ENSG00000273008.1	RP11-351D16.3	-0.639631	1.73175e-23	6.90555e-23		ENSG00000256712.1	RP11-785H5.2	0.586244	2.38628e-09	9.53971e-09
ENSG00000211675.2	IGLC1	2.48921	2.02029e-20	2.58811e-19		ENSG00000143171.8	RXRG	1.04201	1.66352e-23	6.63927e-23		ENSG00000234789.1	RP11-483H20.4	0.930718	2.35288e-09	9.4078e-09
ENSG00000187554.7	TLR5	0.631385	1.92361e-20	2.46572e-19		ENSG00000240322.2	RN7SL481P	-0.84041	1.64173e-23	6.55347e-23		ENSG00000273373.1	RP5-1074L1.4	-0.618399	2.32749e-09	9.30955e-09
ENSG00000173698.13	GPR64	1.22391	1.86989e-20	2.39827e-19		ENSG00000255449.1	RP11-91P24.6	-0.686753	1.63769e-23	6.53845e-23		ENSG00000106484.10	MEST	0.95628	2.30895e-09	9.237e-09
ENSG00000249242.3	TMEM150C	-0.586106	1.77455e-20	2.27735e-19		ENSG00000235169.3	SMIM1	0.804752	1.62509e-23	6.48928e-23		ENSG00000267157.1	CTB-54O9.9	0.665181	2.27528e-09	9.11028e-09
ENSG00000269640.1	CTD-2521M24.9	0.63271	1.68189e-20	2.1597e-19		ENSG00000135083.10	CCNJL	0.753355	1.4831e-23	5.93164e-23		ENSG00000198286.5	CARD11	0.718277	2.21425e-09	8.87524e-09
ENSG00000143184.4	XCL1	1.42574	1.63656e-20	2.10273e-19		ENSG00000211829.2	TRDC	1.04313	1.46141e-23	5.84589e-23		ENSG00000242265.1	PEG10	0.860954	2.206e-09	8.84526e-09
ENSG00000120658.8	ENOX1	0.926807	1.58664e-20	2.04102e-19		ENSG00000117115.8	PADI2	0.995033	1.40574e-23	5.62618e-23		ENSG00000203855.6	HSD3BP4	1.25053	2.12365e-09	8.52406e-09
ENSG00000259368.1	RP11-64K12.4	3.87105	1.47832e-20	1.9028e-19		ENSG00000147606.4	SLC26A7	1.02644	1.36312e-23	5.45939e-23		ENSG00000107731.8	UNC5B	0.669527	2.08414e-09	8.37427e-09
ENSG00000003137.4	CYP26B1	-0.821887	1.45844e-20	1.87833e-19		ENSG00000206910.1	SNORA29	0.944382	1.34e-23	5.36963e-23		ENSG00000168140.4	VASN	-0.627898	2.05292e-09	8.25173e-09
ENSG00000270119.1	RP11-301J7.8	5.35381	1.4358e-20	1.85027e-19		ENSG00000188707.4	ZBED6CL	0.612482	1.32458e-23	5.30971e-23		ENSG00000273245.1	RP11-434P11.2	-0.876904	2.00706e-09	8.07591e-09
ENSG00000131386.13	GALNT15	-0.790885	1.36985e-20	1.76738e-19		ENSG00000260166.1	RP11-863P13.6	1.71959	1.17118e-23	4.70304e-23		ENSG00000240322.2	RN7SL481P	-0.81261	1.95913e-09	7.88858e-09
ENSG00000165821.7	SALL2	1.01999	1.36606e-20	1.76354e-19		ENSG00000112578.5	BYSL	0.592401	9.74169e-24	3.91671e-23		ENSG00000143494.11	VASH2	0.825167	1.92384e-09	7.75468e-09
ENSG00000104415.9	WISP1	2.09899	1.27152e-20	1.64246e-19		ENSG00000121905.5	HPCA	0.621713	8.53068e-24	3.43405e-23		ENSG00000202538.1	RNU4-2	-1.24075	1.88266e-09	7.59539e-09
ENSG00000259134.1	LINC00924	1.14594	1.17414e-20	1.51758e-19		ENSG00000260259.1	RP11-368I7.4	0.739363	8.52909e-24	3.43401e-23		ENSG00000256576.1	RP13-977J11.2	0.695777	1.87741e-09	7.57823e-09
ENSG00000255916.1	RP13-895J2.7	4.97742	8.33459e-21	1.07853e-19		ENSG00000241634.1	RP11-381E24.1	-0.832337	7.2383e-24	2.91842e-23		ENSG00000179820.11	MYADM	0.600961	1.80502e-09	7.29375e-09
ENSG00000258450.1	RP11-649E7.7	3.74504	8.29361e-21	1.07387e-19		ENSG00000213433.5	RP11-54C4.1	-0.660566	6.96424e-24	2.8104e-23		ENSG00000082482.9	KCNK2	-1.1058	1.78189e-09	7.20411e-09
ENSG00000185761.6	ADAMTSL5	1.08132	7.49099e-21	9.71101e-20		ENSG00000122367.15	LDB3	-0.837625	6.693e-24	2.70189e-23		ENSG00000152137.2	HSPB8	0.605981	1.75159e-09	7.08412e-09
ENSG00000172260.9	NEGR1	0.64244	7.11995e-21	9.23553e-20		ENSG00000243000.1	RP11-504P24.3	-0.925488	6.67503e-24	2.69511e-23		ENSG00000146469.8	VIP	0.842575	1.74793e-09	7.07055e-09
ENSG00000143369.10	ECM1	-0.895232	6.45156e-21	8.37353e-20		ENSG00000104356.6	POP1	0.622866	6.66232e-24	2.69046e-23		ENSG00000238862.1	SNORD19B	0.784311	1.72862e-09	6.9974e-09
ENSG00000178033.5	FAM26E	-0.66123	6.08452e-21	7.91133e-20		ENSG00000118520.9	ARG1	1.20206	5.63717e-24	2.2813e-23		ENSG00000140379.7	BCL2A1	1.30619	1.70389e-09	6.90096e-09
ENSG00000183837.8	PNMA3	-1.20492	5.97093e-21	7.76829e-20		ENSG00000174672.11	BRSK2	0.750214	5.48901e-24	2.22174e-23		ENSG00000163508.8	EOMES	1.02526	1.70043e-09	6.88817e-09
ENSG00000254632.1	RP11-21L23.4	4.19445	5.79438e-21	7.54312e-20		ENSG00000271967.1	RP11-134K13.4	-0.741485	5.3434e-24	2.16318e-23		ENSG00000117707.11	PROX1	1.02239	1.65001e-09	6.68982e-09
ENSG00000261916.1	RP11-235E17.4	-3.50698	5.41822e-21	7.05766e-20		ENSG00000271762.1	RP11-213H15.4	1.49153	5.0444e-24	2.04286e-23		ENSG00000264147.1	MIR4763	1.8651	1.55459e-09	6.31529e-09
ENSG00000262745.1	CTD-2377D24.8	4.50761	4.22793e-21	5.51384e-20		ENSG00000135324.5	MRAP2	-1.00875	4.73072e-24	1.91753e-23		ENSG00000257453.1	RP11-290L1.3	0.859293	1.54646e-09	6.28784e-09
ENSG00000222448.1	RN7SKP150	3.44514	3.78106e-21	4.93698e-20		ENSG00000211951.2	IGHV2-26	4.93684	4.71672e-24	1.91219e-23		ENSG00000260941.1	LINC00622	0.730215	1.52667e-09	6.20846e-09
ENSG00000176438.8	SYNE3	-0.717543	3.51561e-21	4.5959e-20		ENSG00000006625.13	GGCT	0.83796	4.5837e-24	1.85892e-23		ENSG00000260391.2	RP11-71H17.7	0.659693	1.49316e-09	6.07652e-09
ENSG00000270412.1	RP11-92C4.6	-0.949991	2.90553e-21	3.80064e-20		ENSG00000173597.4	SULT1B1	1.25271	4.48137e-24	1.81774e-23		ENSG00000148840.6	PPRC1	0.651265	1.46994e-09	5.98415e-09
ENSG00000026508.12	CD44	-0.824128	2.64537e-21	3.46243e-20		ENSG00000211953.2	IGHV3-30	2.02633	4.40327e-24	1.7867e-23		ENSG00000147168.8	IL2RG	0.612423	1.45781e-09	5.93793e-09
ENSG00000143125.5	PROK1	-2.10919	2.6047e-21	3.41125e-20		ENSG00000007908.11	SELE	1.88707	4.24792e-24	1.72397e-23		ENSG00000222047.4	C10orf55	1.06897	1.45301e-09	5.91946e-09
ENSG00000122694.11	GLIPR2	-0.836423	2.51245e-21	3.29242e-20		ENSG00000152377.8	SPOCK1	-0.691641	3.80404e-24	1.54629e-23		ENSG00000188389.6	PDCD1	0.789112	1.43041e-09	5.82842e-09
ENSG00000250510.3	GPR162	0.776406	2.47404e-21	3.24404e-20		ENSG00000249906.1	RP5-1029K10.2	0.983645	3.38258e-24	1.37742e-23		ENSG00000175084.7	DES	-1.69268	1.39534e-09	5.69058e-09
ENSG00000242371.1	IGKV1-39	5.41423	2.32077e-21	3.0449e-20		ENSG00000242590.1	RP11-54O7.14	0.604495	3.33156e-24	1.35761e-23		ENSG00000117122.9	MFAP2	-0.814636	1.3772e-09	5.62161e-09
ENSG00000240219.1	RP11-430C7.5	1.07484	2.11555e-21	2.77733e-20		ENSG00000180596.7	HIST1H2BC	0.850286	3.31487e-24	1.35105e-23		ENSG00000251848.1	snoU13	-2.07881	1.37258e-09	5.60378e-09
ENSG00000251399.1	RP11-234K19.1	3.65605	2.00788e-21	2.63758e-20		ENSG00000206799.1	SNORA32	0.660948	3.10576e-24	1.26696e-23		ENSG00000264573.1	RN7SL15P	1.03004	1.36571e-09	5.57672e-09
ENSG00000110092.3	CCND1	-1.26138	2.00375e-21	2.63374e-20		ENSG00000238862.1	SNORD19B	0.822305	3.0923e-24	1.26192e-23		ENSG00000213889.6	PPM1N	0.644066	1.36329e-09	5.56783e-09
ENSG00000224041.2	IGKV3D-15	4.984	1.73114e-21	2.2768e-20		ENSG00000100625.8	SIX4	0.829441	2.881e-24	1.17716e-23		ENSG00000128311.9	TST	0.685819	1.32815e-09	5.42817e-09
ENSG00000143036.12	SLC44A3	0.694173	1.70462e-21	2.24328e-20		ENSG00000110076.14	NRXN2	0.840988	2.8476e-24	1.16372e-23		ENSG00000162739.9	SLAMF6	0.753382	1.31165e-09	5.36265e-09
ENSG00000187634.6	SAMD11	0.646876	1.69742e-21	2.23516e-20		ENSG00000163519.9	TRAT1	1.08175	2.73797e-24	1.11972e-23		ENSG00000250882.1	CTC-459M5.1	-1.16965	1.29636e-09	5.30108e-09
ENSG00000211794.3	TRAV12-3	4.16627	1.49714e-21	1.97263e-20		ENSG00000257176.1	RP11-996F15.2	-0.630084	2.71144e-24	1.10926e-23		ENSG00000180229.8	HERC2P3	1.29921	1.28704e-09	5.26393e-09
ENSG00000145536.11	ADAMTS16	1.85835	1.48166e-21	1.95342e-20		ENSG00000270021.1	CTC-203F4.2	-0.61726	2.67472e-24	1.09463e-23		ENSG00000182378.8	PLCXD1	0.690953	1.2745e-09	5.21451e-09
ENSG00000067836.8	ROGDI	0.59625	1.43751e-21	1.89636e-20		ENSG00000231793.4	DOC2GP	-0.801831	2.62798e-24	1.07628e-23		ENSG00000143341.7	HMCN1	0.649651	1.26366e-09	5.17199e-09
ENSG00000099957.12	P2RX6	-1.70814	1.37525e-21	1.81534e-20		ENSG00000182162.5	P2RY8	0.746489	2.61653e-24	1.07197e-23		ENSG00000267405.1	CTC-296K1.4	-1.47115	1.26176e-09	5.16515e-09
ENSG00000172346.10	CSDC2	1.09485	1.32364e-21	1.74827e-20		ENSG00000087245.8	MMP2	-0.704892	2.43899e-24	1.00049e-23		ENSG00000273363.1	RP11-285G1.14	-0.917488	1.23767e-09	5.07018e-09
ENSG00000188001.5	TPRG1	-0.873856	1.28039e-21	1.69218e-20		ENSG00000255148.2	RP4-791M13.4	-1.0194	2.276e-24	9.34637e-24		ENSG00000210077.1	MT-TV	1.06069	1.23066e-09	5.04237e-09
ENSG00000110881.7	ASIC1	0.851804	1.21963e-21	1.61285e-20		ENSG00000231632.1	RP11-82L18.4	-1.21245	2.22746e-24	9.14866e-24		ENSG00000270640.1	RP11-373D23.2	1.11422	1.22158e-09	5.00785e-09
ENSG00000171817.12	ZNF540	0.810258	1.20776e-21	1.59813e-20		ENSG00000180828.1	BHLHE22	0.714625	2.19923e-24	9.03597e-24		ENSG00000199266.1	SNORA60	-0.974966	1.19052e-09	4.88753e-09
ENSG00000198542.9	ITGBL1	-1.64657	1.13706e-21	1.50549e-20		ENSG00000116761.7	CTH	0.785585	2.15335e-24	8.85381e-24		ENSG00000197565.11	COL4A6	-0.995484	1.18588e-09	4.87023e-09
ENSG00000175130.6	MARCKSL1	0.865607	1.05605e-21	1.39909e-20		ENSG00000209480.1	SNORD83B	0.924118	2.08536e-24	8.57738e-24		ENSG00000272021.1	AC008592.8	1.19671	1.15686e-09	4.75361e-09
ENSG00000108797.7	CNTNAP1	0.700866	9.91867e-22	1.31486e-20		ENSG00000160951.3	PTGER1	1.13268	1.92292e-24	7.91632e-24		ENSG00000172137.14	CALB2	0.897356	1.15618e-09	4.75167e-09
ENSG00000128918.10	ALDH1A2	1.26526	8.50716e-22	1.12981e-20		ENSG00000165507.8	C10orf10	-0.757131	1.86889e-24	7.69944e-24		ENSG00000229601.1	AL590762.10	-1.34575	1.13939e-09	4.68352e-09
ENSG00000237419.1	RP11-885N19.6	4.49235	7.31318e-22	9.71838e-21		ENSG00000113532.8	ST8SIA4	0.596247	1.86581e-24	7.68814e-24		ENSG00000169403.7	PTAFR	0.778681	1.11983e-09	4.60557e-09
ENSG00000164694.12	FNDC1	-2.26962	7.08662e-22	9.42886e-21		ENSG00000005379.11	BZRAP1	0.803554	1.80325e-24	7.43303e-24		ENSG00000254288.1	RP11-6I2.3	-0.767202	1.11842e-09	4.60061e-09
ENSG00000269304.1	AC010522.1	3.6102	7.02496e-22	9.35255e-21		ENSG00000258789.1	RP11-507K2.3	-0.602423	1.78436e-24	7.35652e-24		ENSG00000121807.5	CCR2	1.06554	1.1096e-09	4.56747e-09
ENSG00000164932.8	CTHRC1	-1.29116	6.76338e-22	9.01535e-21		ENSG00000201754.1	SNORD52	0.803696	1.75934e-24	7.25728e-24		ENSG00000110076.14	NRXN2	0.867632	1.10996e-09	4.56747e-09
ENSG00000132535.14	DLG4	0.758487	5.87835e-22	7.84045e-21		ENSG00000168906.8	MAT2A	0.746163	1.72368e-24	7.11276e-24		ENSG00000248161.1	RP11-499E18.1	0.872745	1.06994e-09	4.40673e-09
ENSG00000211778.2	TRAV4	3.73433	5.80405e-22	7.74611e-21		ENSG00000226443.3	GAPDHP32	1.19708	1.71477e-24	7.07725e-24		ENSG00000223701.3	RAET1E-AS1	1.09042	1.06487e-09	4.38743e-09
ENSG00000232355.2	RP11-263F14.3	3.73533	5.69316e-22	7.60278e-21		ENSG00000025423.7	HSD17B6	1.50759	1.60786e-24	6.6396e-24		ENSG00000272320.1	RP11-506K6.4	-0.633346	1.04626e-09	4.31311e-09
ENSG00000099139.9	PCSK5	0.768761	4.79556e-22	6.41594e-21		ENSG00000172201.6	ID4	0.693482	1.59042e-24	6.56996e-24		ENSG00000212452.1	SNORD69	1.17832	1.04169e-09	4.29581e-09
ENSG00000162366.3	PDZK1IP1	1.78982	4.30674e-22	5.76551e-21		ENSG00000261207.1	LA16c-361A3.3	-0.600077	1.57978e-24	6.5272e-24		ENSG00000010278.7	CD9	-0.611502	1.04061e-09	4.29212e-09
ENSG00000211706.2	TRBV6-1	3.90851	4.26957e-22	5.71927e-21		ENSG00000221994.6	ZNF630	0.616636	1.55015e-24	6.40591e-24		ENSG00000211942.2	IGHV3-13	4.639	1.03716e-09	4.27942e-09
ENSG00000135414.5	GDF11	0.674567	3.93236e-22	5.27082e-21		ENSG00000164251.4	F2RL1	1.14422	1.49152e-24	6.16475e-24		ENSG00000103196.7	CRISPLD2	0.867169	1.01907e-09	4.20858e-09
ENSG00000108947.4	EFNB3	1.58881	3.44456e-22	4.6227e-21		ENSG00000267405.1	CTC-296K1.4	-1.33473	1.46838e-24	6.07131e-24		ENSG00000210151.2	MT-TS1	1.35079	9.78989e-10	4.04891e-09
ENSG00000248144.1	ADH1C	0.957837	3.37686e-22	4.53464e-21		ENSG00000100312.6	ACR	-0.976448	1.29079e-24	5.34284e-24		ENSG00000113555.4	PCDH12	0.593392	9.75626e-10	4.03646e-09
ENSG00000185739.9	SRL	1.25371	3.30414e-22	4.43973e-21		ENSG00000270661.1	RP1-142L7.9	0.973135	1.25477e-24	5.19561e-24		ENSG00000102575.6	ACP5	-0.989367	9.68784e-10	4.01105e-09
ENSG00000006468.9	ETV1	0.74457	2.7039e-22	3.63545e-21		ENSG00000267369.1	RP11-1094M14.8	0.843095	1.20639e-24	4.99618e-24		ENSG00000156738.13	MS4A1	1.38454	9.68118e-10	4.00902e-09
ENSG00000184613.6	NELL2	1.66777	2.70096e-22	3.63375e-21		ENSG00000130600.11	H19	0.910572	1.10645e-24	4.58476e-24		ENSG00000122966.9	CIT	-0.655833	9.67026e-10	4.00595e-09
ENSG00000076706.10	MCAM	-0.588911	2.62116e-22	3.52857e-21		ENSG00000077152.5	UBE2T	0.849565	1.047e-24	4.34235e-24		ENSG00000270638.1	RP3-466P17.1	-0.780325	9.62055e-10	3.9868e-09
ENSG00000259640.1	RP6-33F8.1	-4.10176	2.56339e-22	3.45295e-21		ENSG00000047457.9	CP	-0.694198	1.01775e-24	4.22336e-24		ENSG00000186832.4	KRT16	-1.78625	9.57144e-10	3.96861e-09
ENSG00000150594.5	ADRA2A	-0.952789	2.55592e-22	3.44502e-21		ENSG00000111012.5	CYP27B1	0.822068	9.8259e-25	4.08042e-24		ENSG00000269843.1	CTC-490E21.10	-0.641051	9.53356e-10	3.95362e-09
ENSG00000106819.7	ASPN	1.20952	2.48271e-22	3.34842e-21		ENSG00000273107.1	RP11-165A20.3	1.10357	9.81537e-25	4.07678e-24		ENSG00000196407.7	THEM5	0.857752	9.41594e-10	3.90696e-09
ENSG00000124772.7	CPNE5	1.42307	2.31456e-22	3.12358e-21		ENSG00000029153.10	ARNTL2	-0.714085	8.96e-25	3.7276e-24		ENSG00000260579.1	RP11-382A20.2	-0.709077	9.39486e-10	3.89963e-09
ENSG00000178573.6	MAF	0.857194	1.886e-22	2.5468e-21		ENSG00000144908.9	ALDH1L1	1.0211	8.89579e-25	3.70156e-24		ENSG00000234523.1	NDUFB1P2	3.25399	9.37783e-10	3.89327e-09
ENSG00000260711.1	RP11-747H7.3	1.08873	1.87826e-22	2.53793e-21		ENSG00000142677.3	IL22RA1	1.28883	8.88574e-25	3.69805e-24		ENSG00000226808.1	LINC00840	-0.926456	9.22782e-10	3.83169e-09
ENSG00000183798.4	EMILIN3	0.651874	1.87691e-22	2.53768e-21		ENSG00000236710.1	AC108448.2	1.03276	8.75871e-25	3.64651e-24		ENSG00000204055.4	RP11-247A12.2	0.868088	9.19986e-10	3.82147e-09
ENSG00000185442.8	FAM174B	0.713681	1.57023e-22	2.12568e-21		ENSG00000077942.13	FBLN1	0.674743	8.63004e-25	3.59491e-24		ENSG00000267453.2	AC004791.2	-1.64697	9.16303e-10	3.80686e-09
ENSG00000182742.5	HOXB4	0.63393	1.44716e-22	1.9603e-21		ENSG00000143196.4	DPT	0.756678	8.55553e-25	3.56452e-24		ENSG00000124019.9	FAM124B	-0.742653	9.14963e-10	3.80198e-09
ENSG00000154330.8	PGM5	0.810357	1.25759e-22	1.70458e-21		ENSG00000225756.1	DBH-AS1	0.911244	8.39796e-25	3.50142e-24		ENSG00000091656.11	ZFHX4	-0.618684	9.09304e-10	3.77984e-09
ENSG00000114631.10	PODXL2	-0.669826	1.23408e-22	1.67375e-21		ENSG00000109107.9	ALDOC	-0.918984	8.30383e-25	3.46407e-24		ENSG00000163734.4	CXCL3	1.68206	8.97494e-10	3.73279e-09
ENSG00000168646.8	AXIN2	1.08735	1.19069e-22	1.61592e-21		ENSG00000250899.3	RP11-253E3.3	0.858057	7.95079e-25	3.318e-24		ENSG00000157999.5	ANKRD61	-0.616753	8.66757e-10	3.60888e-09
ENSG00000127863.11	TNFRSF19	0.924763	1.15333e-22	1.5662e-21		ENSG00000183484.7	GPR132	0.763562	7.57149e-25	3.16202e-24		ENSG00000213247.3	RP11-479A21.1	-3.36477	8.61707e-10	3.58851e-09
ENSG00000272790.1	AP002884.3	1.86831	1.06434e-22	1.44626e-21		ENSG00000262663.1	RP11-497H17.1	-0.789146	7.06182e-25	2.95025e-24		ENSG00000201852.1	RNU6-702P	3.32109	8.57377e-10	3.57178e-09
ENSG00000113088.5	GZMK	1.2472	1.06165e-22	1.4435e-21		ENSG00000254453.1	NAV2-AS2	-0.909895	6.21924e-25	2.60109e-24		ENSG00000198786.2	MT-ND5	0.830981	8.49628e-10	3.54014e-09
ENSG00000114948.8	ADAM23	0.949068	1.00133e-22	1.36318e-21		ENSG00000092445.7	TYRO3	0.772607	6.17746e-25	2.58409e-24		ENSG00000118514.9	ALDH8A1	0.739751	7.85913e-10	3.28364e-09
ENSG00000113140.6	SPARC	-0.802019	9.48499e-23	1.29289e-21		ENSG00000240457.2	RN7SL472P	4.0178	6.13348e-25	2.56663e-24		ENSG00000236489.1	RP11-537I16.2	-1.19222	7.84935e-10	3.28015e-09
ENSG00000182752.8	PAPPA	1.34761	8.86812e-23	1.21032e-21		ENSG00000087237.6	CETP	1.28824	5.87686e-25	2.4597e-24		ENSG00000172216.4	CEBPB	0.643307	7.82388e-10	3.2701e-09
ENSG00000131203.8	IDO1	1.8395	8.56022e-23	1.16904e-21		ENSG00000138795.5	LEF1	0.752768	5.77274e-25	2.41656e-24		ENSG00000152377.8	SPOCK1	-0.731702	7.7384e-10	3.23497e-09
ENSG00000088881.16	EBF4	0.850534	8.12684e-23	1.11055e-21		ENSG00000127585.7	FBXL16	0.971354	5.50566e-25	2.30645e-24		ENSG00000254428.1	RP11-110I1.11	-0.589597	7.67676e-10	3.21037e-09
ENSG00000263011.1	RP11-473M20.11	3.51651	8.01159e-23	1.09549e-21		ENSG00000255318.1	RP11-655M14.13	-0.917464	5.50374e-25	2.30606e-24		ENSG00000108700.4	CCL8	1.51075	7.60433e-10	3.18066e-09
ENSG00000172379.14	ARNT2	1.40088	7.89098e-23	1.07985e-21		ENSG00000198523.5	PLN	-1.00125	5.38874e-25	2.25912e-24		ENSG00000211642.2	IGLV10-54	4.96233	7.55768e-10	3.16173e-09
ENSG00000112139.10	MDGA1	0.695579	7.7644e-23	1.0637e-21		ENSG00000267554.1	RP11-686D22.10	0.753451	5.16795e-25	2.16775e-24		ENSG00000262061.1	RP11-1260E13.4	0.778988	7.53788e-10	3.15402e-09
ENSG00000197353.3	LYPD2	5.01211	7.40195e-23	1.01468e-21		ENSG00000239672.3	NME1	0.737111	5.10677e-25	2.14288e-24		ENSG00000167604.9	NFKBID	0.625116	7.52851e-10	3.15068e-09
ENSG00000231521.1	RP11-244N9.4	3.37758	6.58935e-23	9.03861e-22		ENSG00000268677.1	CTB-33G10.6	-0.828086	5.00305e-25	2.09974e-24		ENSG00000251728.1	Y_RNA	-1.17805	7.5086e-10	3.14292e-09
ENSG00000261429.2	DPPA2P4	5.60166	6.06448e-23	8.3239e-22		ENSG00000232818.2	RPS2P32	0.670875	4.89321e-25	2.05477e-24		ENSG00000185985.7	SLITRK2	-0.987407	7.47789e-10	3.13121e-09
ENSG00000213943.3	KRT18P17	5.47292	5.59082e-23	7.67863e-22		ENSG00000269971.1	RP3-426I6.5	1.20592	4.77001e-25	2.0034e-24		ENSG00000253520.1	RP11-798K23.5	0.610566	7.41778e-10	3.10661e-09
ENSG00000233521.1	RP5-1172A22.1	1.24589	5.2466e-23	7.21042e-22		ENSG00000248641.1	HMGA1P2	-0.706806	4.59676e-25	1.93135e-24		ENSG00000142748.8	FCN3	1.50564	7.35583e-10	3.08179e-09
ENSG00000232874.1	RP11-135A1.2	-3.85458	5.1784e-23	7.1212e-22		ENSG00000261425.1	RP11-709B3.2	-1.06133	4.5341e-25	1.90537e-24		ENSG00000171604.7	CXXC5	-0.593574	7.16025e-10	3.0026e-09
ENSG00000162545.5	CAMK2N1	0.825186	5.01195e-23	6.89668e-22		ENSG00000249119.1	MTND6P4	1.47826	4.27671e-25	1.79853e-24		ENSG00000210127.1	MT-TA	1.64433	7.08449e-10	2.97138e-09
ENSG00000248773.1	RP11-231L11.3	3.77482	4.1355e-23	5.70148e-22		ENSG00000231858.1	AC067945.4	0.935916	4.24046e-25	1.78427e-24		ENSG00000198805.7	PNP	0.978811	6.95896e-10	2.9198e-09
ENSG00000128965.7	CHAC1	2.50652	4.09613e-23	5.65078e-22		ENSG00000224871.1	XX-FW81066F1.2	0.651778	4.0009e-25	1.68409e-24		ENSG00000264937.1	AC100830.5	-0.847578	6.93709e-10	2.91169e-09
ENSG00000244255.1	CFB	1.70378	3.95785e-23	5.46349e-22		ENSG00000211677.2	IGLC2	1.59686	3.86699e-25	1.62862e-24		ENSG00000259363.1	CTD-2054N24.2	-0.65543	6.92567e-10	2.90743e-09
ENSG00000005379.11	BZRAP1	0.977494	3.94083e-23	5.44345e-22		ENSG00000224259.1	LINC01133	1.08651	3.51483e-25	1.4814e-24		ENSG00000271967.1	RP11-134K13.4	-0.797056	6.89038e-10	2.89315e-09
ENSG00000106565.13	TMEM176B	0.830167	3.75685e-23	5.19594e-22		ENSG00000112541.9	PDE10A	0.673534	3.43398e-25	1.44759e-24		ENSG00000227191.2	TRGC2	1.01062	6.79042e-10	2.85275e-09
ENSG00000272240.1	RP5-855D21.1	1.55371	3.71985e-23	5.14805e-22		ENSG00000264727.1	RP11-680C21.1	-0.788402	3.41191e-25	1.43855e-24		ENSG00000117091.5	CD48	0.736708	6.53502e-10	2.74747e-09
ENSG00000239492.2	FAM25HP	6.10185	3.35033e-23	4.63961e-22		ENSG00000258734.2	RP11-112J1.3	1.05055	3.35393e-25	1.41436e-24		ENSG00000170385.9	SLC30A1	0.663521	6.52386e-10	2.74328e-09
ENSG00000272797.1	RP11-368I23.3	1.70402	2.41845e-23	3.35768e-22		ENSG00000152779.12	SLC16A12	-1.00566	3.22212e-25	1.36054e-24		ENSG00000272899.1	RP11-309L24.9	0.696962	6.41062e-10	2.69815e-09
ENSG00000253368.3	TRNP1	1.39281	2.30836e-23	3.2069e-22		ENSG00000253102.1	RP1-117B12.4	0.667708	3.12035e-25	1.3183e-24		ENSG00000081041.8	CXCL2	1.49337	6.39896e-10	2.69373e-09
ENSG00000165175.11	MID1IP1	-0.713218	2.28498e-23	3.17644e-22		ENSG00000164619.4	BMPER	0.804012	3.0024e-25	1.26893e-24		ENSG00000197405.3	C5AR1	1.09117	6.34425e-10	2.6712e-09
ENSG00000211801.3	TRAV21	3.83257	2.22054e-23	3.08884e-22		ENSG00000265458.1	RP13-20L14.6	-0.782972	2.84983e-25	1.20512e-24		ENSG00000105227.10	PRX	-0.612944	6.3261e-10	2.66404e-09
ENSG00000233101.6	HOXB-AS3	1.01429	1.99021e-23	2.772e-22		ENSG00000267157.1	CTB-54O9.9	0.682301	2.80911e-25	1.18834e-24		ENSG00000087903.8	RFX2	0.790776	6.10524e-10	2.57341e-09
ENSG00000106404.9	CLDN15	1.08061	1.8975e-23	2.64456e-22		ENSG00000258947.2	TUBB3	1.16821	2.80527e-25	1.18693e-24		ENSG00000107815.3	C10orf2	0.59142	6.07942e-10	2.56299e-09
ENSG00000221968.4	FADS3	-0.678297	1.69839e-23	2.36858e-22		ENSG00000162383.7	SLC1A7	0.64201	2.74761e-25	1.16297e-24		ENSG00000143196.4	DPT	0.833086	6.03012e-10	2.54409e-09
ENSG00000174640.8	SLCO2A1	1.27472	1.57204e-23	2.19378e-22		ENSG00000265787.1	CYP4F35P	1.45375	2.72433e-25	1.15333e-24		ENSG00000211965.2	IGHV3-49	2.98817	5.74498e-10	2.42513e-09
ENSG00000256609.1	RP11-64B16.4	4.28344	1.53655e-23	2.14564e-22		ENSG00000268355.1	AC006129.1	0.893292	2.70468e-25	1.14522e-24		ENSG00000100453.8	GZMB	0.915252	5.6563e-10	2.38858e-09
ENSG00000268845.1	RP11-1137G4.3	-4.0157	1.47626e-23	2.06277e-22		ENSG00000130270.12	ATP8B3	0.595228	2.69247e-25	1.14026e-24		ENSG00000163145.8	C1QTNF7	-0.818219	5.48166e-10	2.31611e-09
ENSG00000220614.1	RP11-480N24.4	3.6443	1.24164e-23	1.73605e-22		ENSG00000243264.1	IGKV2D-29	5.54981	2.47386e-25	1.04904e-24		ENSG00000213088.5	DARC	-0.842585	5.41628e-10	2.28891e-09
ENSG00000153446.11	C16orf89	0.996473	1.23156e-23	1.72308e-22		ENSG00000147852.11	VLDLR	0.765719	2.39206e-25	1.01473e-24		ENSG00000225756.1	DBH-AS1	0.927012	5.22722e-10	2.21269e-09
ENSG00000165929.8	TC2N	0.792351	1.23065e-23	1.7229e-22		ENSG00000231856.1	RP11-327P2.5	-0.588976	2.3377e-25	9.92128e-25		ENSG00000272525.1	RP11-79P5.9	-0.687733	5.11001e-10	2.16468e-09
ENSG00000157303.6	SUSD3	1.18017	1.17451e-23	1.64537e-22		ENSG00000086730.12	LAT2	0.611508	2.33791e-25	9.92128e-25		ENSG00000256299.1	RP11-989F5.3	-1.17571	4.92071e-10	2.08681e-09
ENSG00000150636.11	CCDC102B	0.79796	1.0656e-23	1.49376e-22		ENSG00000259780.2	RP11-304L19.12	0.981125	2.22993e-25	9.47181e-25		ENSG00000173535.9	TNFRSF10C	0.896385	4.91719e-10	2.0857e-09
ENSG00000183087.10	GAS6	0.634525	1.00139e-23	1.40466e-22		ENSG00000164736.5	SOX17	0.789007	2.03681e-25	8.65794e-25		ENSG00000130164.7	LDLR	1.18208	4.80778e-10	2.04119e-09
ENSG00000239855.1	IGKV1-6	5.5531	8.92041e-24	1.25209e-22		ENSG00000154127.5	UBASH3B	0.982446	1.94088e-25	8.2594e-25		ENSG00000239552.2	HOXB-AS2	0.859393	4.6888e-10	1.99178e-09
ENSG00000256040.1	PAPPA-AS1	1.42537	7.78551e-24	1.0935e-22		ENSG00000167306.14	MYO5B	0.956342	1.88083e-25	8.00832e-25		ENSG00000115705.16	TPO	-0.883241	4.67289e-10	1.98539e-09
ENSG00000264520.1	RP4-777O23.2	-3.65103	7.23702e-24	1.01712e-22		ENSG00000143341.7	HMCN1	0.678373	1.76468e-25	7.51796e-25		ENSG00000230630.1	DNM3OS	0.789196	4.64392e-10	1.97382e-09
ENSG00000243649.4	CFB	1.81987	7.22136e-24	1.01557e-22		ENSG00000115363.9	EVA1A	1.02803	1.72828e-25	7.36564e-25		ENSG00000163221.7	S100A12	1.71755	4.6059e-10	1.95875e-09
ENSG00000242902.1	RP11-309L24.2	4.66193	6.76362e-24	9.51817e-23		ENSG00000226808.1	LINC00840	-0.952241	1.7146e-25	7.3087e-25		ENSG00000160161.5	CILP2	1.25235	4.46413e-10	1.90093e-09
ENSG00000134602.11	MST4	1.26053	5.37908e-24	7.57467e-23		ENSG00000180801.11	ARSJ	0.721865	1.70537e-25	7.27071e-25		ENSG00000128709.10	HOXD9	0.875207	4.43861e-10	1.89042e-09
ENSG00000183578.5	TNFAIP8L3	1.60254	5.11225e-24	7.2036e-23		ENSG00000237238.2	BMS1P10	0.772066	1.46474e-25	6.25295e-25		ENSG00000138061.7	CYP1B1	0.892659	4.42269e-10	1.88399e-09
ENSG00000131409.8	LRRC4B	1.39434	4.74043e-24	6.68401e-23		ENSG00000268863.1	AC135048.1	-0.666647	1.29991e-25	5.56491e-25		ENSG00000212175.1	SNORA12	-0.997409	4.40962e-10	1.87877e-09
ENSG00000123243.10	ITIH5	-0.927147	4.57028e-24	6.44829e-23		ENSG00000144031.7	ANKRD53	0.835207	1.22362e-25	5.24518e-25		ENSG00000164674.11	SYTL3	0.703023	4.39454e-10	1.8727e-09
ENSG00000150782.7	IL18	1.54288	4.1207e-24	5.81774e-23		ENSG00000127472.6	PLA2G5	0.751262	1.17292e-25	5.0316e-25		ENSG00000143416.16	SELENBP1	0.611121	4.23278e-10	1.80544e-09
ENSG00000088836.8	SLC4A11	1.22651	3.9193e-24	5.537e-23		ENSG00000271857.1	RP1-244F24.1	-1.03214	1.13588e-25	4.87545e-25		ENSG00000105808.13	RASA4	-0.770791	4.12659e-10	1.76048e-09
ENSG00000121552.3	CSTA	-0.873298	3.78345e-24	5.34856e-23		ENSG00000211942.2	IGHV3-13	4.6534	1.13129e-25	4.85665e-25		ENSG00000271555.1	CTD-3214K23.1	3.2576	4.12037e-10	1.75815e-09
ENSG00000164776.5	PHKG1	-1.02242	3.29146e-24	4.65607e-23		ENSG00000010030.9	ETV7	1.1203	1.13068e-25	4.85495e-25		ENSG00000127472.6	PLA2G5	0.749267	4.09163e-10	1.74621e-09
ENSG00000083857.9	FAT1	-0.726541	2.96873e-24	4.20229e-23		ENSG00000222047.4	C10orf55	1.06687	1.0729e-25	4.60861e-25		ENSG00000256632.3	RP13-672B3.2	0.663584	4.0734e-10	1.73876e-09
ENSG00000155760.1	FZD7	0.98108	2.94263e-24	4.16805e-23		ENSG00000251848.1	snoU13	-2.27579	1.072e-25	4.60647e-25		ENSG00000137441.7	FGFBP2	-1.35978	3.9244e-10	1.67641e-09
ENSG00000178184.11	PARD6G	0.812329	2.79185e-24	3.95706e-23		ENSG00000162687.12	KCNT2	0.96015	1.06507e-25	4.57838e-25		ENSG00000156140.4	ADAMTS3	0.825177	3.90183e-10	1.66708e-09
ENSG00000154309.7	DISP1	0.977756	2.64741e-24	3.75479e-23		ENSG00000104888.5	SLC17A7	-0.599092	1.05674e-25	4.54344e-25		ENSG00000232725.1	U52111.14	-0.760453	3.80594e-10	1.62763e-09
ENSG00000182379.9	NXPH4	1.59441	2.59641e-24	3.68486e-23		ENSG00000232233.1	RP11-573D15.2	1.18229	9.91886e-26	4.26701e-25		ENSG00000267505.1	CTC-296K1.3	-1.47719	3.7846e-10	1.61881e-09
ENSG00000183023.14	SLC8A1	0.865375	2.56346e-24	3.64275e-23		ENSG00000270890.1	RP3-468K18.6	0.596958	9.76576e-26	4.20273e-25		ENSG00000258947.2	TUBB3	1.1976	3.68972e-10	1.57911e-09
ENSG00000019102.7	VSIG2	1.2515	2.56506e-24	3.64275e-23		ENSG00000142748.8	FCN3	1.50426	9.50365e-26	4.09147e-25		ENSG00000199004.1	MIR21	2.38397	3.60047e-10	1.54149e-09
ENSG00000253979.1	RP11-443C10.2	-3.76371	2.56001e-24	3.64034e-23		ENSG00000129521.9	EGLN3	-1.12322	9.46819e-26	4.07698e-25		ENSG00000250986.1	AC141928.1	-1.06518	3.57917e-10	1.53323e-09
ENSG00000151468.9	CCDC3	1.28326	2.48023e-24	3.52921e-23		ENSG00000267560.1	RP11-173A16.1	-0.816986	9.09808e-26	3.91982e-25		ENSG00000225265.1	RP11-378J18.3	0.661119	3.53927e-10	1.5167e-09
ENSG00000211797.2	TRAV17	4.14356	2.46433e-24	3.50889e-23		ENSG00000146278.10	PNRC1	0.599174	8.95427e-26	3.85859e-25		ENSG00000265511.1	RP11-524F11.1	-0.617992	3.45463e-10	1.48099e-09
ENSG00000272848.1	RP1-137D17.2	1.17135	2.12412e-24	3.02844e-23		ENSG00000255670.1	RP11-253I19.3	-0.902679	8.68553e-26	3.7449e-25		ENSG00000188818.8	ZDHHC11	0.765505	3.44976e-10	1.47918e-09
ENSG00000264012.1	RP11-627G18.2	3.97839	2.0588e-24	2.93724e-23		ENSG00000211898.3	IGHD	1.88643	8.1583e-26	3.5189e-25		ENSG00000270066.2	SCARNA2	-0.952193	3.25947e-10	1.39995e-09
ENSG00000214167.1	AC005544.1	4.3802	1.9253e-24	2.74859e-23		ENSG00000050555.13	LAMC3	1.04573	8.04054e-26	3.46942e-25		ENSG00000176956.8	LY6H	1.28393	3.23549e-10	1.39017e-09
ENSG00000259444.1	RP11-736N17.8	3.77784	1.88412e-24	2.69156e-23		ENSG00000163827.8	LRRC2	0.757855	7.80308e-26	3.36886e-25		ENSG00000236514.1	RP11-162G10.5	-0.73531	3.22905e-10	1.38767e-09
ENSG00000169992.5	NLGN2	0.65267	1.87318e-24	2.6777e-23		ENSG00000142185.12	TRPM2	0.601917	7.30152e-26	3.1559e-25		ENSG00000101210.6	EEF1A2	1.0697	3.17285e-10	1.36454e-09
ENSG00000141338.9	ABCA8	0.667933	1.68835e-24	2.41508e-23		ENSG00000234882.1	EIF3EP1	0.673152	7.26472e-26	3.14058e-25		ENSG00000108846.11	ABCC3	-0.764955	3.09399e-10	1.33163e-09
ENSG00000102934.5	PLLP	1.4635	1.48931e-24	2.13317e-23		ENSG00000211956.2	IGHV4-34	2.73697	6.9164e-26	2.9917e-25		ENSG00000077274.7	CAPN6	1.52147	3.03958e-10	1.30919e-09
ENSG00000237438.2	CECR7	-1.2957	8.40856e-25	1.20517e-23		ENSG00000200742.1	Y_RNA	-1.30611	6.63108e-26	2.86883e-25		ENSG00000169031.14	COL4A3	-0.939999	3.00387e-10	1.29454e-09
ENSG00000107242.13	PIP5K1B	1.01876	7.94725e-25	1.13981e-23		ENSG00000182103.3	FAM181B	-0.859777	6.41401e-26	2.77544e-25		ENSG00000258900.1	HNRNPCP1	0.690969	2.98759e-10	1.28826e-09
ENSG00000267279.1	RP11-879F14.2	-1.55329	7.09888e-25	1.0188e-23		ENSG00000166527.3	CLEC4D	1.60167	6.3446e-26	2.74592e-25		ENSG00000267554.1	RP11-686D22.10	0.756559	2.92928e-10	1.26454e-09
ENSG00000132793.7	LPIN3	0.587117	6.84628e-25	9.83202e-24		ENSG00000184596.4	AF207550.1	-0.616716	6.12737e-26	2.65392e-25		ENSG00000259832.1	CYP4A26P	-3.3422	2.88152e-10	1.24416e-09
ENSG00000253293.3	HOXA10	-1.74874	6.34356e-25	9.11608e-24		ENSG00000250673.1	RP11-6L6.2	-1.1829	6.05659e-26	2.62376e-25		ENSG00000268387.1	AL590714.1	2.76008	2.87064e-10	1.24017e-09
ENSG00000003096.9	KLHL13	0.966479	6.01043e-25	8.64307e-24		ENSG00000256576.1	RP13-977J11.2	0.699496	5.70019e-26	2.47077e-25		ENSG00000267221.1	CTD-2132N18.2	-0.822785	2.86597e-10	1.23838e-09
ENSG00000206560.6	ANKRD28	-0.681391	5.79208e-25	8.33461e-24		ENSG00000248821.1	AC009238.6	-0.735494	5.39839e-26	2.34128e-25		ENSG00000076944.10	STXBP2	0.649368	2.85878e-10	1.23551e-09
ENSG00000260549.1	MT1L	1.06686	4.71751e-25	6.80186e-24		ENSG00000129116.13	PALLD	-0.651797	4.64861e-26	2.01916e-25		ENSG00000269738.1	AL162424.1	1.65015	2.79885e-10	1.20984e-09
ENSG00000211799.3	TRAV19	3.99092	4.68754e-25	6.76314e-24		ENSG00000009724.12	MASP2	-0.643594	4.57899e-26	1.98949e-25		ENSG00000049540.12	ELN	-0.832031	2.73201e-10	1.18139e-09
ENSG00000246022.2	ALDH1L1-AS2	1.25146	3.99713e-25	5.77086e-24		ENSG00000199927.1	U3	-3.27083	4.49832e-26	1.955e-25		ENSG00000198099.4	ADH4	1.5243	2.64199e-10	1.14355e-09
ENSG00000243642.2	RN7SL526P	3.63065	3.1057e-25	4.48983e-24		ENSG00000137872.11	SEMA6D	0.667704	4.41728e-26	1.92014e-25		ENSG00000213214.3	ARHGEF35	0.850797	2.61485e-10	1.13201e-09
ENSG00000143867.5	OSR1	1.55789	2.29235e-25	3.3184e-24		ENSG00000138411.6	HECW2	0.760826	4.33525e-26	1.8852e-25		ENSG00000106789.8	CORO2A	-0.636779	2.57728e-10	1.11638e-09
ENSG00000268723.1	CTC-444N24.9	-3.69206	1.45249e-25	2.10403e-24		ENSG00000237672.1	KRR1P1	-0.754792	3.75807e-26	1.63515e-25		ENSG00000133069.10	TMCC2	0.631834	2.45548e-10	1.06443e-09
ENSG00000224713.3	AC025165.8	0.936397	1.4365e-25	2.08226e-24		ENSG00000268896.1	RP11-256I23.1	0.984139	3.04571e-26	1.32798e-25		ENSG00000005102.8	MEOX1	-0.743185	2.44424e-10	1.05996e-09
ENSG00000255163.1	HSPE1P18	3.90521	1.32358e-25	1.91986e-24		ENSG00000203710.6	CR1	1.07055	3.00171e-26	1.30904e-25		ENSG00000247626.3	MARS2	0.715608	2.41409e-10	1.04768e-09
ENSG00000253187.2	HOXA10-AS	-1.81379	1.13403e-25	1.64601e-24		ENSG00000183979.7	NPB	-0.797318	2.98053e-26	1.30005e-25		ENSG00000162595.4	DIRAS3	0.738933	2.39595e-10	1.0406e-09
ENSG00000137460.4	FHDC1	1.07804	1.05477e-25	1.532e-24		ENSG00000249274.1	PDLIM1P4	-0.823265	2.97655e-26	1.29856e-25		ENSG00000119699.3	TGFB3	0.840864	2.31144e-10	1.00638e-09
ENSG00000151176.3	PLBD2	-0.65728	1.02142e-25	1.48554e-24		ENSG00000205363.4	C15orf59	-0.645326	2.95782e-26	1.29089e-25		ENSG00000266202.1	RP1-66C13.4	-0.585564	2.20598e-10	9.61742e-10
ENSG00000166963.8	MAP1A	-1.06459	9.21169e-26	1.34063e-24		ENSG00000146592.12	CREB5	0.750205	2.789e-26	1.21837e-25		ENSG00000038427.11	VCAN	-0.914576	2.20079e-10	9.59664e-10
ENSG00000211936.2	IGHV4-4	5.77787	8.90969e-26	1.29755e-24		ENSG00000273243.1	CTA-217C2.2	-0.79219	2.74742e-26	1.20066e-25		ENSG00000041982.10	TNC	-1.54399	2.17948e-10	9.50731e-10
ENSG00000225655.1	RP11-143M1.2	1.57581	6.79864e-26	9.90776e-25		ENSG00000223865.6	HLA-DPB1	-0.623793	2.54285e-26	1.11212e-25		ENSG00000211898.3	IGHD	1.6943	2.16591e-10	9.45353e-10
ENSG00000233613.1	DCUN1D2-AS	3.6992	6.60297e-26	9.62907e-25		ENSG00000116774.7	OLFML3	0.611372	2.39728e-26	1.04925e-25		ENSG00000188522.10	FAM83G	0.928849	2.13386e-10	9.31897e-10
ENSG00000163535.13	SGOL2	1.50685	5.6907e-26	8.3043e-25		ENSG00000143786.3	CNIH3	-0.617559	2.2235e-26	9.74124e-26		ENSG00000163638.9	ADAMTS9	1.18587	2.12002e-10	9.2603e-10
ENSG00000137267.5	TUBB2A	-1.02864	5.59853e-26	8.17529e-25		ENSG00000212579.1	SNORA40	-3.08602	2.18449e-26	9.57584e-26		ENSG00000100399.11	CHADL	0.657595	2.1085e-10	9.2135e-10
ENSG00000244270.1	RPL32P29	0.687556	5.33318e-26	7.79305e-25		ENSG00000272848.1	RP1-137D17.2	0.741294	2.09498e-26	9.19225e-26		ENSG00000259780.2	RP11-304L19.12	0.964018	2.09165e-10	9.14163e-10
ENSG00000214871.3	AC005082.1	3.75908	3.54502e-26	5.19059e-25		ENSG00000169403.7	PTAFR	0.841124	1.8249e-26	8.01954e-26		ENSG00000132329.6	RAMP1	1.21669	2.08471e-10	9.11303e-10
ENSG00000266075.1	RN7SL574P	3.5453	3.22437e-26	4.72429e-25		ENSG00000182950.2	ODF3L1	0.958032	1.69251e-26	7.43918e-26		ENSG00000116774.7	OLFML3	0.652255	2.08215e-10	9.10531e-10
ENSG00000260944.1	RP11-463O9.5	3.70424	3.13567e-26	4.59742e-25		ENSG00000115414.14	FN1	-0.828453	1.65847e-26	7.29098e-26		ENSG00000196083.5	IL1RAP	0.626777	2.02938e-10	8.87966e-10
ENSG00000122176.10	FMOD	-0.92041	2.85204e-26	4.1844e-25		ENSG00000261033.1	RP11-209D14.2	-0.92369	1.64792e-26	7.24597e-26		ENSG00000013725.10	CD6	0.867772	2.02735e-10	8.87246e-10
ENSG00000064300.4	NGFR	1.52317	2.763e-26	4.05651e-25		ENSG00000178372.6	CALML5	-1.82175	1.60092e-26	7.04337e-26		ENSG00000136630.11	HLX	0.592704	2.01752e-10	8.83115e-10
ENSG00000228536.1	RP11-392O17.1	-1.67789	2.52341e-26	3.70726e-25		ENSG00000077157.16	PPP1R12B	-0.694124	1.44725e-26	6.37586e-26		ENSG00000261669.1	CTD-2515A14.1	-0.929995	1.96639e-10	8.61722e-10
ENSG00000074416.9	MGLL	-0.702074	1.95315e-26	2.8753e-25		ENSG00000169258.6	GPRIN1	0.664661	1.42536e-26	6.28066e-26		ENSG00000205584.6	AC005488.11	-0.712517	1.95494e-10	8.57032e-10
ENSG00000239268.2	RP11-384F7.2	4.23237	1.55226e-26	2.28824e-25		ENSG00000248144.1	ADH1C	0.924066	1.34172e-26	5.91665e-26		ENSG00000168398.5	BDKRB2	0.962138	1.91828e-10	8.41607e-10
ENSG00000169851.11	PCDH7	-1.76995	1.44965e-26	2.13844e-25		ENSG00000232874.1	RP11-135A1.2	-0.950133	1.33291e-26	5.87892e-26		ENSG00000050165.13	DKK3	-0.924353	1.87933e-10	8.25309e-10
ENSG00000183785.10	TUBA8	-1.17232	1.08806e-26	1.60613e-25		ENSG00000247095.2	MIR210HG	-1.18153	1.32547e-26	5.84724e-26		ENSG00000169258.6	GPRIN1	0.689519	1.85278e-10	8.13807e-10
ENSG00000063660.4	GPC1	-0.883439	1.08328e-26	1.60016e-25		ENSG00000183918.10	SH2D1A	1.09321	1.27419e-26	5.62429e-26		ENSG00000238578.1	SNORD4A	1.22366	1.84854e-10	8.121e-10
ENSG00000138722.5	MMRN1	2.29804	9.77359e-27	1.44468e-25		ENSG00000254740.2	RP11-334E6.3	1.35548	1.24875e-26	5.51307e-26		ENSG00000181652.14	ATG9B	0.766419	1.82979e-10	8.04172e-10
ENSG00000198720.8	ANKRD13B	0.757314	9.54215e-27	1.41143e-25		ENSG00000204936.5	CD177	1.769	1.16277e-26	5.13745e-26		ENSG00000132837.10	DMGDH	-0.651086	1.82222e-10	8.00999e-10
ENSG00000138207.8	RBP4	-0.991607	7.8102e-27	1.15604e-25		ENSG00000139289.9	PHLDA1	0.788342	1.15033e-26	5.08346e-26		ENSG00000220867.1	HSPE1P26	-1.07575	1.79778e-10	7.90559e-10
ENSG00000204291.6	COL15A1	-0.769571	7.60441e-27	1.12635e-25		ENSG00000182487.8	NCF1B	0.984142	1.12736e-26	4.98292e-26		ENSG00000087245.8	MMP2	-0.772956	1.77113e-10	7.79443e-10
ENSG00000234688.1	RP1-293L6.1	2.98848	7.29892e-27	1.08183e-25		ENSG00000167434.5	CA4	0.908883	1.11232e-26	4.91739e-26		ENSG00000237949.1	LINC00844	-1.70112	1.74799e-10	7.70148e-10
ENSG00000185101.8	ANO9	1.26626	6.66043e-27	9.87873e-26		ENSG00000211973.2	IGHV1-69	2.61977	1.08015e-26	4.77611e-26		ENSG00000263321.1	RP11-388C12.5	-0.708753	1.70023e-10	7.49972e-10
ENSG00000211670.2	IGLV3-9	6.76354	6.06228e-27	8.99771e-26		ENSG00000155090.10	KLF10	0.797497	1.07882e-26	4.77113e-26		ENSG00000147138.1	GPR174	1.30255	1.69989e-10	7.49964e-10
ENSG00000231255.1	AC005009.1	-3.60707	6.02873e-27	8.95402e-26		ENSG00000201544.1	SNORA16B	-1.13442	9.83548e-27	4.354e-26		ENSG00000264756.1	RN7SL805P	-0.938183	1.69174e-10	7.46656e-10
ENSG00000145824.8	CXCL14	-1.23259	5.49422e-27	8.16575e-26		ENSG00000228703.1	RP5-1160K1.6	0.61931	9.5163e-27	4.21434e-26		ENSG00000139572.3	GPR84	1.57051	1.67447e-10	7.39177e-10
ENSG00000272087.1	RP11-379F4.7	1.54262	5.18739e-27	7.71499e-26		ENSG00000054598.5	FOXC1	-0.706621	8.89997e-27	3.94292e-26		ENSG00000226252.1	RP1-18D14.7	0.704934	1.63975e-10	7.24422e-10
ENSG00000103995.9	CEP152	0.68908	4.8704e-27	7.24851e-26		ENSG00000162571.9	TTLL10	0.761798	8.39099e-27	3.71887e-26		ENSG00000249274.1	PDLIM1P4	-0.877612	1.63697e-10	7.23463e-10
ENSG00000128510.6	CPA4	2.60717	4.39624e-27	6.54733e-26		ENSG00000229644.4	NAMPTL	1.23983	8.17839e-27	3.62605e-26		ENSG00000258788.3	RP11-404P21.9	1.47283	1.62499e-10	7.18306e-10
ENSG00000157782.5	CABP1	1.51038	3.21633e-27	4.79666e-26		ENSG00000151650.7	VENTX	-0.756828	7.95621e-27	3.52891e-26		ENSG00000088320.3	REM1	-0.729795	1.62303e-10	7.17579e-10
ENSG00000134460.11	IL2RA	1.66518	2.78399e-27	4.15475e-26		ENSG00000108342.8	CSF3	2.49875	7.12523e-27	3.16586e-26		ENSG00000243650.2	RN7SL834P	-0.814842	1.59916e-10	7.07298e-10
ENSG00000162493.12	PDPN	2.06869	2.74424e-27	4.09824e-26		ENSG00000223837.2	BRD2-IT1	-0.923521	6.48245e-27	2.88196e-26		ENSG00000165272.10	AQP3	0.895102	1.5781e-10	6.98387e-10
ENSG00000078399.11	HOXA9	-1.65812	2.64537e-27	3.95331e-26		ENSG00000112214.6	FHL5	-0.750588	6.42667e-27	2.85825e-26		ENSG00000196374.5	HIST1H2BM	5.39247	1.52818e-10	6.77212e-10
ENSG00000134343.8	ANO3	-1.3508	2.62828e-27	3.93047e-26		ENSG00000133937.3	GSC	-0.722419	6.15772e-27	2.73917e-26		ENSG00000232545.1	KB-318B8.7	-0.825828	1.4458e-10	6.41828e-10
ENSG00000211716.2	TRBV9	4.04547	2.47688e-27	3.70661e-26		ENSG00000204397.3	CARD16	0.648701	5.68445e-27	2.53061e-26		ENSG00000235314.1	LINC00957	0.713975	1.44426e-10	6.41268e-10
ENSG00000236883.1	AP001615.9	4.98005	1.98776e-27	2.9767e-26		ENSG00000248986.1	RP11-774O3.1	5.16714	5.61819e-27	2.5016e-26		ENSG00000101825.7	MXRA5	1.51395	1.43801e-10	6.38742e-10
ENSG00000255690.1	AC005013.1	1.35747	1.8895e-27	2.83151e-26		ENSG00000269919.1	RP1-134E15.3	1.46959	5.60183e-27	2.49481e-26		ENSG00000105835.7	NAMPT	1.18928	1.40942e-10	6.26406e-10
ENSG00000176734.3	TRIL	1.35889	1.62974e-27	2.44394e-26		ENSG00000163599.10	CTLA4	0.956624	5.55408e-27	2.47451e-26		ENSG00000258734.2	RP11-112J1.3	1.18037	1.38414e-10	6.15528e-10
ENSG00000117643.10	MAN1C1	0.727676	1.49973e-27	2.25053e-26		ENSG00000128602.5	SMO	0.66409	5.38092e-27	2.39829e-26		ENSG00000188820.8	FAM26F	0.751318	1.36945e-10	6.09589e-10
ENSG00000105852.6	PON3	0.941174	1.4624e-27	2.19602e-26		ENSG00000105928.9	DFNA5	0.647541	5.3302e-27	2.37615e-26		ENSG00000224743.2	TEX26-AS1	1.09353	1.28656e-10	5.73363e-10
ENSG00000116132.7	PRRX1	-0.891773	1.29028e-27	1.94024e-26		ENSG00000270638.1	RP3-466P17.1	-0.798396	5.06579e-27	2.26004e-26		ENSG00000173110.6	HSPA6	1.54359	1.27797e-10	5.69757e-10
ENSG00000182585.5	EPGN	6.7996	8.91168e-28	1.34194e-26		ENSG00000151929.5	BAG3	0.749024	5.02671e-27	2.24391e-26		ENSG00000221116.1	SNORD110	1.22345	1.26801e-10	5.65533e-10
ENSG00000188710.1	QRFP	4.27136	8.33109e-28	1.25539e-26		ENSG00000259580.1	RP11-37C7.1	-0.678883	4.97702e-27	2.2226e-26		ENSG00000182487.8	NCF1B	0.984945	1.24897e-10	5.57368e-10
ENSG00000133134.7	BEX2	2.16298	7.92971e-28	1.19573e-26		ENSG00000143119.8	CD53	0.755166	4.94933e-27	2.21067e-26		ENSG00000269970.1	RP11-498E2.9	1.30306	1.24666e-10	5.56445e-10
ENSG00000164066.8	INTU	0.602839	7.43059e-28	1.12125e-26		ENSG00000124575.5	HIST1H1D	1.76416	4.84704e-27	2.1654e-26		ENSG00000234459.1	AC002064.4	-1.15878	1.23618e-10	5.52094e-10
ENSG00000111713.2	GYS2	-1.9237	6.72423e-28	1.01537e-26		ENSG00000237499.2	RP11-356I2.4	0.685804	4.78057e-27	2.13654e-26		ENSG00000167306.14	MYO5B	1.11001	1.23215e-10	5.50507e-10
ENSG00000163520.9	FBLN2	-0.70826	5.66201e-28	8.55566e-27		ENSG00000228522.2	RP11-236F9.2	1.09761	4.67322e-27	2.08938e-26		ENSG00000006625.13	GGCT	0.908756	1.21858e-10	5.44552e-10
ENSG00000236312.3	RPL34P34	3.75403	5.40577e-28	8.17415e-27		ENSG00000222222.1	RNU2-17P	-2.90821	4.43003e-27	1.98453e-26		ENSG00000259728.1	LINC00933	-0.608586	1.21623e-10	5.43629e-10
ENSG00000241657.1	TRBV11-2	4.19036	4.56326e-28	6.905e-27		ENSG00000204618.4	RNF39	0.882881	4.2533e-27	1.90573e-26		ENSG00000225873.1	LINC00694	1.00532	1.20258e-10	5.37715e-10
ENSG00000198908.7	BHLHB9	0.618445	4.17658e-28	6.32428e-27		ENSG00000147588.6	PMP2	-1.66663	3.94382e-27	1.76915e-26		ENSG00000267279.1	RP11-879F14.2	-0.904039	1.18554e-10	5.30304e-10
ENSG00000112655.11	PTK7	1.35908	3.83015e-28	5.80376e-27		ENSG00000259827.1	RP11-343H19.2	1.55595	3.70481e-27	1.66389e-26		ENSG00000233025.1	CRYZP1	-0.803244	1.17702e-10	5.26597e-10
ENSG00000267748.2	CTB-102L5.4	1.67174	3.54604e-28	5.37701e-27		ENSG00000211662.2	IGLV3-21	2.64301	3.59853e-27	1.61647e-26		ENSG00000087074.7	PPP1R15A	0.716385	1.14718e-10	5.13446e-10
ENSG00000271835.1	RP11-129K12.4	3.90501	3.30005e-28	5.0075e-27		ENSG00000171724.2	VAT1L	1.31237	3.44421e-27	1.54776e-26		ENSG00000184113.8	CLDN5	-0.766793	1.11287e-10	4.98581e-10
ENSG00000013297.6	CLDN11	1.41488	3.24216e-28	4.9231e-27		ENSG00000170961.6	HAS2	1.16681	3.27614e-27	1.47397e-26		ENSG00000005379.11	BZRAP1	0.923941	1.10783e-10	4.96418e-10
ENSG00000213983.7	AP1G2	0.595766	3.07303e-28	4.66955e-27		ENSG00000266978.1	CTD-2369P2.5	0.920536	3.2394e-27	1.45773e-26		ENSG00000135046.9	ANXA1	0.649827	1.10727e-10	4.96265e-10
ENSG00000167992.8	VWCE	1.10237	2.70049e-28	4.10634e-27		ENSG00000135744.7	AGT	0.996695	3.13775e-27	1.41227e-26		ENSG00000272841.1	RP3-428L16.2	0.809652	1.09502e-10	4.90871e-10
ENSG00000160180.14	TFF3	2.64827	2.49267e-28	3.79298e-27		ENSG00000132329.6	RAMP1	1.14619	2.91836e-27	1.31481e-26		ENSG00000255148.2	RP4-791M13.4	-1.10179	1.06562e-10	4.78067e-10
ENSG00000267117.1	AC010525.4	3.78043	2.29917e-28	3.501e-27		ENSG00000261754.2	CTC-523E23.1	0.805277	2.8227e-27	1.27197e-26		ENSG00000218226.1	TATDN2P2	-0.742413	1.03231e-10	4.63851e-10
ENSG00000227050.1	RP11-460I13.2	4.16537	2.07927e-28	3.16837e-27		ENSG00000183036.6	PCP4	1.85767	2.79653e-27	1.26067e-26		ENSG00000197859.5	ADAMTSL2	0.896352	9.93805e-11	4.47251e-10
ENSG00000169006.6	NTSR2	5.40248	2.01712e-28	3.07582e-27		ENSG00000112378.11	PERP	-0.680502	2.78931e-27	1.25766e-26		ENSG00000252498.1	RNU6-1016P	-1.01137	9.84338e-11	4.43253e-10
ENSG00000220867.1	HSPE1P26	-3.62059	1.87583e-28	2.86238e-27		ENSG00000249992.1	TMEM158	0.964346	2.74827e-27	1.2394e-26		ENSG00000231858.1	AC067945.4	0.991813	9.80325e-11	4.41532e-10
ENSG00000164649.15	CDCA7L	0.907458	1.75852e-28	2.68526e-27		ENSG00000150681.5	RGS18	0.987889	2.69802e-27	1.21698e-26		ENSG00000268751.1	SCGB1B2P	-1.55973	9.76891e-11	4.40072e-10
ENSG00000173531.11	MST1	1.29681	1.56389e-28	2.38974e-27		ENSG00000262251.1	RP11-199F11.2	0.632195	2.67504e-27	1.2071e-26		ENSG00000132881.7	RSG1	0.646568	9.61806e-11	4.33619e-10
ENSG00000240771.2	ARHGEF25	0.921447	1.55102e-28	2.37175e-27		ENSG00000219529.2	AP000580.1	0.644544	2.62614e-27	1.18549e-26		ENSG00000165244.6	ZNF367	-0.603607	9.50374e-11	4.28718e-10
ENSG00000268729.1	CTD-2105E13.14	3.7723	1.33778e-28	2.04711e-27		ENSG00000259726.1	CSPG4P11	-0.630198	2.6207e-27	1.18327e-26		ENSG00000237437.1	ASS1P12	-0.774012	9.49878e-11	4.28579e-10
ENSG00000176909.7	MAMSTR	1.46224	1.28793e-28	1.97223e-27		ENSG00000227719.1	AC006042.6	-0.722669	2.5866e-27	1.16811e-26		ENSG00000120833.9	SOCS2	0.708604	9.17274e-11	4.14277e-10
ENSG00000153707.11	PTPRD	1.2176	1.03511e-28	1.58619e-27		ENSG00000005102.8	MEOX1	-0.765108	2.56264e-27	1.15775e-26		ENSG00000272701.1	RP11-2E11.10	3.07279	9.06918e-11	4.09842e-10
ENSG00000132329.6	RAMP1	2.03742	9.72991e-29	1.49206e-27		ENSG00000260655.1	CTA-250D10.23	1.52971	2.47888e-27	1.12013e-26		ENSG00000206811.1	SNORA10	0.815914	9.02556e-11	4.08032e-10
ENSG00000231485.1	RP4-535B20.1	-3.65968	8.51194e-29	1.30621e-27		ENSG00000162692.6	VCAM1	0.961261	2.455e-27	1.10977e-26		ENSG00000176971.2	FIBIN	-0.952159	9.02399e-11	4.08032e-10
ENSG00000109339.14	MAPK10	0.880696	8.4044e-29	1.29062e-27		ENSG00000259832.1	CYP4A26P	-3.23657	2.37373e-27	1.07325e-26		ENSG00000257225.1	RP11-328C8.4	0.655169	8.96166e-11	4.05304e-10
ENSG00000257058.1	RP11-864I4.4	-3.69845	7.77475e-29	1.19477e-27		ENSG00000081059.15	TCF7	0.624896	2.36659e-27	1.07023e-26		ENSG00000077616.6	NAALAD2	0.719724	8.93818e-11	4.04357e-10
ENSG00000172987.8	HPSE2	-1.78131	7.74899e-29	1.19165e-27		ENSG00000064300.4	NGFR	0.961085	2.24738e-27	1.01692e-26		ENSG00000232233.1	RP11-573D15.2	1.16922	8.65096e-11	3.92079e-10
ENSG00000261496.1	RP13-514E23.1	1.06569	6.90437e-29	1.06252e-27		ENSG00000131016.12	AKAP12	0.774571	2.21839e-27	1.004e-26		ENSG00000171051.4	FPR1	1.28422	8.45867e-11	3.83541e-10
ENSG00000134138.15	MEIS2	0.76212	6.37501e-29	9.81751e-28		ENSG00000204287.9	HLA-DRA	-0.637138	2.07598e-27	9.41231e-27		ENSG00000145365.10	TIFA	0.608725	8.43007e-11	3.8232e-10
ENSG00000258821.1	AC005041.17	3.88714	5.50626e-29	8.48566e-28		ENSG00000252447.1	snoU13	-0.78457	1.94202e-27	8.81368e-27		ENSG00000231632.1	RP11-82L18.4	-1.42083	8.35013e-11	3.79071e-10
ENSG00000175785.8	PRIMA1	1.16734	5.00898e-29	7.72479e-28		ENSG00000160999.8	SH2B2	0.801003	1.84346e-27	8.37136e-27		ENSG00000146555.14	SDK1	-0.597745	8.05004e-11	3.65738e-10
ENSG00000242268.2	RP11-368I23.2	1.59598	4.62557e-29	7.14365e-28		ENSG00000173338.8	KCNK7	0.709565	1.8236e-27	8.28281e-27		ENSG00000236882.3	C5orf27	0.977378	7.9302e-11	3.60365e-10
ENSG00000273019.1	RP11-508N22.13	3.75132	4.17036e-29	6.44521e-28		ENSG00000226012.1	AP001434.2	-3.70374	1.80763e-27	8.21188e-27		ENSG00000147606.4	SLC26A7	1.06733	7.89622e-11	3.5891e-10
ENSG00000092820.13	EZR	1.30446	3.69944e-29	5.72556e-28		ENSG00000248161.1	RP11-499E18.1	0.872959	1.64406e-27	7.47658e-27		ENSG00000271670.1	RP11-95I16.4	-0.731594	7.78854e-11	3.54279e-10
ENSG00000180440.3	SERTM1	3.36086	3.42176e-29	5.29958e-28		ENSG00000102010.10	BMX	-0.706299	1.62548e-27	7.39615e-27		ENSG00000239893.1	ZNF736P9Y	3.80309	7.58085e-11	3.44969e-10
ENSG00000187550.4	SBK2	5.12015	3.10065e-29	4.80567e-28		ENSG00000197604.4	AC022532.1	-0.764746	1.52228e-27	6.93212e-27		ENSG00000146250.5	PRSS35	-1.24257	7.5764e-11	3.44836e-10
ENSG00000171819.4	ANGPTL7	3.07284	2.38063e-29	3.69236e-28		ENSG00000227176.1	AC092641.2	-0.725018	1.382e-27	6.29832e-27		ENSG00000267369.1	RP11-1094M14.8	0.798003	7.55499e-11	3.43998e-10
ENSG00000079257.3	LXN	1.01693	2.31226e-29	3.58888e-28		ENSG00000148154.5	UGCG	0.842142	1.36806e-27	6.23601e-27		ENSG00000248144.1	ADH1C	0.998479	7.47671e-11	3.40773e-10
ENSG00000273471.1	RP13-1039J1.4	1.42253	2.27006e-29	3.5259e-28		ENSG00000166707.6	ZCCHC18	-0.77099	1.34994e-27	6.15464e-27		ENSG00000260259.1	RP11-368I7.4	0.821639	7.29558e-11	3.32849e-10
ENSG00000129965.9	INS-IGF2	1.20113	2.04868e-29	3.18433e-28		ENSG00000163145.8	C1QTNF7	-0.822014	1.32502e-27	6.04224e-27		ENSG00000061455.10	PRDM6	0.759869	7.06343e-11	3.22708e-10
ENSG00000172986.8	GXYLT2	0.779703	1.94179e-29	3.02034e-28		ENSG00000135604.9	STX11	0.695016	1.31661e-27	6.00508e-27		ENSG00000141052.13	MYOCD	-1.2112	6.83489e-11	3.12392e-10
ENSG00000167644.7	C19orf33	2.16731	1.74905e-29	2.7225e-28		ENSG00000260868.1	RP11-394I13.1	-0.896458	1.26872e-27	5.78784e-27		ENSG00000143850.8	PLEKHA6	1.03938	6.6724e-11	3.05026e-10
ENSG00000260727.1	SLC7A5P1	4.47432	1.67464e-29	2.60855e-28		ENSG00000211945.2	IGHV1-18	2.65861	1.24609e-27	5.68797e-27		ENSG00000265331.1	MIR4524B	-1.62132	6.66656e-11	3.0482e-10
ENSG00000002933.3	TMEM176A	0.95909	1.62825e-29	2.5381e-28		ENSG00000143061.13	IGSF3	0.690451	1.19598e-27	5.46145e-27		ENSG00000268677.1	CTB-33G10.6	-0.96979	6.3415e-11	2.90305e-10
ENSG00000224441.1	AC068831.3	-3.84935	1.61199e-29	2.51457e-28		ENSG00000267453.2	AC004791.2	-1.70823	1.16301e-27	5.31194e-27		ENSG00000166707.6	ZCCHC18	-0.823579	6.25109e-11	2.86224e-10
ENSG00000198835.3	GJC2	1.17814	1.52574e-29	2.38174e-28		ENSG00000165732.8	DDX21	0.816925	1.11195e-27	5.08383e-27		ENSG00000167470.8	MIDN	0.865726	6.08492e-11	2.78727e-10
ENSG00000115008.5	IL1A	7.39294	1.42492e-29	2.22595e-28		ENSG00000164488.7	DACT2	1.79626	1.03381e-27	4.73316e-27		ENSG00000137872.11	SEMA6D	0.767184	6.06322e-11	2.77788e-10
ENSG00000265690.3	RP11-5A19.5	0.715207	1.14625e-29	1.79191e-28		ENSG00000162739.9	SLAMF6	0.83196	9.88463e-28	4.52828e-27		ENSG00000251050.1	RP11-168A11.4	1.26688	5.97656e-11	2.74037e-10
ENSG00000143061.13	IGSF3	1.09433	1.03745e-29	1.623e-28		ENSG00000102879.11	CORO1A	0.709785	9.67365e-28	4.43251e-27		ENSG00000160785.9	SLC25A44	0.653768	5.937e-11	2.72333e-10
ENSG00000237702.2	TRBV3-1	4.29291	8.9642e-30	1.40338e-28		ENSG00000135046.9	ANXA1	0.651963	8.75798e-28	4.01617e-27		ENSG00000238806.1	snoU13	-1.29579	5.85527e-11	2.68745e-10
ENSG00000233254.1	RPL21P134	4.01904	8.86089e-30	1.38821e-28		ENSG00000273010.1	RP11-96K19.5	-0.596815	8.49882e-28	3.89889e-27		ENSG00000253092.1	SNORA81	-2.87979	5.85154e-11	2.68628e-10
ENSG00000251573.2	CTD-2089N3.2	4.64277	8.40725e-30	1.31809e-28		ENSG00000175518.6	UBQLNL	0.732988	8.48363e-28	3.8927e-27		ENSG00000184596.4	AF207550.1	-0.658764	5.77338e-11	2.652e-10
ENSG00000270000.1	RP3-449M8.9	4.05281	5.72901e-30	8.98842e-29		ENSG00000273483.1	RP4-671G15.2	0.837836	7.99196e-28	3.67004e-27		ENSG00000167600.9	CYP2S1	0.905039	5.72464e-11	2.63014e-10
ENSG00000179859.7	AC025335.1	1.39943	5.0755e-30	7.96887e-29		ENSG00000163359.11	COL6A3	-0.655836	7.79607e-28	3.58152e-27		ENSG00000081237.14	PTPRC	0.700632	5.72254e-11	2.63014e-10
ENSG00000185522.4	C11orf35	1.45013	4.78983e-30	7.52578e-29		ENSG00000265511.1	RP11-524F11.1	-0.651028	7.78934e-28	3.57915e-27		ENSG00000259715.1	CTD-3110H11.1	-0.843183	5.67682e-11	2.61027e-10
ENSG00000145423.4	SFRP2	1.73848	4.52129e-30	7.109e-29		ENSG00000106537.7	TSPAN13	0.645329	7.56443e-28	3.4779e-27		ENSG00000137269.10	LRRC1	-0.663357	5.65559e-11	2.60155e-10
ENSG00000006740.12	ARHGAP44	1.09427	3.71552e-30	5.84629e-29		ENSG00000224420.3	ADM5	-0.777073	7.54878e-28	3.47141e-27		ENSG00000140479.12	PCSK6	0.796237	5.5938e-11	2.57364e-10
ENSG00000164742.10	ADCY1	0.965619	3.20327e-30	5.04394e-29		ENSG00000206754.1	SNORD101	1.05876	7.44418e-28	3.42468e-27		ENSG00000236051.2	MYCBP2-AS1	-0.612981	5.39405e-11	2.48274e-10
ENSG00000102057.5	KCND1	0.879739	2.85109e-30	4.49264e-29		ENSG00000171631.10	P2RY6	0.895717	7.20498e-28	3.31597e-27		ENSG00000163584.13	RPL22L1	0.627892	5.11367e-11	2.35558e-10
ENSG00000183114.6	FAM43B	1.96245	2.37317e-30	3.74226e-29		ENSG00000221869.4	CEBPD	0.632639	6.71074e-28	3.08913e-27		ENSG00000225920.2	RIMKLBP2	-0.87015	5.05156e-11	2.32744e-10
ENSG00000225398.2	RP11-395L14.5	1.65561	2.24435e-30	3.54171e-29		ENSG00000050165.13	DKK3	-0.915673	6.46683e-28	2.97805e-27		ENSG00000273107.1	RP11-165A20.3	1.23522	4.97998e-11	2.29539e-10
ENSG00000239483.1	RPS15AP16	3.74645	2.13809e-30	3.37647e-29		ENSG00000211650.2	IGLV5-45	5.08109	6.29207e-28	2.89816e-27		ENSG00000092009.6	CMA1	-1.56243	4.85403e-11	2.24004e-10
ENSG00000063180.4	CA11	1.44321	1.55295e-30	2.45421e-29		ENSG00000105369.5	CD79A	1.52947	5.51577e-28	2.5452e-27		ENSG00000210154.1	MT-TD	1.50603	4.74645e-11	2.19217e-10
ENSG00000125735.6	TNFSF14	2.19724	1.13003e-30	1.78715e-29		ENSG00000172893.11	DHCR7	0.788547	5.286e-28	2.44065e-27		ENSG00000268366.1	CTC-492K19.4	0.706283	4.68517e-11	2.1643e-10
ENSG00000225079.2	FTH1P22	4.31011	7.59446e-31	1.20282e-29		ENSG00000269124.1	AC007193.10	-0.857813	5.16909e-28	2.38715e-27		ENSG00000196352.9	CD55	0.693473	4.61325e-11	2.1328e-10
ENSG00000266283.1	RP11-627G18.1	1.73317	7.36475e-31	1.16729e-29		ENSG00000174885.8	NLRP6	1.28523	5.10716e-28	2.35903e-27		ENSG00000104356.6	POP1	0.732907	4.5091e-11	2.08634e-10
ENSG00000259970.1	AC099668.5	1.8102	5.90784e-31	9.37055e-30		ENSG00000130876.7	SLC7A10	1.13872	4.78094e-28	2.20968e-27		ENSG00000123243.10	ITIH5	-0.709354	4.44729e-11	2.05941e-10
ENSG00000134259.3	NGF	2.03699	5.57363e-31	8.84692e-30		ENSG00000244437.1	IGKV3-15	2.45615	4.00409e-28	1.85213e-27		ENSG00000241720.2	RP4-735C1.4	0.777551	4.28599e-11	1.98712e-10
ENSG00000165807.3	PPP1R36	-1.15492	5.42868e-31	8.62313e-30		ENSG00000264147.1	MIR4763	1.83028	3.80763e-28	1.7634e-27		ENSG00000121966.6	CXCR4	0.922573	4.26507e-11	1.97823e-10
ENSG00000254529.1	RP11-583F24.7	-4.80645	4.90469e-31	7.79653e-30		ENSG00000244242.1	IFITM10	-0.833035	3.782e-28	1.75189e-27		ENSG00000258908.1	RP11-203M5.8	1.05672	4.25172e-11	1.97244e-10
ENSG00000105088.4	OLFM2	-1.37739	3.9671e-31	6.32e-30		ENSG00000216921.3	AC131097.4	1.57792	3.63679e-28	1.6853e-27		ENSG00000224259.1	LINC01133	1.20993	4.23516e-11	1.96515e-10
ENSG00000253813.1	COX6B1P4	-4.3971	3.56436e-31	5.68256e-30		ENSG00000163508.8	EOMES	1.14398	3.51194e-28	1.62844e-27		ENSG00000130528.7	HRC	-0.751029	4.17323e-11	1.93759e-10
ENSG00000115457.5	IGFBP2	1.16278	3.45333e-31	5.50959e-30		ENSG00000272240.1	RP5-855D21.1	0.900501	3.4079e-28	1.58084e-27		ENSG00000235326.1	RP11-509J21.3	-0.875225	4.17051e-11	1.93673e-10
ENSG00000090530.5	LEPREL1	0.791444	3.06087e-31	4.88704e-30		ENSG00000211592.2	IGKC	1.92971	3.28499e-28	1.52475e-27		ENSG00000183979.7	NPB	-0.866568	4.15918e-11	1.93186e-10
ENSG00000204528.3	PSORS1C3	4.33801	2.89301e-31	4.62243e-30		ENSG00000006747.10	SCIN	1.21456	3.1406e-28	1.45862e-27		ENSG00000229694.2	RP11-305L7.6	-0.893988	3.90501e-11	1.81675e-10
ENSG00000206530.4	WDR52	0.663427	6.99434e-32	1.11837e-30		ENSG00000211666.2	IGLV2-14	1.90447	2.78734e-28	1.29508e-27		ENSG00000264727.1	RP11-680C21.1	-0.904083	3.88043e-11	1.80605e-10
ENSG00000226679.1	RP13-43E11.1	4.66649	5.73833e-32	9.18218e-31		ENSG00000207166.1	SNORA68	1.11734	2.75919e-28	1.28252e-27		ENSG00000223837.2	BRD2-IT1	-1.0046	3.76095e-11	1.75151e-10
ENSG00000077092.14	RARB	1.12209	4.87875e-32	7.81827e-31		ENSG00000188483.6	IER5L	0.894365	2.62256e-28	1.21951e-27		ENSG00000187837.2	HIST1H1C	0.885263	3.74679e-11	1.74527e-10
ENSG00000254138.1	RP11-152K4.2	3.93003	4.87877e-32	7.81827e-31		ENSG00000227039.2	ITGB2-AS1	0.876053	2.51219e-28	1.16866e-27		ENSG00000172724.7	CCL19	-1.77771	3.74123e-11	1.74304e-10
ENSG00000268433.1	RP11-420K14.2	4.62023	4.71124e-32	7.56097e-31		ENSG00000124762.9	CDKN1A	0.892041	2.51115e-28	1.16841e-27		ENSG00000221420.2	SNORA81	0.690154	3.70982e-11	1.72946e-10
ENSG00000265168.1	RP11-192H23.5	-1.59629	3.24437e-32	5.21066e-31		ENSG00000231486.3	AC096579.7	1.93107	2.46654e-28	1.14812e-27		ENSG00000132603.9	NIP7	0.653914	3.67847e-11	1.71519e-10
ENSG00000064205.6	WISP2	-1.37033	3.12079e-32	5.0159e-31		ENSG00000180044.3	C3orf80	-0.913618	2.08849e-28	9.7433e-28		ENSG00000258521.1	RP11-638I2.9	1.09918	3.65231e-11	1.70335e-10
ENSG00000149633.7	KIAA1755	1.45868	3.0095e-32	4.84061e-31		ENSG00000268903.1	RP11-34P13.15	0.894048	2.05528e-28	9.5923e-28		ENSG00000211679.2	IGLC3	1.58128	3.62868e-11	1.69267e-10
ENSG00000148053.11	NTRK2	-0.983194	2.83814e-32	4.56837e-31		ENSG00000255421.1	CTD-2011F17.2	-0.830395	2.0454e-28	9.54813e-28		ENSG00000225399.3	RP11-3B7.1	-0.618673	3.58576e-11	1.67367e-10
ENSG00000174564.8	IL20RB	-1.03087	2.73469e-32	4.40512e-31		ENSG00000044574.7	HSPA5	0.81101	2.03454e-28	9.50133e-28		ENSG00000107338.8	SHB	0.705289	3.58267e-11	1.67257e-10
ENSG00000228477.1	RP3-342P20.2	5.35498	2.39898e-32	3.86723e-31		ENSG00000175606.6	TMEM70	0.673875	1.99367e-28	9.31234e-28		ENSG00000226251.1	RP11-15I11.3	-4.30245	3.52485e-11	1.64692e-10
ENSG00000273266.1	HOXC4	-1.25733	1.68133e-32	2.71236e-31		ENSG00000207870.1	MIR221	2.01452	1.79669e-28	8.39568e-28		ENSG00000255198.3	SNHG9	0.736364	3.47408e-11	1.62387e-10
ENSG00000211696.2	TRGV8	4.04387	1.50946e-32	2.4369e-31		ENSG00000264573.1	RN7SL15P	1.04845	1.78638e-28	8.34923e-28		ENSG00000243305.1	RP11-362A9.3	-0.678451	3.44714e-11	1.61193e-10
ENSG00000136002.12	ARHGEF4	0.922245	8.07795e-33	1.30607e-31		ENSG00000253476.1	RP11-395I14.2	-0.643343	1.74449e-28	8.15845e-28		ENSG00000211651.2	IGLV1-44	2.47662	3.40594e-11	1.59364e-10
ENSG00000134013.11	LOXL2	-0.902143	7.7935e-33	1.26101e-31		ENSG00000105352.6	CEACAM4	1.39024	1.74004e-28	8.1393e-28		ENSG00000270589.1	RP11-348N5.7	-0.601144	3.39742e-11	1.59031e-10
ENSG00000233916.1	ZDHHC20P1	4.35947	5.95121e-33	9.63643e-32		ENSG00000235602.4	POU5F1P3	-0.663735	1.63797e-28	7.66811e-28		ENSG00000211673.2	IGLV3-1	2.57347	3.32012e-11	1.55476e-10
ENSG00000185532.10	PRKG1	0.947434	5.89383e-33	9.55065e-32		ENSG00000265331.1	MIR4524B	-1.59695	1.47336e-28	6.90455e-28		ENSG00000115085.9	ZAP70	0.822484	3.30137e-11	1.5463e-10
ENSG00000265039.1	AC107016.2	4.40173	5.41224e-33	8.7768e-32		ENSG00000108829.9	LRRC59	0.596398	1.44194e-28	6.76427e-28		ENSG00000122861.11	PLAU	1.13385	3.2951e-11	1.54368e-10
ENSG00000169583.12	CLIC3	1.96946	5.30933e-33	8.61636e-32		ENSG00000213018.2	AL590762.11	-0.89178	1.29065e-28	6.06078e-28		ENSG00000139174.6	PRICKLE1	0.662082	3.27561e-11	1.53486e-10
ENSG00000204071.5	TCEAL6	5.71951	4.98118e-33	8.08986e-32		ENSG00000180139.10	ACTA2-AS1	-1.02526	1.26816e-28	5.95758e-28		ENSG00000131016.12	AKAP12	0.78088	3.26595e-11	1.53096e-10
ENSG00000126778.7	SIX1	-1.92794	3.3343e-33	5.41924e-32		ENSG00000214870.4	AC004540.5	-0.648108	1.11021e-28	5.22092e-28		ENSG00000124602.5	UNC5CL	-0.614759	3.189e-11	1.49642e-10
ENSG00000152672.3	CLEC4F	1.96791	3.26608e-33	5.31234e-32		ENSG00000258900.1	HNRNPCP1	0.678588	1.01477e-28	4.77603e-28		ENSG00000243449.2	C4orf48	1.13961	3.13877e-11	1.47346e-10
ENSG00000131373.10	HACL1	-0.590501	2.28561e-33	3.72036e-32		ENSG00000164929.12	BAALC	0.61722	9.63912e-29	4.53948e-28		ENSG00000222222.1	RNU2-17P	-2.95476	3.10114e-11	1.45639e-10
ENSG00000172789.3	HOXC5	-1.06179	1.89612e-33	3.08869e-32		ENSG00000242574.4	HLA-DMB	-0.790584	8.90106e-29	4.19362e-28		ENSG00000173421.12	CCDC36	-0.596867	3.0831e-11	1.44821e-10
ENSG00000102878.11	HSF4	0.72733	1.76239e-33	2.87301e-32		ENSG00000186407.4	CD300E	1.44263	8.76399e-29	4.12989e-28		ENSG00000267203.1	SNRPGP4	-0.998205	3.07623e-11	1.44528e-10
ENSG00000156234.7	CXCL13	6.38415	1.57486e-33	2.56924e-32		ENSG00000267282.1	CTB-129P6.4	0.689693	8.74259e-29	4.12066e-28		ENSG00000271745.1	AC093668.3	-1.10592	3.043e-11	1.43026e-10
ENSG00000230596.2	AC112229.4	1.45884	1.33219e-33	2.17498e-32		ENSG00000048052.17	HDAC9	-0.628935	8.09427e-29	3.81823e-28		ENSG00000116649.5	SRM	0.591009	3.03739e-11	1.42792e-10
ENSG00000229740.1	U91324.1	-4.21277	1.29875e-33	2.12198e-32		ENSG00000143365.12	RORC	1.3476	7.84905e-29	3.70332e-28		ENSG00000251836.1	U3	-3.54484	3.03497e-11	1.42707e-10
ENSG00000154134.10	ROBO3	1.07092	1.29063e-33	2.1103e-32		ENSG00000233954.4	RP11-169K16.7	0.618871	7.30488e-29	3.44871e-28		ENSG00000188536.8	HBA2	1.59285	3.01056e-11	1.41618e-10
ENSG00000178531.4	CTXN1	2.49484	1.20204e-33	1.96693e-32		ENSG00000139438.5	FAM222A	0.954532	7.14538e-29	3.37549e-28		ENSG00000198821.6	CD247	0.821161	2.9875e-11	1.40591e-10
ENSG00000211752.3	TRBV27	4.70063	1.0178e-33	1.66671e-32		ENSG00000204055.4	RP11-247A12.2	0.880529	6.68306e-29	3.15774e-28		ENSG00000172201.6	ID4	0.767315	2.98484e-11	1.40495e-10
ENSG00000139910.15	NOVA1	-0.856454	9.00902e-34	1.47639e-32		ENSG00000174564.8	IL20RB	-0.713284	6.54985e-29	3.09545e-28		ENSG00000164647.4	STEAP1	0.808674	2.96725e-11	1.39695e-10
ENSG00000224594.2	RPL29P19	4.2998	7.48005e-34	1.22675e-32		ENSG00000095066.7	HOOK2	0.790024	6.18039e-29	2.92144e-28		ENSG00000261596.1	CTB-31N19.3	0.95048	2.92894e-11	1.38005e-10
ENSG00000211967.2	IGHV3-53	5.93155	6.29932e-34	1.03389e-32		ENSG00000124019.9	FAM124B	-0.800394	5.95822e-29	2.81759e-28		ENSG00000267560.1	RP11-173A16.1	-0.846621	2.84369e-11	1.34099e-10
ENSG00000258114.1	CTA-109P11.4	-2.08383	3.81867e-34	6.27221e-33		ENSG00000146469.8	VIP	0.981361	5.16268e-29	2.44543e-28		ENSG00000037280.11	FLT4	0.600799	2.80418e-11	1.32345e-10
ENSG00000229827.1	AC093899.3	4.00078	3.23444e-34	5.31663e-33		ENSG00000267519.2	MIR24-2	1.02215	4.50525e-29	2.13712e-28		ENSG00000211598.2	IGKV4-1	1.91968	2.78773e-11	1.31623e-10
ENSG00000229901.1	RP11-399E6.4	4.06787	2.868e-34	4.71786e-33		ENSG00000236890.2	XXbac-B476C20.11	-3.00247	4.47111e-29	2.12137e-28		ENSG00000115414.14	FN1	-0.863996	2.77072e-11	1.30874e-10
ENSG00000180745.4	CLRN3	5.20725	2.11432e-34	3.4807e-33		ENSG00000162482.4	AKR7A3	-0.795268	4.38123e-29	2.07915e-28		ENSG00000168685.10	IL7R	0.886504	2.73947e-11	1.29424e-10
ENSG00000133027.13	PEMT	-1.18859	1.94294e-34	3.20099e-33		ENSG00000102271.9	KLHL4	1.09283	4.31225e-29	2.04727e-28		ENSG00000204991.6	SPIRE2	0.651835	2.72234e-11	1.28642e-10
ENSG00000260011.2	RP13-20L14.1	3.88808	1.83425e-34	3.02421e-33		ENSG00000196684.8	HSH2D	0.852925	4.14397e-29	1.96819e-28		ENSG00000152779.12	SLC16A12	-1.1583	2.71724e-11	1.28428e-10
ENSG00000204866.4	IGFL2	6.78812	1.77296e-34	2.92538e-33		ENSG00000102575.6	ACP5	-1.18454	4.12496e-29	1.95957e-28		ENSG00000102802.5	MEDAG	0.911656	2.66526e-11	1.26101e-10
ENSG00000211788.2	TRAV13-1	4.66493	1.76984e-34	2.92246e-33		ENSG00000137331.11	IER3	1.54606	3.95954e-29	1.88138e-28		ENSG00000223764.2	RP11-54O7.3	1.35151	2.64621e-11	1.25226e-10
ENSG00000229832.1	RP11-384C4.2	4.22024	1.72976e-34	2.85844e-33		ENSG00000254928.1	RP11-702H23.6	0.726944	3.75824e-29	1.78647e-28		ENSG00000006210.6	CX3CL1	-1.00451	2.64516e-11	1.25211e-10
ENSG00000128849.9	CGNL1	1.57517	1.15384e-34	1.90818e-33		ENSG00000162409.6	PRKAA2	-0.832859	3.67046e-29	1.74547e-28		ENSG00000122877.9	EGR2	1.38588	2.61269e-11	1.23741e-10
ENSG00000273289.1	RP6-109B7.5	4.0228	9.30646e-35	1.54025e-33		ENSG00000105639.14	JAK3	0.76454	3.62917e-29	1.7262e-28		ENSG00000254343.2	RP11-760H22.2	0.79874	2.61137e-11	1.23705e-10
ENSG00000178498.11	DTX3	1.10683	5.98029e-35	9.90511e-34		ENSG00000266964.1	FXYD1	-0.591403	3.5204e-29	1.67481e-28		ENSG00000198937.8	CCDC167	0.673987	2.60334e-11	1.2335e-10
ENSG00000249251.1	PGAM1P8	4.08031	5.61003e-35	9.29895e-34		ENSG00000233025.1	CRYZP1	-0.765682	3.34103e-29	1.59047e-28		ENSG00000135047.10	CTSL	0.897395	2.56817e-11	1.21734e-10
ENSG00000225986.1	UBXN10-AS1	4.49847	5.09323e-35	8.44877e-34		ENSG00000201852.1	RNU6-702P	3.41975	3.30526e-29	1.57409e-28		ENSG00000077157.16	PPP1R12B	-0.785861	2.55846e-11	1.21299e-10
ENSG00000240793.1	UBA52P8	-3.91262	4.3564e-35	7.23203e-34		ENSG00000253671.1	RP11-806O11.1	-1.1353	3.26064e-29	1.55317e-28		ENSG00000146386.7	ABRACL	0.613769	2.49414e-11	1.18323e-10
ENSG00000109107.9	ALDOC	-1.61337	3.01129e-35	5.00284e-34		ENSG00000106976.14	DNM1	-0.702033	3.18211e-29	1.51757e-28		ENSG00000231793.4	DOC2GP	-0.865853	2.48686e-11	1.18002e-10
ENSG00000214012.4	KRT18P38	5.81432	2.92206e-35	4.85832e-34		ENSG00000203799.6	CCDC162P	1.25747	3.14736e-29	1.5014e-28		ENSG00000232220.2	AC008440.5	0.684535	2.47579e-11	1.17526e-10
ENSG00000075651.11	PLD1	0.627525	1.86718e-35	3.10681e-34		ENSG00000081923.6	ATP8B1	-0.654961	2.90349e-29	1.38622e-28		ENSG00000199133.1	MIRLET7D	2.95815	2.47259e-11	1.17398e-10
ENSG00000271239.1	RP11-238F2.1	-2.46116	1.53275e-35	2.55232e-34		ENSG00000109452.8	INPP4B	-0.618402	2.82991e-29	1.35137e-28		ENSG00000207496.1	SNORA7A	0.905117	2.47039e-11	1.17318e-10
ENSG00000141448.4	GATA6	1.71644	1.11509e-35	1.85826e-34		ENSG00000054967.8	RELT	0.761556	2.77888e-29	1.32756e-28		ENSG00000198695.2	MT-ND6	1.20291	2.4208e-11	1.15058e-10
ENSG00000163378.9	EOGT	-0.765955	1.03183e-35	1.72083e-34		ENSG00000173898.7	SPTBN2	0.809545	2.77264e-29	1.32485e-28		ENSG00000068366.15	ACSL4	0.779754	2.36408e-11	1.12456e-10
ENSG00000196730.8	DAPK1	1.09963	8.02588e-36	1.33954e-34		ENSG00000121966.6	CXCR4	0.958624	2.37186e-29	1.13524e-28		ENSG00000267282.1	CTB-129P6.4	0.701431	2.3438e-11	1.11515e-10
ENSG00000137077.3	CCL21	3.00306	7.16852e-36	1.19736e-34		ENSG00000253851.1	RP11-318M2.3	0.642783	2.25298e-29	1.0788e-28		ENSG00000044574.7	HSPA5	0.835782	2.33616e-11	1.11197e-10
ENSG00000159251.6	ACTC1	7.25236	6.36759e-36	1.0644e-34		ENSG00000158887.11	MPZ	-1.2735	2.22093e-29	1.06367e-28		ENSG00000151014.4	CCRN4L	0.937634	2.33423e-11	1.11129e-10
ENSG00000258102.1	RP11-809C9.2	5.02456	5.55433e-36	9.29174e-35		ENSG00000130522.4	JUND	0.707644	2.00838e-29	9.62283e-29		ENSG00000188211.4	NCR3LG1	0.866836	2.2176e-11	1.05708e-10
ENSG00000144140.5	RP11-143M1.7	4.24472	5.339e-36	8.93839e-35		ENSG00000090924.10	PLEKHG2	0.600638	1.9958e-29	9.56452e-29		ENSG00000171724.2	VAT1L	1.43701	2.19024e-11	1.04469e-10
ENSG00000211964.2	IGHV3-48	5.83845	4.90705e-36	8.22158e-35		ENSG00000219604.1	RP11-132M7.2	-1.73473	1.99521e-29	9.56373e-29		ENSG00000142512.10	SIGLEC10	1.43614	2.18508e-11	1.04245e-10
ENSG00000218631.1	RP3-395C13.1	4.3378	4.77961e-36	8.01424e-35		ENSG00000204577.7	LILRB3	0.882898	1.9494e-29	9.34998e-29		ENSG00000170271.6	FAXDC2	-0.701918	2.16691e-11	1.03421e-10
ENSG00000225284.1	AC018693.6	4.73916	4.11673e-36	6.90809e-35		ENSG00000269887.1	RP11-477H21.2	0.828727	1.79758e-29	8.62546e-29		ENSG00000111801.11	BTN3A3	0.622154	2.10686e-11	1.00618e-10
ENSG00000211699.2	TRGV3	4.42095	3.52928e-36	5.92689e-35		ENSG00000207112.1	SNORA25	0.734263	1.77743e-29	8.53054e-29		ENSG00000211675.2	IGLC1	1.90017	2.08319e-11	9.95499e-11
ENSG00000198759.7	EGFL6	-3.57623	3.05155e-36	5.12858e-35		ENSG00000224195.1	RP11-574K11.5	-0.599707	1.7444e-29	8.37553e-29		ENSG00000140450.7	ARRDC4	0.703659	2.04617e-11	9.78013e-11
ENSG00000259675.1	RP11-507B12.1	-5.20086	3.01503e-36	5.07113e-35		ENSG00000121769.3	FABP3	-0.979003	1.72196e-29	8.26954e-29		ENSG00000200087.1	SNORA73B	1.19023	1.98721e-11	9.50428e-11
ENSG00000068615.12	REEP1	1.93575	2.82981e-36	4.76329e-35		ENSG00000162543.5	UBXN10	0.870906	1.33379e-29	6.41616e-29		ENSG00000224525.2	RP11-561I11.3	1.71738	1.97688e-11	9.45687e-11
ENSG00000167244.13	IGF2	1.30211	2.76744e-36	4.66192e-35		ENSG00000268387.1	AL590714.1	2.95359	1.3289e-29	6.39531e-29		ENSG00000205744.5	DENND1C	0.615593	1.9292e-11	9.23069e-11
ENSG00000125355.11	TMEM255A	2.07157	2.04086e-36	3.44062e-35		ENSG00000247626.3	MARS2	0.728375	1.30783e-29	6.2966e-29		ENSG00000138449.6	SLC40A1	0.860901	1.91009e-11	9.14692e-11
ENSG00000150630.2	VEGFC	0.847264	1.76147e-36	2.97192e-35		ENSG00000138449.6	SLC40A1	0.799625	1.29713e-29	6.2464e-29		ENSG00000253102.1	RP1-117B12.4	0.760557	1.88944e-11	9.05181e-11
ENSG00000086506.2	HBQ1	-4.86255	1.45869e-36	2.46299e-35		ENSG00000077150.13	NFKB2	0.650338	1.26869e-29	6.11073e-29		ENSG00000100994.7	PYGB	-0.585397	1.87529e-11	8.98594e-11
ENSG00000231943.3	RP11-395L14.4	2.01387	1.18983e-36	2.01058e-35		ENSG00000233493.3	TMEM238	0.789335	1.07239e-29	5.17722e-29		ENSG00000135312.4	HTR1B	-1.49022	1.80591e-11	8.66434e-11
ENSG00000254959.2	INMT-FAM188B	1.00618	1.05685e-36	1.78725e-35		ENSG00000237949.1	LINC00844	-1.64141	1.05725e-29	5.10627e-29		ENSG00000157214.9	STEAP2	0.971868	1.75512e-11	8.42596e-11
ENSG00000253988.1	RP11-489O18.1	4.46524	6.78572e-37	1.14844e-35		ENSG00000127418.10	FGFRL1	0.7783	1.0356e-29	5.00275e-29		ENSG00000233864.3	TTTY15	0.615471	1.74748e-11	8.39105e-11
ENSG00000255027.2	RP11-680F20.9	6.01371	6.7636e-37	1.14559e-35		ENSG00000184185.5	KCNJ12	0.76691	1.00244e-29	4.84361e-29		ENSG00000113448.12	PDE4D	0.831377	1.73971e-11	8.35548e-11
ENSG00000224132.2	AC112715.2	-4.13325	6.5965e-37	1.11816e-35		ENSG00000143850.8	PLEKHA6	0.988161	9.25305e-30	4.47469e-29		ENSG00000174951.6	FUT1	0.922444	1.71414e-11	8.23961e-11
ENSG00000091136.9	LAMB1	1.0705	3.50338e-37	5.94316e-36		ENSG00000200090.1	Y_RNA	-0.767726	9.00583e-30	4.35698e-29		ENSG00000213144.2	RP11-64B16.2	1.09938	1.67712e-11	8.06846e-11
ENSG00000240801.1	AC132217.4	1.44205	3.07779e-37	5.22526e-36		ENSG00000156804.3	FBXO32	-0.952238	8.43718e-30	4.08619e-29		ENSG00000169271.1	HSPB3	-2.35542	1.63483e-11	7.87327e-11
ENSG00000232606.1	AC010090.1	3.97468	2.09702e-37	3.56297e-36		ENSG00000198286.5	CARD11	0.851593	8.18923e-30	3.96695e-29		ENSG00000175183.5	CSRP2	-0.750131	1.56171e-11	7.53063e-11
ENSG00000255245.3	FXYD6-FXYD2	0.911036	1.90506e-37	3.23934e-36		ENSG00000260727.1	SLC7A5P1	1.23502	7.82774e-30	3.79344e-29		ENSG00000265455.1	MIR4700	0.685529	1.54789e-11	7.46558e-11
ENSG00000260231.1	JHDM1D-AS1	-0.869688	1.5005e-37	2.55344e-36		ENSG00000234678.1	RP11-465N4.4	-0.648109	6.97806e-30	3.38598e-29		ENSG00000119535.13	CSF3R	1.12293	1.54331e-11	7.44505e-11
ENSG00000197576.9	HOXA4	1.18233	1.2469e-37	2.12355e-36		ENSG00000248993.1	XXbac-BPG181M17.5	-0.69288	6.35706e-30	3.08662e-29		ENSG00000188707.4	ZBED6CL	0.701009	1.54165e-11	7.43861e-11
ENSG00000204381.7	LAYN	1.42582	1.05837e-37	1.80389e-36		ENSG00000258615.1	RP11-725G5.3	-2.97775	6.30257e-30	3.06081e-29		ENSG00000260526.1	RP11-73K9.2	-0.642355	1.45349e-11	7.02513e-11
ENSG00000116191.13	RALGPS2	1.13001	1.02574e-37	1.74963e-36		ENSG00000168490.9	PHYHIP	0.8836	6.08288e-30	2.956e-29		ENSG00000254709.2	IGLL5	1.88872	1.4535e-11	7.02513e-11
ENSG00000163064.6	EN1	-2.0948	9.18624e-38	1.56816e-36		ENSG00000128849.9	CGNL1	0.957702	5.54375e-30	2.69745e-29		ENSG00000236890.2	XXbac-B476C20.11	-3.0731	1.44357e-11	6.98011e-11
ENSG00000135472.4	FAIM2	2.44915	9.02692e-38	1.54218e-36		ENSG00000102802.5	MEDAG	0.941261	5.51902e-30	2.68599e-29		ENSG00000175518.6	UBQLNL	0.735004	1.4172e-11	6.85405e-11
ENSG00000120262.8	CCDC170	-1.12451	8.70717e-38	1.48872e-36		ENSG00000223764.2	RP11-54O7.3	1.35164	5.20685e-30	2.53622e-29		ENSG00000182993.3	C12orf60	0.712622	1.38904e-11	6.71929e-11
ENSG00000154358.15	OBSCN	1.37726	8.29446e-38	1.41927e-36		ENSG00000113555.4	PCDH12	0.681257	4.92582e-30	2.39984e-29		ENSG00000183019.3	C19orf59	1.73084	1.37595e-11	6.66159e-11
ENSG00000099849.10	RASSF7	1.67568	4.98165e-38	8.53088e-37		ENSG00000159200.13	RCAN1	0.717827	4.91179e-30	2.39352e-29		ENSG00000118242.11	MREG	-0.74899	1.33768e-11	6.47904e-11
ENSG00000168679.13	SLC16A4	1.33117	4.94777e-38	8.47955e-37		ENSG00000223656.1	HMGB3P10	1.10149	4.84474e-30	2.36235e-29		ENSG00000231628.1	RP3-355L5.4	-0.594574	1.33112e-11	6.44865e-11
ENSG00000213424.4	KRT222	1.89213	4.51664e-38	7.74679e-37		ENSG00000172216.4	CEBPB	0.717038	4.71228e-30	2.29826e-29		ENSG00000136514.2	RTP4	0.825733	1.30831e-11	6.33949e-11
ENSG00000123838.6	C4BPA	7.26794	4.13889e-38	7.1045e-37		ENSG00000132465.6	IGJ	1.70104	4.64235e-30	2.26511e-29		ENSG00000215845.6	TSTD1	0.795211	1.30437e-11	6.32172e-11
ENSG00000126259.15	KIRREL2	6.31593	3.65894e-38	6.28562e-37		ENSG00000198821.6	CD247	0.858993	4.48659e-30	2.19005e-29		ENSG00000184792.11	OSBP2	0.62002	1.30084e-11	6.30729e-11
ENSG00000270117.1	AP000769.7	-3.99321	2.74651e-38	4.72192e-37		ENSG00000117091.5	CD48	0.839859	4.43898e-30	2.1682e-29		ENSG00000240929.2	HIST2H2BB	1.31439	1.29676e-11	6.29019e-11
ENSG00000232545.1	KB-318B8.7	4.28001	2.56756e-38	4.41775e-37		ENSG00000164176.8	EDIL3	-0.799317	4.43655e-30	2.16747e-29		ENSG00000265458.1	RP13-20L14.6	-0.80337	1.2947e-11	6.2815e-11
ENSG00000273416.1	RP4-597N16.4	4.16996	2.21798e-38	3.81929e-37		ENSG00000186594.8	MIR22HG	1.09534	4.39335e-30	2.14683e-29		ENSG00000121769.3	FABP3	-1.08463	1.29057e-11	6.26281e-11
ENSG00000198353.6	HOXC4	-1.39761	1.92629e-38	3.31963e-37		ENSG00000256973.1	RP11-359J14.2	-0.721137	4.30649e-30	2.10483e-29		ENSG00000248993.1	XXbac-BPG181M17.5	-0.686273	1.28034e-11	6.21579e-11
ENSG00000134291.7	TMEM106C	0.669632	1.92007e-38	3.31155e-37		ENSG00000136630.11	HLX	0.61191	3.86118e-30	1.8892e-29		ENSG00000224871.1	XX-FW81066F1.2	0.70202	1.24303e-11	6.04109e-11
ENSG00000103056.7	SMPD3	1.71539	1.81343e-38	3.13011e-37		ENSG00000228401.3	RP11-251M1.1	-0.715218	3.78728e-30	1.85344e-29		ENSG00000128602.5	SMO	0.721119	1.23105e-11	5.9854e-11
ENSG00000170571.7	EMB	1.12764	1.70091e-38	2.93822e-37		ENSG00000104267.5	CA2	0.995982	3.26639e-30	1.5999e-29		ENSG00000182621.12	PLCB1	0.617848	1.22281e-11	5.94786e-11
ENSG00000198075.5	SULT1C4	1.11016	1.49682e-38	2.58774e-37		ENSG00000034152.14	MAP2K3	0.68122	3.257e-30	1.59564e-29		ENSG00000180828.1	BHLHE22	0.824076	1.14916e-11	5.59559e-11
ENSG00000159212.8	CLIC6	-2.23746	1.46765e-38	2.53932e-37		ENSG00000254838.4	GVINP1	0.879293	3.15994e-30	1.54908e-29		ENSG00000188710.1	QRFP	1.26033	1.09901e-11	5.36054e-11
ENSG00000254251.1	RP11-662G23.1	-5.56507	1.07174e-38	1.8558e-37		ENSG00000221420.2	SNORA81	0.692791	2.83795e-30	1.39272e-29		ENSG00000122367.15	LDB3	-1.00629	1.09429e-11	5.33865e-11
ENSG00000138131.3	LOXL4	-1.02712	8.08243e-39	1.40065e-37		ENSG00000043591.4	ADRB1	1.19469	2.80344e-30	1.37609e-29		ENSG00000171049.8	FPR2	1.55517	1.08813e-11	5.30973e-11
ENSG00000269619.1	CTD-3023J11.2	4.61801	7.61038e-39	1.3199e-37		ENSG00000248712.3	CCDC153	0.788461	2.51483e-30	1.23628e-29		ENSG00000145284.7	SCD5	0.690544	1.0854e-11	5.29866e-11
ENSG00000007866.14	TEAD3	0.888082	6.25415e-39	1.08555e-37		ENSG00000255114.1	RP11-110I1.6	0.62038	2.37539e-30	1.16874e-29		ENSG00000254331.1	CKS1BP7	3.47525	1.08161e-11	5.28241e-11
ENSG00000162891.6	IL20	7.47767	4.04758e-39	7.03112e-38		ENSG00000105808.13	RASA4	-0.840566	2.36858e-30	1.16588e-29		ENSG00000187566.3	NHLRC1	-0.663025	1.06493e-11	5.20429e-11
ENSG00000130957.4	FBP2	5.90656	3.5257e-39	6.12946e-38		ENSG00000235688.1	AC116614.1	-0.728445	2.02267e-30	9.97338e-30		ENSG00000260682.2	7SK	-0.606632	1.04655e-11	5.11553e-11
ENSG00000254826.1	CTD-2530H12.2	-5.19728	3.43637e-39	5.97895e-38		ENSG00000272273.1	XXbac-BPG252P9.10	1.57539	1.90085e-30	9.37672e-30		ENSG00000112414.10	GPR126	0.793841	1.04223e-11	5.09554e-11
ENSG00000224373.2	IGHV4-59	6.80092	3.30544e-39	5.75576e-38		ENSG00000159167.7	STC1	1.39449	1.88185e-30	9.28503e-30		ENSG00000242574.4	HLA-DMB	-0.801271	1.03698e-11	5.07096e-11
ENSG00000242142.1	SERBP1P3	4.89058	3.02763e-39	5.27623e-38		ENSG00000255198.3	SNHG9	0.725177	1.70587e-30	8.4222e-30		ENSG00000114812.8	VIPR1	-1.10077	1.00471e-11	4.91734e-11
ENSG00000226493.1	RP11-524O24.2	-4.00226	2.40611e-39	4.19649e-38		ENSG00000105501.7	SIGLEC5	1.14386	1.70339e-30	8.41175e-30		ENSG00000256650.1	RERG-IT1	-1.26089	9.76861e-12	4.78616e-11
ENSG00000226822.1	RP11-356N1.2	-4.37665	2.38545e-39	4.16381e-38		ENSG00000232828.1	AF196970.3	-0.67901	1.69098e-30	8.35226e-30		ENSG00000197614.6	MFAP5	-1.05861	9.76622e-12	4.78601e-11
ENSG00000254545.1	RP11-84A19.3	-4.71664	2.35404e-39	4.11228e-38		ENSG00000273363.1	RP11-285G1.14	-0.974363	1.54886e-30	7.66401e-30		ENSG00000203343.2	AC009107.1	-0.818011	9.7396e-12	4.77423e-11
ENSG00000227070.1	RP11-191G24.1	4.28629	1.64775e-39	2.88077e-38		ENSG00000204991.6	SPIRE2	0.6332	1.53481e-30	7.59731e-30		ENSG00000236740.2	RP11-411K7.1	-1.0176	9.61639e-12	4.71865e-11
ENSG00000198358.4	RP11-544M22.1	7.11624	1.18709e-39	2.07707e-38		ENSG00000167600.9	CYP2S1	0.940544	1.51145e-30	7.4849e-30		ENSG00000254902.1	ANO1-AS1	-0.650626	9.58399e-12	4.70377e-11
ENSG00000236710.1	AC108448.2	4.66095	1.12373e-39	1.96779e-38		ENSG00000156574.5	NODAL	-0.81478	1.41996e-30	7.03794e-30		ENSG00000115738.5	ID2	0.698259	9.52997e-12	4.67926e-11
ENSG00000164107.7	HAND2	2.06183	1.08083e-39	1.8942e-38		ENSG00000082482.9	KCNK2	-1.20513	1.27238e-30	6.31469e-30		ENSG00000268863.1	AC135048.1	-0.719304	9.43311e-12	4.6327e-11
ENSG00000196966.3	HIST1H3E	4.15222	9.38307e-40	1.64575e-38		ENSG00000128567.12	PODXL	0.593532	1.20472e-30	5.9828e-30		ENSG00000116652.5	DLEU2L	-0.886696	9.34673e-12	4.59225e-11
ENSG00000260814.2	RP11-107F6.3	4.09545	8.53224e-40	1.49773e-38		ENSG00000239218.2	RPS20P22	0.973896	1.12482e-30	5.58963e-30		ENSG00000113296.10	THBS4	1.09524	9.31037e-12	4.57635e-11
ENSG00000165390.11	ANXA8	7.16847	7.87383e-40	1.38327e-38		ENSG00000272195.1	RP11-156E8.1	-0.604279	1.11657e-30	5.55103e-30		ENSG00000244734.2	HBB	1.65446	9.02442e-12	4.4377e-11
ENSG00000262905.1	RP5-1029F21.2	-4.00789	5.46307e-40	9.60528e-39		ENSG00000115085.9	ZAP70	0.912777	1.11505e-30	5.5447e-30		ENSG00000175592.4	FOSL1	1.82848	8.96176e-12	4.40973e-11
ENSG00000260487.1	RP11-297C4.3	-4.34615	4.94724e-40	8.70538e-39		ENSG00000267279.1	RP11-879F14.2	-0.950241	1.10472e-30	5.49452e-30		ENSG00000259244.1	RP11-182J1.12	-0.628754	8.82736e-12	4.34641e-11
ENSG00000249849.1	RP11-1101H11.1	4.78511	4.44213e-40	7.8229e-39		ENSG00000184828.5	ZBTB7C	0.73567	1.00685e-30	5.01103e-30		ENSG00000043591.4	ADRB1	1.23982	8.78644e-12	4.32719e-11
ENSG00000140092.10	FBLN5	0.754296	4.38459e-40	7.72784e-39		ENSG00000261669.1	CTD-2515A14.1	-0.877162	1.00442e-30	5.00113e-30		ENSG00000234882.1	EIF3EP1	0.81276	8.7813e-12	4.32559e-11
ENSG00000259616.1	RP11-507B12.2	-5.01102	4.14124e-40	7.30487e-39		ENSG00000250240.1	CTD-2154I11.2	0.758253	1.00229e-30	4.99157e-30		ENSG00000270804.1	CTD-2583A14.11	0.62734	8.76537e-12	4.31867e-11
ENSG00000226576.1	RP11-523O18.1	-4.10415	4.0039e-40	7.06834e-39		ENSG00000084636.13	COL16A1	-0.669481	1.00113e-30	4.98688e-30		ENSG00000184867.9	ARMCX2	0.619363	8.66073e-12	4.27079e-11
ENSG00000112414.10	GPR126	1.31575	3.67873e-40	6.49959e-39		ENSG00000125347.9	IRF1	0.947159	9.72591e-31	4.84685e-30		ENSG00000152689.13	RASGRP3	0.731084	8.59817e-12	4.24086e-11
ENSG00000261618.1	RP11-79H23.3	7.22528	3.26611e-40	5.77902e-39		ENSG00000238917.1	SNORD10	0.657698	9.44113e-31	4.70595e-30		ENSG00000172458.4	IL17D	-0.632432	8.54048e-12	4.21352e-11
ENSG00000140479.12	PCSK6	1.55484	3.26823e-40	5.77902e-39		ENSG00000164674.11	SYTL3	0.807909	8.95512e-31	4.46565e-30		ENSG00000255441.1	CTD-2616J11.2	1.46654	8.51886e-12	4.20446e-11
ENSG00000172799.5	ZBTB8OSP2	-4.30258	3.03429e-40	5.37412e-39		ENSG00000260552.1	RP11-49I11.1	0.585871	8.82126e-31	4.40178e-30		ENSG00000143546.5	S100A8	1.61813	8.49566e-12	4.19392e-11
ENSG00000233081.1	RP11-440G5.2	-4.14773	3.02315e-40	5.35875e-39		ENSG00000135047.10	CTSL	0.883105	8.63949e-31	4.31295e-30		ENSG00000184232.4	OAF	0.665345	7.93611e-12	3.92278e-11
ENSG00000137573.9	SULF1	1.74609	2.54942e-40	4.52273e-39		ENSG00000225450.1	RP3-508I15.14	0.642758	8.55714e-31	4.27278e-30		ENSG00000171236.9	LRG1	1.46231	7.81163e-12	3.86292e-11
ENSG00000229519.2	RP11-58A11.2	-4.02241	2.51923e-40	4.47283e-39		ENSG00000238806.1	snoU13	-1.40706	8.01507e-31	4.00736e-30		ENSG00000237768.2	RP11-344N10.2	3.93508	7.24253e-12	3.5908e-11
ENSG00000257548.1	RP11-797M17.1	4.31129	2.46184e-40	4.3745e-39		ENSG00000196374.5	HIST1H2BM	5.40882	7.59986e-31	3.80226e-30		ENSG00000129521.9	EGLN3	-1.26033	7.20194e-12	3.57301e-11
ENSG00000273030.1	RP11-285F16.1	4.32345	1.96989e-40	3.50321e-39		ENSG00000150630.2	VEGFC	0.648066	7.26829e-31	3.63797e-30		ENSG00000163938.12	GNL3	0.585469	7.17907e-12	3.56243e-11
ENSG00000234211.1	RP11-25K21.1	4.38957	1.44485e-40	2.5716e-39		ENSG00000140450.7	ARRDC4	0.640598	6.44858e-31	3.23051e-30		ENSG00000267323.1	SLC25A1P5	0.649082	7.16607e-12	3.55675e-11
ENSG00000096696.9	DSP	1.88803	1.18613e-40	2.11285e-39		ENSG00000256433.1	RP1-102E24.8	0.635641	6.18705e-31	3.10017e-30		ENSG00000185339.4	TCN2	0.617682	6.92775e-12	3.4422e-11
ENSG00000168743.8	NPNT	2.02962	1.14056e-40	2.03334e-39		ENSG00000224650.2	IGHV3-74	1.63119	6.04416e-31	3.02923e-30		ENSG00000198838.7	RYR3	-0.776944	6.90488e-12	3.43233e-11
ENSG00000258524.1	NT5CP1	-4.36873	1.13478e-40	2.02471e-39		ENSG00000165030.3	NFIL3	0.835722	5.94182e-31	2.9786e-30		ENSG00000147180.12	ZNF711	0.779561	6.85067e-12	3.40686e-11
ENSG00000211789.2	TRAV12-2	4.66445	1.03155e-40	1.84204e-39		ENSG00000147138.1	GPR174	1.42604	5.42446e-31	2.72103e-30		ENSG00000111859.12	NEDD9	-0.655989	6.82734e-12	3.396e-11
ENSG00000231563.1	RP11-245P10.4	4.21466	7.66052e-41	1.36906e-39		ENSG00000168447.6	SCNN1B	-0.840521	5.23066e-31	2.6244e-30		ENSG00000132507.13	EIF5A	0.607808	6.79614e-12	3.38269e-11
ENSG00000180818.4	HOXC10	-3.94026	6.14224e-41	1.09862e-39		ENSG00000182621.12	PLCB1	0.61261	4.88248e-31	2.45132e-30		ENSG00000213033.4	AURKAPS1	0.756894	6.64778e-12	3.31317e-11
ENSG00000264843.1	RP11-856M7.2	4.9677	5.57836e-41	9.98587e-40		ENSG00000013725.10	CD6	0.968779	4.59497e-31	2.309e-30		ENSG00000228237.1	EFCAB14-AS1	-0.839058	6.40075e-12	3.19283e-11
ENSG00000259172.1	RP11-299G20.2	1.56872	5.27446e-41	9.44965e-40		ENSG00000263321.1	RP11-388C12.5	-0.766746	4.52699e-31	2.27533e-30		ENSG00000203799.6	CCDC162P	1.30833	6.30101e-12	3.14514e-11
ENSG00000273464.1	RP11-313P22.1	4.12587	5.01853e-41	8.99854e-40		ENSG00000188522.10	FAM83G	0.954577	4.23267e-31	2.12881e-30		ENSG00000201544.1	SNORA16B	-1.22837	6.1796e-12	3.08521e-11
ENSG00000256790.1	RP11-429A20.3	-4.38294	4.73368e-41	8.49481e-40		ENSG00000260051.1	LA16c-390E6.4	-0.613883	4.03989e-31	2.03319e-30		ENSG00000145757.11	SPATA9	0.937107	6.09929e-12	3.04645e-11
ENSG00000250125.1	RP11-707A18.1	7.18131	4.14668e-41	7.44756e-40		ENSG00000174292.8	TNK1	0.688974	3.69443e-31	1.86015e-30		ENSG00000227176.1	AC092641.2	-0.846641	6.06288e-12	3.02892e-11
ENSG00000211721.2	TRBV6-5	4.49432	3.6304e-41	6.5257e-40		ENSG00000266202.1	RP1-66C13.4	-0.71084	3.54416e-31	1.78527e-30		ENSG00000139329.4	LUM	0.989262	5.78082e-12	2.89054e-11
ENSG00000119042.12	SATB2	-0.728393	2.99381e-41	5.38588e-40		ENSG00000254902.1	ANO1-AS1	-0.666391	3.42701e-31	1.7274e-30		ENSG00000254981.1	RP11-350N15.3	1.51432	5.44882e-12	2.7299e-11
ENSG00000141469.12	SLC14A1	1.83966	2.87704e-41	5.1801e-40		ENSG00000164691.12	TAGAP	0.834401	3.23762e-31	1.63374e-30		ENSG00000037897.12	METTL1	0.671423	5.38548e-12	2.69935e-11
ENSG00000260467.1	RP11-405F3.4	4.86447	1.68026e-41	3.02781e-40		ENSG00000123700.4	KCNJ2	0.728975	3.16552e-31	1.59806e-30		ENSG00000226443.3	GAPDHP32	1.38785	5.37297e-12	2.69367e-11
ENSG00000169169.10	CPT1C	1.3078	1.58418e-41	2.85704e-40		ENSG00000254135.1	RP11-32D16.1	-1.5334	3.04441e-31	1.53726e-30		ENSG00000163359.11	COL6A3	-0.693788	5.31589e-12	2.66564e-11
ENSG00000273350.1	RP4-539M6.20	4.35417	1.41148e-41	2.5477e-40		ENSG00000163462.13	TRIM46	0.8506	2.86525e-31	1.44776e-30		ENSG00000142207.5	URB1	0.659173	5.12889e-12	2.57243e-11
ENSG00000173253.10	DMRT2	-1.96597	1.08092e-41	1.95267e-40		ENSG00000184232.4	OAF	0.653938	2.57355e-31	1.30209e-30		ENSG00000215241.3	RP11-266K4.9	0.741137	5.00694e-12	2.51403e-11
ENSG00000131773.9	KHDRBS3	-0.882019	9.73781e-42	1.76059e-40		ENSG00000266036.1	MIR3615	0.67333	2.54856e-31	1.29002e-30		ENSG00000211829.2	TRDC	1.20489	4.87223e-12	2.44961e-11
ENSG00000268157.1	AC010524.4	4.2933	7.1726e-42	1.29788e-40		ENSG00000142549.9	IGLON5	1.34434	2.46439e-31	1.24769e-30		ENSG00000254928.1	RP11-702H23.6	0.770251	4.81464e-12	2.42172e-11
ENSG00000230500.1	RP11-360I20.2	5.45614	6.19695e-42	1.12227e-40		ENSG00000182993.3	C12orf60	0.680199	2.29343e-31	1.1619e-30		ENSG00000184574.5	LPAR5	1.00497	4.80697e-12	2.41893e-11
ENSG00000225225.1	ARL2BPP10	4.27414	5.85859e-42	1.06188e-40		ENSG00000225614.2	ZNF469	1.03855	2.12112e-31	1.07532e-30		ENSG00000009724.12	MASP2	-0.744101	4.73955e-12	2.38658e-11
ENSG00000267405.1	CTC-296K1.4	4.73401	4.74588e-42	8.60919e-41		ENSG00000272927.1	RP11-1191J2.5	1.15705	2.08985e-31	1.05971e-30		ENSG00000257557.1	RP11-84G21.1	-0.678006	4.68798e-12	2.36217e-11
ENSG00000261131.1	RP11-93O14.2	-4.10025	4.67816e-42	8.49343e-41		ENSG00000239552.2	HOXB-AS2	0.909782	1.97033e-31	9.99768e-31		ENSG00000229657.2	RP11-494K3.2	1.35678	4.67133e-12	2.3543e-11
ENSG00000213970.3	RP11-264F23.1	-3.87107	3.80644e-42	6.91657e-41		ENSG00000121807.5	CCR2	1.15008	1.76492e-31	8.96133e-31		ENSG00000180139.10	ACTA2-AS1	-1.1336	4.66704e-12	2.35265e-11
ENSG00000269938.1	RP11-214K3.20	-4.16204	3.57129e-42	6.49471e-41		ENSG00000049089.9	COL9A2	0.924502	1.64226e-31	8.34598e-31		ENSG00000211949.2	IGHV3-23	2.30693	4.62314e-12	2.33155e-11
ENSG00000172215.5	CXCR6	2.07836	3.07654e-42	5.59966e-41		ENSG00000211640.3	IGLV6-57	3.059	1.64177e-31	8.34535e-31		ENSG00000198523.5	PLN	-1.23477	4.56342e-12	2.30245e-11
ENSG00000152556.11	PFKM	0.789078	2.75539e-42	5.01935e-41		ENSG00000255441.1	CTD-2616J11.2	1.45423	1.56582e-31	7.96458e-31		ENSG00000206172.4	HBA1	1.78961	4.51855e-12	2.28031e-11
ENSG00000154252.11	GAL3ST2	5.88642	1.07142e-42	1.95338e-41		ENSG00000172927.3	MYEOV	-2.11421	1.33686e-31	6.81055e-31		ENSG00000117013.10	KCNQ4	-0.711184	4.44834e-12	2.24686e-11
ENSG00000273046.1	RP11-834C11.14	-1.33335	1.01627e-42	1.85439e-41		ENSG00000172824.10	CES4A	1.17783	1.32715e-31	6.76263e-31		ENSG00000175567.4	UCP2	0.882829	4.23793e-12	2.1439e-11
ENSG00000237125.4	HAND2-AS1	1.84878	9.46912e-43	1.72929e-41		ENSG00000143226.9	FCGR2A	0.968554	1.30862e-31	6.67114e-31		ENSG00000259172.1	RP11-299G20.2	0.814402	4.21096e-12	2.1312e-11
ENSG00000267741.1	UBE2L4	4.41345	9.16549e-43	1.67525e-41		ENSG00000229694.2	RP11-305L7.6	-0.947865	1.30404e-31	6.6493e-31		ENSG00000168405.10	CMAHP	0.71037	4.15832e-12	2.10502e-11
ENSG00000162337.7	LRP5	-0.859535	8.47824e-43	1.55094e-41		ENSG00000272086.1	CTD-2186M15.3	-0.631205	1.23238e-31	6.28529e-31		ENSG00000047346.8	FAM214A	-0.600199	3.97615e-12	2.01503e-11
ENSG00000260651.1	AF213884.2	4.29128	8.10792e-43	1.48445e-41		ENSG00000256928.1	RP11-809N8.2	0.796939	1.12907e-31	5.76357e-31		ENSG00000196154.7	S100A4	-0.830717	3.80777e-12	1.93313e-11
ENSG00000273264.1	RP11-131L23.2	-4.22675	4.75575e-43	8.71445e-42		ENSG00000145390.7	USP53	-0.673258	1.00017e-31	5.11126e-31		ENSG00000189058.4	APOD	-0.813775	3.74497e-12	1.90167e-11
ENSG00000254815.1	RP11-496I9.1	2.08591	3.33385e-43	6.11413e-42		ENSG00000200087.1	SNORA73B	1.10505	8.262e-32	4.23168e-31		ENSG00000260051.1	LA16c-390E6.4	-0.602719	3.73265e-12	1.89584e-11
ENSG00000234107.1	TPT1P1	4.45666	2.85763e-43	5.24519e-42		ENSG00000213033.4	AURKAPS1	0.786752	8.20597e-32	4.20484e-31		ENSG00000143816.7	WNT9A	1.10007	3.40568e-12	1.73361e-11
ENSG00000260009.1	RP11-65J21.1	-4.2713	2.77212e-43	5.09253e-42		ENSG00000226252.1	RP1-18D14.7	0.805462	6.6448e-32	3.40947e-31		ENSG00000125966.8	MMP24	0.62873	3.32592e-12	1.69415e-11
ENSG00000211714.3	TRBV7-3	4.32083	2.7594e-43	5.07347e-42		ENSG00000164647.4	STEAP1	0.802925	6.63943e-32	3.40748e-31		ENSG00000260793.2	RP5-882C2.2	-0.59146	3.28561e-12	1.67399e-11
ENSG00000124107.5	SLPI	2.87175	1.51601e-43	2.78972e-42		ENSG00000131620.13	ANO1	-0.657228	6.37056e-32	3.27169e-31		ENSG00000164619.4	BMPER	0.853485	3.27071e-12	1.66689e-11
ENSG00000149090.7	PAMR1	1.94073	1.45567e-43	2.68095e-42		ENSG00000110881.7	ASIC1	1.04188	6.1929e-32	3.18188e-31		ENSG00000204397.3	CARD16	0.662987	3.25038e-12	1.65751e-11
ENSG00000272689.1	RP4-539M6.21	4.19914	1.03723e-43	1.91192e-42		ENSG00000138061.7	CYP1B1	0.912355	6.18658e-32	3.17934e-31		ENSG00000258230.2	RP11-511H9.3	-1.11866	3.22601e-12	1.64619e-11
ENSG00000233306.2	TRGV2	4.3004	5.18427e-44	9.56426e-43		ENSG00000235326.1	RP11-509J21.3	-0.932423	6.15105e-32	3.1618e-31		ENSG00000253671.1	RP11-806O11.1	-1.20679	3.21725e-12	1.64208e-11
ENSG00000095303.10	PTGS1	1.48929	5.11132e-44	9.43769e-43		ENSG00000057657.10	PRDM1	0.762584	6.05022e-32	3.11067e-31		ENSG00000213165.2	AC090425.1	-0.628196	3.21358e-12	1.64058e-11
ENSG00000010319.2	SEMA3G	-1.25999	4.94723e-44	9.14248e-43		ENSG00000087903.8	RFX2	0.868428	5.90888e-32	3.03937e-31		ENSG00000231606.1	RP11-344F13.1	-3.42897	3.19512e-12	1.63225e-11
ENSG00000237512.2	UNC5B-AS1	6.11768	3.8922e-44	7.19892e-43		ENSG00000068078.13	FGFR3	0.928646	5.48368e-32	2.82256e-31		ENSG00000155792.5	DEPTOR	0.741207	3.14317e-12	1.60642e-11
ENSG00000272057.1	CTB-40H15.4	4.0699	2.41674e-44	4.47374e-43		ENSG00000236740.2	RP11-411K7.1	-0.975597	5.41672e-32	2.78872e-31		ENSG00000104267.5	CA2	0.978807	3.11659e-12	1.5932e-11
ENSG00000196878.8	LAMB3	-1.59885	2.1586e-44	3.99931e-43		ENSG00000114378.12	HYAL1	0.588098	5.41135e-32	2.78721e-31		ENSG00000253276.1	CCDC71L	1.03318	3.08962e-12	1.57976e-11
ENSG00000102317.13	RBM3	-0.686601	1.08068e-44	2.00391e-43		ENSG00000099957.12	P2RX6	-1.15783	5.23271e-32	2.69702e-31		ENSG00000200534.1	SNORA33	0.762773	3.06734e-12	1.56942e-11
ENSG00000249742.1	RP11-217E13.1	-4.46431	1.05826e-44	1.96402e-43		ENSG00000185507.15	IRF7	0.588182	4.9741e-32	2.56489e-31		ENSG00000272508.1	RP11-96C23.14	-0.729221	3.06206e-12	1.56707e-11
ENSG00000164078.8	MST1R	1.65222	9.73778e-45	1.80878e-43		ENSG00000075426.7	FOSL2	0.721862	4.54611e-32	2.34631e-31		ENSG00000235169.3	SMIM1	0.972037	3.05536e-12	1.56399e-11
ENSG00000196123.8	KIAA0895L	0.640404	9.41664e-45	1.75062e-43		ENSG00000196083.5	IL1RAP	0.693823	4.25202e-32	2.19651e-31		ENSG00000137727.8	ARHGAP20	-0.761059	3.03962e-12	1.55628e-11
ENSG00000256897.1	RP11-17G12.2	4.25306	6.57976e-45	1.22427e-43		ENSG00000147168.8	IL2RG	0.750211	3.90561e-32	2.01847e-31		ENSG00000260368.1	RP11-521I2.3	0.895933	3.03542e-12	1.55448e-11
ENSG00000227885.1	RP11-79N23.1	5.30876	6.29918e-45	1.17307e-43		ENSG00000146250.5	PRSS35	-1.33535	3.86942e-32	2.00022e-31		ENSG00000132965.5	ALOX5AP	0.936158	3.02061e-12	1.54724e-11
ENSG00000185565.7	LSAMP	2.26186	5.33044e-45	9.93521e-44		ENSG00000113088.5	GZMK	1.07319	3.73931e-32	1.93428e-31		ENSG00000259877.1	RP11-46C24.7	-0.601092	3.00266e-12	1.53839e-11
ENSG00000237172.3	B3GNT9	0.795417	3.79521e-45	7.07983e-44		ENSG00000177542.6	SLC25A22	0.744226	3.69549e-32	1.91247e-31		ENSG00000264294.1	SNORD55	0.909633	2.94013e-12	1.50906e-11
ENSG00000243094.1	RP11-1084A12.1	4.207	3.05467e-45	5.70327e-44		ENSG00000128606.8	LRRC17	-1.12373	3.44392e-32	1.7843e-31		ENSG00000229841.1	RP11-361K17.2	-0.617052	2.91574e-12	1.49721e-11
ENSG00000107317.7	PTGDS	1.90775	2.64654e-45	4.94552e-44		ENSG00000167895.10	TMC8	0.688327	3.41368e-32	1.76904e-31		ENSG00000117266.11	CDK18	0.913855	2.8639e-12	1.47192e-11
ENSG00000183733.6	FIGLA	4.52093	1.41859e-45	2.65317e-44		ENSG00000243305.1	RP11-362A9.3	-0.607247	3.23673e-32	1.67771e-31		ENSG00000260859.1	RP11-254F19.2	1.44436	2.80385e-12	1.44235e-11
ENSG00000270059.1	RP11-88H12.2	-4.48673	1.21452e-45	2.27346e-44		ENSG00000179909.11	ZNF154	0.69013	3.20901e-32	1.66372e-31		ENSG00000116039.7	ATP6V1B1	0.98225	2.80035e-12	1.44087e-11
ENSG00000138792.5	ENPEP	0.971269	1.11384e-45	2.08679e-44		ENSG00000101447.9	FAM83D	1.15213	3.16191e-32	1.63968e-31		ENSG00000004478.5	FKBP4	0.755089	2.73863e-12	1.41007e-11
ENSG00000267874.1	CTD-2527I21.9	4.12629	8.63259e-46	1.61872e-44		ENSG00000165997.4	ARL5B	0.787841	3.09812e-32	1.60696e-31		ENSG00000108829.9	LRRC59	0.668179	2.71184e-12	1.39722e-11
ENSG00000184731.5	FAM110C	3.67124	6.9661e-46	1.30736e-44		ENSG00000196381.6	ZNF781	0.800522	2.86839e-32	1.48915e-31		ENSG00000205177.5	C11orf91	1.60319	2.59137e-12	1.33605e-11
ENSG00000143171.8	RXRG	1.90244	6.80583e-46	1.27839e-44		ENSG00000179097.4	HTR1F	-0.819031	2.86009e-32	1.48518e-31		ENSG00000163659.8	TIPARP	0.945242	2.53875e-12	1.30981e-11
ENSG00000258769.1	RAP1AP	4.30988	6.53252e-46	1.22811e-44		ENSG00000122861.11	PLAU	1.14926	2.78856e-32	1.44836e-31		ENSG00000213694.3	S1PR3	0.870709	2.40396e-12	1.24167e-11
ENSG00000271659.1	RP11-435O5.4	4.2852	5.02236e-46	9.45022e-45		ENSG00000159307.14	SCUBE1	-1.51397	2.72146e-32	1.41384e-31		ENSG00000130876.7	SLC7A10	1.19379	2.37502e-12	1.22727e-11
ENSG00000213435.3	ATP6V0CP3	4.25841	2.92056e-46	5.50018e-45		ENSG00000250479.4	CHCHD10	0.868601	2.69249e-32	1.3991e-31		ENSG00000142549.9	IGLON5	1.29945	2.35016e-12	1.2147e-11
ENSG00000092295.7	TGM1	3.04387	2.76836e-46	5.21807e-45		ENSG00000257557.1	RP11-84G21.1	-0.654685	2.6694e-32	1.38742e-31		ENSG00000234750.1	CTD-2666L21.2	-0.912096	2.3201e-12	1.19944e-11
ENSG00000136960.8	ENPP2	-0.85135	2.38746e-46	4.50402e-45		ENSG00000245812.2	RP11-175K6.1	-0.646863	2.61665e-32	1.36155e-31		ENSG00000108379.5	WNT3	0.852408	2.3066e-12	1.19272e-11
ENSG00000213640.3	RP11-797H7.3	5.03083	2.36221e-46	4.46026e-45		ENSG00000136114.11	THSD1	-0.625357	2.56744e-32	1.33655e-31		ENSG00000269971.1	RP3-426I6.5	1.31541	2.17975e-12	1.12841e-11
ENSG00000211753.2	TRBV28	4.91624	1.07033e-46	2.02274e-45		ENSG00000184574.5	LPAR5	1.00218	2.49007e-32	1.29687e-31		ENSG00000017483.10	SLC38A5	1.26225	2.14097e-12	1.10909e-11
ENSG00000268812.2	RP1-102K2.8	5.63203	6.40158e-47	1.21084e-45		ENSG00000272508.1	RP11-96C23.14	-0.711875	2.27815e-32	1.18704e-31		ENSG00000144136.6	SLC20A1	0.706454	2.13002e-12	1.10366e-11
ENSG00000253395.1	KB-1460A1.1	-4.23759	5.79125e-47	1.09635e-45		ENSG00000260859.1	RP11-254F19.2	1.4918	2.2303e-32	1.16237e-31		ENSG00000273320.1	RP11-22N19.2	0.798134	2.11453e-12	1.09589e-11
ENSG00000128872.5	TMOD2	0.950515	4.27295e-47	8.09624e-46		ENSG00000155760.1	FZD7	0.722522	2.21422e-32	1.15425e-31		ENSG00000269867.1	CTD-2583A14.8	0.606763	2.09872e-12	1.08794e-11
ENSG00000170577.7	SIX2	1.72713	3.94231e-47	7.47627e-46		ENSG00000182916.7	TCEAL7	0.811631	2.18295e-32	1.13821e-31		ENSG00000146722.7	AC006014.8	-0.737522	2.09586e-12	1.0867e-11
ENSG00000271225.1	RP11-460N11.3	-4.33672	3.9059e-47	7.4137e-46		ENSG00000263602.1	MIR3185	-3.22456	1.93874e-32	1.01203e-31		ENSG00000154734.10	ADAMTS1	0.88964	2.07855e-12	1.07797e-11
ENSG00000156076.5	WIF1	7.86136	2.17278e-47	4.12772e-46		ENSG00000145284.7	SCD5	0.664509	1.91608e-32	1.00043e-31		ENSG00000205045.4	SLFN12L	0.766754	2.04746e-12	1.06233e-11
ENSG00000114923.12	SLC4A3	1.39668	2.09006e-47	3.97404e-46		ENSG00000271155.1	RP11-435O5.5	-0.666671	1.79137e-32	9.36386e-32		ENSG00000132661.3	NXT1	0.639514	2.02023e-12	1.04844e-11
ENSG00000166426.7	CRABP1	-5.34386	1.48218e-47	2.82069e-46		ENSG00000171604.7	CXXC5	-0.595354	1.77139e-32	9.26152e-32		ENSG00000235878.4	AP001468.1	-0.618102	1.99765e-12	1.03719e-11
ENSG00000170421.7	KRT8	3.23468	1.12415e-47	2.14121e-46		ENSG00000242779.2	ZNF702P	0.643447	1.71855e-32	8.99144e-32		ENSG00000063241.3	ISOC2	0.60504	1.98822e-12	1.033e-11
ENSG00000267092.1	CTB-25B13.9	4.29236	1.00051e-47	1.90738e-46		ENSG00000270547.1	RP11-536O18.2	1.50005	1.58936e-32	8.32123e-32		ENSG00000268615.1	RP11-65J3.15	-3.3935	1.98488e-12	1.0315e-11
ENSG00000261193.1	RP11-863P13.5	5.3668	5.71042e-48	1.0896e-46		ENSG00000137672.8	TRPC6	-0.633446	1.54312e-32	8.0828e-32		ENSG00000163220.10	S100A9	1.55282	1.94828e-12	1.01317e-11
ENSG00000255243.1	CTD-2507G9.1	-4.5335	4.98846e-48	9.52678e-47		ENSG00000196533.6	C1orf186	-0.999835	1.52383e-32	7.98363e-32		ENSG00000099957.12	P2RX6	-1.18394	1.94586e-12	1.01214e-11
ENSG00000254528.3	RP11-728F11.4	0.949306	4.24187e-48	8.1081e-47		ENSG00000253755.1	IGHGP	2.30639	1.47734e-32	7.74538e-32		ENSG00000248464.1	FGF10-AS1	0.72093	1.90842e-12	9.93117e-12
ENSG00000251458.1	RP11-844P9.1	6.10411	3.96869e-48	7.5926e-47		ENSG00000198075.5	SULT1C4	0.663947	1.47299e-32	7.72435e-32		ENSG00000248641.1	HMGA1P2	-0.800861	1.88852e-12	9.83207e-12
ENSG00000169083.11	AR	-1.07816	3.3161e-48	6.34971e-47		ENSG00000255701.1	AC090953.1	-1.02464	1.37126e-32	7.19418e-32		ENSG00000115165.5	CYTIP	0.909672	1.83627e-12	9.56225e-12
ENSG00000048462.6	TNFRSF17	5.51491	3.18931e-48	6.11234e-47		ENSG00000187837.2	HIST1H1C	0.855695	1.35614e-32	7.11648e-32		ENSG00000211577.1	AC090673.1	-3.83426	1.79111e-12	9.33559e-12
ENSG00000258636.1	CTD-2298J14.2	4.5308	1.64797e-48	3.16113e-47		ENSG00000137265.10	IRF4	-1.08294	1.34277e-32	7.04795e-32		ENSG00000202515.1	VTRNA1-3	4.36697	1.75004e-12	9.12568e-12
ENSG00000257283.1	RP11-1060G2.1	-4.52832	1.41339e-48	2.71356e-47		ENSG00000086300.11	SNX10	-0.89716	1.11113e-32	5.84282e-32		ENSG00000164488.7	DACT2	2.03435	1.68306e-12	8.78642e-12
ENSG00000269924.1	RP11-697N18.4	4.98742	1.22373e-48	2.35151e-47		ENSG00000259807.1	RP11-426C22.4	-1.16254	9.37318e-33	4.93338e-32		ENSG00000254499.1	AC002056.5	-1.52666	1.67376e-12	8.73983e-12
ENSG00000265984.1	RP11-699A5.2	-4.34419	9.70365e-49	1.8663e-47		ENSG00000258230.2	RP11-511H9.3	-1.10721	9.23251e-33	4.86046e-32		ENSG00000269901.1	RP11-178L8.9	-1.03913	1.65542e-12	8.64607e-12
ENSG00000264311.1	CCDC58P1	-4.20098	8.85434e-49	1.70446e-47		ENSG00000226380.3	MIR29A	0.850664	8.61323e-33	4.53548e-32		ENSG00000205436.3	EXOC3L4	1.07557	1.65426e-12	8.64195e-12
ENSG00000250692.1	CTB-35F21.4	-4.54034	8.03193e-49	1.54752e-47		ENSG00000199004.1	MIR21	2.46502	8.20793e-33	4.32505e-32		ENSG00000165376.6	CLDN2	1.19268	1.64613e-12	8.60147e-12
ENSG00000204529.3	GUCY2EP	5.40268	5.25906e-49	1.01417e-47		ENSG00000176971.2	FIBIN	-1.00151	7.83805e-33	4.13205e-32		ENSG00000158825.5	CDA	0.867133	1.61714e-12	8.45191e-12
ENSG00000272562.1	RP11-396C23.4	4.42104	5.06495e-49	9.77603e-48		ENSG00000273100.1	RP11-302L19.3	1.17408	7.7065e-33	4.06364e-32		ENSG00000171631.10	P2RY6	0.944919	1.52966e-12	8.00018e-12
ENSG00000148677.6	ANKRD1	-5.58103	3.93036e-49	7.59286e-48		ENSG00000268615.1	RP11-65J3.15	-3.15476	6.946e-33	3.66516e-32		ENSG00000131620.13	ANO1	-0.651938	1.48905e-12	7.79314e-12
ENSG00000155011.4	DKK2	-2.31661	2.13589e-49	4.12989e-48		ENSG00000135048.9	TMEM2	0.775014	6.64592e-33	3.51006e-32		ENSG00000272195.1	RP11-156E8.1	-0.666072	1.47317e-12	7.71178e-12
ENSG00000183036.6	PCP4	6.9302	2.13261e-49	4.12723e-48		ENSG00000251695.2	AC124890.1	-0.96743	6.46402e-33	3.41557e-32		ENSG00000227689.1	SRP68P2	-3.37776	1.46057e-12	7.64761e-12
ENSG00000111537.4	IFNG	5.56141	2.10144e-49	4.07053e-48		ENSG00000241351.1	IGKV3-11	2.39348	6.27396e-33	3.31667e-32		ENSG00000203288.3	RP11-98D18.9	-0.769004	1.39831e-12	7.33841e-12
ENSG00000270581.1	RP11-811P12.3	4.4325	1.95861e-49	3.79726e-48		ENSG00000272777.1	RP11-571L19.8	-0.769333	6.25415e-33	3.30696e-32		ENSG00000242779.2	ZNF702P	0.664306	1.36676e-12	7.17779e-12
ENSG00000225920.2	RIMKLBP2	-4.5372	1.3825e-49	2.68271e-48		ENSG00000172403.6	SYNPO2	-0.750558	6.21834e-33	3.28879e-32		ENSG00000247287.2	RP11-902B17.1	-0.676756	1.28232e-12	6.74363e-12
ENSG00000118849.5	RARRES1	2.5762	7.6101e-50	1.47805e-48		ENSG00000164120.9	HPGD	-1.04471	5.44371e-33	2.8811e-32		ENSG00000229481.1	CTD-2554C21.3	0.789546	1.26627e-12	6.66076e-12
ENSG00000273049.1	RP11-834C11.12	-1.61724	7.37144e-50	1.43298e-48		ENSG00000234409.4	AC006547.14	-0.781031	5.28935e-33	2.8007e-32		ENSG00000273243.1	CTA-217C2.2	-0.893201	1.25168e-12	6.58699e-12
ENSG00000211892.2	IGHG4	4.78253	5.60252e-50	1.09008e-48		ENSG00000113070.6	HBEGF	1.04953	4.90157e-33	2.59898e-32		ENSG00000198736.7	MSRB1	0.666208	1.24742e-12	6.5661e-12
ENSG00000144857.10	BOC	1.07188	5.06032e-50	9.85468e-49		ENSG00000214226.4	C17orf67	0.638345	4.64796e-33	2.46565e-32		ENSG00000138795.5	LEF1	0.815425	1.22226e-12	6.43517e-12
ENSG00000270917.1	RP11-27I1.6	-4.33661	3.73434e-50	7.27895e-49		ENSG00000132965.5	ALOX5AP	0.979463	4.39533e-33	2.33272e-32		ENSG00000174944.4	P2RY14	-1.09866	1.20258e-12	6.33297e-12
ENSG00000150165.13	ANXA8L1	8.15874	2.48954e-50	4.85696e-49		ENSG00000232354.3	VIPR1-AS1	-1.17611	4.23743e-33	2.24944e-32		ENSG00000077942.13	FBLN1	0.767185	1.19226e-12	6.28008e-12
ENSG00000137726.11	FXYD6	0.954988	2.36874e-50	4.62542e-49		ENSG00000227590.1	ATP5G1P5	4.40592	4.21779e-33	2.23953e-32		ENSG00000115380.14	EFEMP1	0.66733	1.14157e-12	6.01587e-12
ENSG00000233131.1	AC096649.1	4.22954	1.90445e-50	3.72216e-49		ENSG00000135063.13	FAM189A2	-0.669515	3.70067e-33	1.96724e-32		ENSG00000102010.10	BMX	-0.798686	1.14012e-12	6.01097e-12
ENSG00000241030.1	RPL29P24	4.18612	1.73015e-50	3.38455e-49		ENSG00000065534.14	MYLK	-0.898654	3.69242e-33	1.96331e-32		ENSG00000145777.10	TSLP	0.817569	1.11763e-12	5.89652e-12
ENSG00000232876.1	CTA-212D2.2	4.88341	1.35264e-50	2.64844e-49		ENSG00000111641.6	NOP2	0.631419	3.51893e-33	1.87237e-32		ENSG00000211448.7	DIO2	-1.33874	1.11684e-12	5.89504e-12
ENSG00000158286.8	RNF207	0.924635	1.04891e-50	2.0556e-49		ENSG00000236514.1	RP11-162G10.5	-0.775543	3.49087e-33	1.85787e-32		ENSG00000211652.2	IGLV7-43	4.80347	1.10247e-12	5.82055e-12
ENSG00000272268.1	DKFZP761K2322	7.30218	7.57032e-51	1.48493e-49		ENSG00000164695.4	CHMP4C	0.90986	3.45343e-33	1.83837e-32		ENSG00000115137.7	DNAJC27	0.694494	1.09413e-12	5.77918e-12
ENSG00000215033.3	AL603965.1	7.15109	5.37931e-51	1.05612e-49		ENSG00000008517.12	IL32	0.872971	3.14334e-33	1.67486e-32		ENSG00000272914.1	RP11-330O11.3	-0.664454	1.08938e-12	5.7554e-12
ENSG00000158485.6	CD1B	5.58441	4.43104e-51	8.70729e-50		ENSG00000118640.6	VAMP8	0.651993	3.08982e-33	1.64711e-32		ENSG00000248712.3	CCDC153	0.880326	1.05544e-12	5.57739e-12
ENSG00000224961.1	RP1-278O22.1	4.40179	3.74696e-51	7.3697e-50		ENSG00000103196.7	CRISPLD2	1.04571	3.07988e-33	1.6422e-32		ENSG00000172893.11	DHCR7	0.775847	1.02958e-12	5.44324e-12
ENSG00000272115.1	GS1-393G12.14	-4.33811	3.61667e-51	7.11988e-50		ENSG00000165272.10	AQP3	1.04617	3.04726e-33	1.62518e-32		ENSG00000008517.12	IL32	0.907119	1.01509e-12	5.37039e-12
ENSG00000260088.1	RP11-92G12.3	5.09241	2.92154e-51	5.75665e-50		ENSG00000162772.12	ATF3	1.19619	3.01319e-33	1.60738e-32		ENSG00000262691.1	CTC-277H1.7	-0.716353	1.01396e-12	5.36562e-12
ENSG00000271774.1	RP4-678D15.1	1.0122	2.09356e-51	4.12893e-50		ENSG00000270039.1	RP11-571M6.17	0.606336	2.27536e-33	1.21493e-32		ENSG00000079102.12	RUNX1T1	-0.629951	1.00484e-12	5.31982e-12
ENSG00000254480.1	RP11-23F23.2	-4.37954	1.82946e-51	3.61135e-50		ENSG00000105227.10	PRX	-0.861204	2.23868e-33	1.19562e-32		ENSG00000267705.1	RP11-108P20.3	0.626878	9.9297e-13	5.25929e-12
ENSG00000270130.1	RP11-214K3.23	-4.32231	1.44909e-51	2.86311e-50		ENSG00000139329.4	LUM	1.05636	2.1772e-33	1.16441e-32		ENSG00000138380.13	CARF	-0.597122	9.88893e-13	5.23905e-12
ENSG00000234740.1	RP11-272P10.2	4.27127	1.20629e-51	2.38555e-50		ENSG00000004478.5	FKBP4	0.830693	2.13923e-33	1.14438e-32		ENSG00000226396.1	RPS14P3	0.928058	9.82227e-13	5.20615e-12
ENSG00000272432.1	RP3-465N24.6	4.50588	6.17976e-52	1.22322e-50		ENSG00000118242.11	MREG	-0.805354	2.10317e-33	1.12535e-32		ENSG00000162409.6	PRKAA2	-0.98485	9.79272e-13	5.19168e-12
ENSG00000257043.1	RP11-137N23.1	4.49317	4.38345e-52	8.68451e-51		ENSG00000188818.8	ZDHHC11	0.856447	2.08958e-33	1.11834e-32		ENSG00000271817.1	U3	-1.08816	9.10852e-13	4.84242e-12
ENSG00000205403.8	CFI	1.46705	2.47861e-52	4.91512e-51		ENSG00000242790.1	RP11-451G4.3	-4.55956	1.88194e-33	1.00815e-32		ENSG00000260541.1	LA16c-429E7.1	-3.35333	9.04727e-13	4.8121e-12
ENSG00000225762.1	RP11-511I2.2	-4.52407	2.21703e-52	4.40041e-51		ENSG00000272159.1	RP11-350N15.6	0.69618	1.77381e-33	9.50451e-33		ENSG00000224081.3	LINC01057	0.835241	8.75937e-13	4.66547e-12
ENSG00000264932.2	Y_RNA	-4.57438	1.8565e-52	3.6882e-51		ENSG00000207496.1	SNORA7A	0.932968	1.72502e-33	9.24741e-33		ENSG00000254135.1	RP11-32D16.1	-1.48317	8.63261e-13	4.6001e-12
ENSG00000223583.1	RP3-476K8.4	4.21406	1.72181e-52	3.42374e-51		ENSG00000197614.6	MFAP5	-1.10428	1.69403e-33	9.08342e-33		ENSG00000121905.5	HPCA	0.72707	8.18211e-13	4.36615e-12
ENSG00000261467.2	RP11-731K22.1	6.61041	1.59769e-52	3.17986e-51		ENSG00000079462.3	PAFAH1B3	0.647985	1.69279e-33	9.07889e-33		ENSG00000189420.7	ZFP92	0.917613	8.06058e-13	4.30431e-12
ENSG00000240694.4	PNMA2	1.72708	1.4256e-52	2.83995e-51		ENSG00000196189.8	SEMA4A	1.01589	1.54904e-33	8.31181e-33		ENSG00000273117.1	AC144652.1	-0.723471	7.97337e-13	4.25973e-12
ENSG00000214921.2	AC003102.1	-6.3528	1.29723e-52	2.5866e-51		ENSG00000271584.1	RP11-89C3.4	1.38457	1.50408e-33	8.07247e-33		ENSG00000133063.11	CHIT1	-2.06252	7.93079e-13	4.23797e-12
ENSG00000066468.16	FGFR2	-2.09348	9.03008e-53	1.8022e-51		ENSG00000266076.1	CTD-2535L24.2	0.788471	1.49745e-33	8.03878e-33		ENSG00000211650.2	IGLV5-45	4.87764	7.81127e-13	4.17508e-12
ENSG00000107623.4	GDF10	-2.21611	6.82763e-53	1.36389e-51		ENSG00000145757.11	SPATA9	0.889852	1.41964e-33	7.62825e-33		ENSG00000102271.9	KLHL4	1.23614	7.67798e-13	4.10575e-12
ENSG00000226872.1	AC002472.11	-4.63704	6.07838e-53	1.21534e-51		ENSG00000263776.1	SNORA4	0.600548	1.261e-33	6.78377e-33		ENSG00000171223.4	JUNB	1.2283	7.65369e-13	4.09372e-12
ENSG00000269445.1	AC067969.1	4.54085	5.18083e-53	1.03683e-51		ENSG00000186847.5	KRT14	-1.79143	1.25029e-33	6.72776e-33		ENSG00000232533.1	AC093673.5	0.610854	7.49225e-13	4.00925e-12
ENSG00000225936.1	RP11-501J20.5	-4.9338	4.01238e-53	8.03734e-52		ENSG00000115380.14	EFEMP1	0.634225	1.20963e-33	6.51047e-33		ENSG00000254211.1	CTB-43E15.4	1.39772	7.46586e-13	3.99606e-12
ENSG00000258675.1	RP11-299L17.3	4.76035	3.87834e-53	7.77602e-52		ENSG00000182195.6	LDOC1	0.613543	1.16741e-33	6.28771e-33		ENSG00000138759.13	FRAS1	1.49483	7.23297e-13	3.87413e-12
ENSG00000250968.1	RP11-322J23.1	-4.8229	3.10433e-53	6.22989e-52		ENSG00000238578.1	SNORD4A	1.32793	1.1625e-33	6.26271e-33		ENSG00000184860.5	SDR42E1	0.98508	6.86504e-13	3.68051e-12
ENSG00000268179.1	AL645608.1	5.24015	2.73481e-53	5.49341e-52		ENSG00000256650.1	RERG-IT1	-1.24726	1.14998e-33	6.19818e-33		ENSG00000108551.4	RASD1	1.00049	6.74908e-13	3.62173e-12
ENSG00000257769.1	CTB-193M12.1	4.30469	1.88531e-53	3.79051e-52		ENSG00000205045.4	SLFN12L	0.794519	1.11775e-33	6.03015e-33		ENSG00000227141.2	RP11-545A16.3	-1.37839	6.7078e-13	3.60042e-12
ENSG00000101405.3	OXT	-2.37593	1.34211e-53	2.70088e-52		ENSG00000012223.8	LTF	1.23725	1.0915e-33	5.89273e-33		ENSG00000223865.6	HLA-DPB1	-0.686691	6.23747e-13	3.35427e-12
ENSG00000254760.1	CTD-2616J11.3	4.87922	8.15521e-54	1.64269e-52		ENSG00000186281.8	GPAT2	0.721632	1.08205e-33	5.84307e-33		ENSG00000242790.1	RP11-451G4.3	-4.34596	6.11948e-13	3.29248e-12
ENSG00000232909.1	RP3-510O8.4	4.79538	7.94075e-54	1.60098e-52		ENSG00000175538.6	KCNE3	0.757416	1.06717e-33	5.76406e-33		ENSG00000175538.6	KCNE3	0.774563	5.99496e-13	3.22766e-12
ENSG00000273403.1	RP11-329B9.3	-4.56577	5.31629e-54	1.07284e-52		ENSG00000102524.7	TNFSF13B	1.022	1.04532e-33	5.6487e-33		ENSG00000128872.5	TMOD2	0.653561	5.98945e-13	3.22545e-12
ENSG00000253582.1	RP11-649G15.2	-4.47839	3.38382e-54	6.835e-53		ENSG00000163171.6	CDC42EP3	-0.60798	1.04208e-33	5.63257e-33		ENSG00000261207.1	LA16c-361A3.3	-0.6952	5.7622e-13	3.10819e-12
ENSG00000181541.4	MAB21L2	7.67802	2.13315e-54	4.31277e-53		ENSG00000127124.9	HIVEP3	0.756158	1.02676e-33	5.55104e-33		ENSG00000268027.1	AC006129.2	0.976629	5.66549e-13	3.05747e-12
ENSG00000114200.5	BCHE	2.7247	1.68865e-54	3.41728e-53		ENSG00000224796.1	RPL32P1	-1.39047	8.88975e-34	4.80841e-33		ENSG00000113758.9	DBN1	-0.597742	5.64778e-13	3.04863e-12
ENSG00000230479.1	AP000695.6	-4.99046	1.66249e-54	3.36746e-53		ENSG00000101144.8	BMP7	1.5055	8.67068e-34	4.69214e-33		ENSG00000232993.1	RP11-334A14.5	0.671622	5.56273e-13	3.00343e-12
ENSG00000269093.1	AC007773.3	4.55491	8.09515e-55	1.64125e-53		ENSG00000268584.1	RP11-464F9.20	-0.789164	7.63065e-34	4.13422e-33		ENSG00000272962.1	SLC5A3	-0.868967	5.55283e-13	2.99879e-12
ENSG00000229274.1	XXbac-BPG13B8.10	5.25801	7.83866e-55	1.59074e-53		ENSG00000123243.10	ITIH5	-0.742198	7.56814e-34	4.10132e-33		ENSG00000198743.5	SLC5A3	-0.868967	5.55283e-13	2.99879e-12
ENSG00000103241.5	FOXF1	2.59629	7.80514e-55	1.58541e-53		ENSG00000273156.1	RP11-127B20.2	-0.849549	7.22992e-34	3.91896e-33		ENSG00000200742.1	Y_RNA	-1.44326	5.54785e-13	2.99752e-12
ENSG00000134504.8	KCTD1	1.0156	3.05502e-55	6.21131e-54		ENSG00000244124.1	ATP1B3-AS1	1.27922	7.17449e-34	3.89076e-33		ENSG00000189067.8	LITAF	0.625972	5.5363e-13	2.99198e-12
ENSG00000268896.1	RP11-256I23.1	4.75081	1.02834e-55	2.09272e-54		ENSG00000266929.1	RP11-400F19.8	-0.633653	6.24804e-34	3.39398e-33		ENSG00000155265.6	GOLGA7B	-1.13282	5.1527e-13	2.78863e-12
ENSG00000269050.1	CTC-360G5.6	4.72157	8.90538e-56	1.81399e-54		ENSG00000131386.13	GALNT15	-1.02455	5.68021e-34	3.08626e-33		ENSG00000117600.8	LPPR4	-1.00936	5.12212e-13	2.77274e-12
ENSG00000174325.4	DIRC1	-5.13529	4.91111e-56	1.00131e-54		ENSG00000223658.5	AC011242.6	-0.680018	5.53474e-34	3.00937e-33		ENSG00000162543.5	UBXN10	0.995849	5.06749e-13	2.74381e-12
ENSG00000213876.4	RPL7AP64	4.84825	3.02727e-56	6.17801e-55		ENSG00000198743.5	SLC5A3	-0.858777	5.33936e-34	2.90452e-33		ENSG00000102524.7	TNFSF13B	1.02908	4.9889e-13	2.70254e-12
ENSG00000170370.10	EMX2	-2.16046	2.10822e-56	4.30648e-55		ENSG00000272962.1	SLC5A3	-0.858779	5.33794e-34	2.90443e-33		ENSG00000158406.2	HIST1H4H	0.887039	4.89661e-13	2.6538e-12
ENSG00000250360.1	CTD-2089N3.1	5.83487	1.45567e-56	2.9763e-55		ENSG00000210077.1	MT-TV	1.19662	5.28573e-34	2.87671e-33		ENSG00000254838.4	GVINP1	0.867937	4.85959e-13	2.63436e-12
ENSG00000225693.1	RP11-54K16.2	4.78455	1.27709e-56	2.61363e-55		ENSG00000145365.10	TIFA	0.616322	5.00656e-34	2.72672e-33		ENSG00000211653.2	IGLV1-40	2.68433	4.79002e-13	2.59726e-12
ENSG00000269915.1	AP006621.9	4.7617	1.21058e-56	2.47986e-55		ENSG00000255541.1	RP11-727A23.8	3.47857	4.75416e-34	2.59049e-33		ENSG00000253414.2	RP11-150O12.6	-1.23084	4.38248e-13	2.37854e-12
ENSG00000254481.1	PTP4A2P2	-4.42536	1.1619e-56	2.38239e-55		ENSG00000227689.1	SRP68P2	-3.25988	4.54245e-34	2.47631e-33		ENSG00000241112.1	RPL29P14	1.68195	4.29847e-13	2.3335e-12
ENSG00000253139.1	RP11-17A4.3	-5.58387	9.69436e-57	1.98963e-55		ENSG00000174944.4	P2RY14	-1.00941	4.51132e-34	2.45993e-33		ENSG00000256433.1	RP1-102E24.8	0.642139	4.29448e-13	2.33224e-12
ENSG00000178401.10	DNAJC22	7.98018	2.95046e-57	6.06114e-56		ENSG00000116096.5	SPR	0.605189	4.38612e-34	2.39223e-33		ENSG00000175471.15	MCTP1	-0.659616	4.12857e-13	2.24339e-12
ENSG00000184348.2	HIST1H2AK	4.39844	2.80156e-57	5.76072e-56		ENSG00000179820.11	MYADM	0.724135	4.22823e-34	2.30722e-33		ENSG00000223656.1	HMGB3P10	1.19564	4.09809e-13	2.22789e-12
ENSG00000250451.1	HOXC-AS1	-3.14076	2.74473e-57	5.64921e-56		ENSG00000271754.1	RP3-337H4.9	1.08711	4.17798e-34	2.28034e-33		ENSG00000272556.1	RP11-638I8.1	-0.769876	4.0214e-13	2.18724e-12
ENSG00000257749.2	CTD-2314B22.2	4.82045	1.99902e-57	4.11829e-56		ENSG00000183876.8	ARSI	1.45159	3.65604e-34	1.99689e-33		ENSG00000211592.2	IGKC	1.84571	3.96272e-13	2.15584e-12
ENSG00000116748.15	AMPD1	6.41728	1.39928e-57	2.88546e-56		ENSG00000127084.13	FGD3	0.732436	3.50642e-34	1.91609e-33		ENSG00000231486.3	AC096579.7	1.84448	3.94045e-13	2.14423e-12
ENSG00000273211.1	RP13-131K19.7	4.72551	1.29279e-57	2.6684e-56		ENSG00000230606.6	AC159540.1	0.888381	3.08325e-34	1.68646e-33		ENSG00000096092.5	TMEM14A	0.594352	3.80741e-13	2.07381e-12
ENSG00000241634.1	RP11-381E24.1	4.51478	1.27255e-57	2.62912e-56		ENSG00000011347.5	SYT7	0.681524	2.9378e-34	1.60729e-33		ENSG00000151882.7	CCL28	-0.739261	3.75742e-13	2.04853e-12
ENSG00000134716.5	CYP2J2	6.60611	9.79093e-58	2.02476e-56		ENSG00000205744.5	DENND1C	0.730042	2.83918e-34	1.55407e-33		ENSG00000259807.1	RP11-426C22.4	-1.16492	3.55635e-13	1.94076e-12
ENSG00000241269.1	AC093620.5	4.60752	5.88425e-58	1.21802e-56		ENSG00000087303.12	NID2	0.692781	2.58737e-34	1.41692e-33		ENSG00000114529.8	C3orf52	1.07138	3.40233e-13	1.85976e-12
ENSG00000266911.1	RP1-161P9.5	4.34567	2.622e-58	5.43264e-57		ENSG00000124882.3	EREG	2.0675	2.57122e-34	1.40841e-33		ENSG00000136244.7	IL6	2.26307	3.38301e-13	1.85102e-12
ENSG00000228058.1	RP11-552D4.1	4.95933	1.90595e-58	3.95279e-57		ENSG00000205436.3	EXOC3L4	1.0871	2.40191e-34	1.3163e-33		ENSG00000155760.1	FZD7	0.830396	3.36768e-13	1.84307e-12
ENSG00000250378.1	RP11-119J18.1	-4.94537	1.85138e-58	3.8433e-57		ENSG00000254585.1	MAGEL2	1.02392	2.25509e-34	1.23614e-33		ENSG00000237672.1	KRR1P1	-0.904348	3.3597e-13	1.83915e-12
ENSG00000270030.1	RP11-326C3.13	4.77251	1.52519e-58	3.16919e-57		ENSG00000115590.9	IL1R2	1.81125	2.1196e-34	1.16242e-33		ENSG00000259772.2	RP11-16E12.2	-1.04032	3.35866e-13	1.83902e-12
ENSG00000167183.2	PRR15L	7.35734	8.3603e-59	1.73885e-57		ENSG00000135312.4	HTR1B	-1.49246	2.06523e-34	1.13288e-33		ENSG00000254340.1	RP11-10A14.3	-0.904698	3.29725e-13	1.80626e-12
ENSG00000228204.2	RP4-724E13.2	5.14405	4.01765e-59	8.36427e-58		ENSG00000211598.2	IGKV4-1	2.39407	2.05949e-34	1.13e-33		ENSG00000101400.5	SNTA1	-0.588213	3.05383e-13	1.67492e-12
ENSG00000104808.3	DHDH	5.64658	2.19241e-59	4.56871e-58		ENSG00000124440.11	HIF3A	-0.881273	1.89517e-34	1.04034e-33		ENSG00000102096.9	PIM2	0.613782	3.04762e-13	1.67191e-12
ENSG00000143995.15	MEIS1	1.40987	2.03815e-59	4.25134e-58		ENSG00000227230.1	RP11-261C10.5	-0.591321	1.88684e-34	1.03602e-33		ENSG00000207405.1	SNORA64	0.836962	2.94222e-13	1.61526e-12
ENSG00000235280.2	MCF2L-AS1	4.78046	2.00454e-59	4.18525e-58		ENSG00000210127.1	MT-TA	1.79523	1.85015e-34	1.01612e-33		ENSG00000140254.8	DUOXA1	0.962397	2.88971e-13	1.58681e-12
ENSG00000215808.2	LINC01139	6.68395	1.66445e-59	3.47853e-58		ENSG00000267221.1	CTD-2132N18.2	-0.997846	1.77109e-34	9.73866e-34		ENSG00000266036.1	MIR3615	0.742148	2.8567e-13	1.56906e-12
ENSG00000184838.10	PRR16	-1.99872	1.26621e-59	2.64879e-58		ENSG00000162595.4	DIRAS3	0.81088	1.7468e-34	9.6097e-34		ENSG00000049089.9	COL9A2	0.904937	2.81351e-13	1.54608e-12
ENSG00000211734.3	TRBV5-1	5.18629	1.22095e-59	2.55658e-58		ENSG00000211653.2	IGLV1-40	2.8547	1.31602e-34	7.25728e-34		ENSG00000196533.6	C1orf186	-1.06992	2.74027e-13	1.50656e-12
ENSG00000255727.1	RP11-508P1.2	4.67579	1.05027e-59	2.20132e-58		ENSG00000185551.8	NR2F2	-0.595623	1.25721e-34	6.93634e-34		ENSG00000072682.14	P4HA2	0.760727	2.67614e-13	1.47236e-12
ENSG00000244649.2	CTD-2377D24.6	6.39317	5.79838e-60	1.21648e-58		ENSG00000178093.12	TSSK6	-0.599744	1.22368e-34	6.753e-34		ENSG00000073861.2	TBX21	0.920215	2.621e-13	1.44341e-12
ENSG00000161896.6	IP6K3	-6.46932	5.47365e-60	1.14947e-58		ENSG00000211899.3	IGHM	2.03503	1.21968e-34	6.73251e-34		ENSG00000026103.15	FAS	0.692924	2.61484e-13	1.44036e-12
ENSG00000137440.3	FGFBP1	6.03146	4.98666e-60	1.04821e-58		ENSG00000008405.7	CRY1	0.63067	1.16264e-34	6.41923e-34		ENSG00000232073.1	RP1-302D9.3	-0.927463	2.53542e-13	1.39741e-12
ENSG00000250740.1	RP11-710F7.2	5.32786	3.55183e-60	7.47331e-59		ENSG00000179449.2	AC124309.1	1.03058	1.15811e-34	6.39575e-34		ENSG00000224420.3	ADM5	-0.965754	2.53564e-13	1.39741e-12
ENSG00000243181.2	RP11-734J24.1	4.63832	3.35571e-60	7.06749e-59		ENSG00000103257.4	SLC7A5	1.50236	1.15373e-34	6.3731e-34		ENSG00000077152.5	UBE2T	1.06477	2.52411e-13	1.39173e-12
ENSG00000237719.1	RP1-179N16.3	-4.83113	2.38515e-60	5.02827e-59		ENSG00000270804.1	CTD-2583A14.11	0.654836	1.06864e-34	5.90878e-34		ENSG00000229367.1	HMGN2P19	-2.05897	2.45858e-13	1.35691e-12
ENSG00000106540.4	AC004837.3	-4.69144	2.29124e-60	4.83497e-59		ENSG00000218537.1	AP000350.4	0.590705	1.02346e-34	5.66033e-34		ENSG00000178896.6	EXOSC4	0.647146	2.30062e-13	1.27188e-12
ENSG00000006128.7	TAC1	6.42239	2.09048e-60	4.41564e-59		ENSG00000221116.1	SNORD110	1.2593	1.00247e-34	5.54691e-34		ENSG00000211890.3	IGHA2	1.7738	2.26699e-13	1.25389e-12
ENSG00000233690.1	EBAG9P1	4.59458	1.46664e-60	3.10093e-59		ENSG00000105880.4	DLX5	-1.02415	9.8922e-35	5.47495e-34		ENSG00000267361.1	LOC100421166	-1.33537	2.26631e-13	1.25382e-12
ENSG00000162494.5	LRRC38	6.22144	1.29326e-60	2.73702e-59		ENSG00000211679.2	IGLC3	1.76681	9.30529e-35	5.15136e-34		ENSG00000164691.12	TAGAP	0.864013	2.1914e-13	1.21355e-12
ENSG00000272217.1	XXbac-BPG157A10.21	4.84029	1.00992e-60	2.13946e-59		ENSG00000158406.2	HIST1H4H	0.875539	8.59633e-35	4.7635e-34		ENSG00000197249.8	SERPINA1	1.33121	2.16037e-13	1.19694e-12
ENSG00000269815.1	CTD-2278I10.4	4.6564	7.29913e-61	1.54779e-59		ENSG00000240972.1	MIF	0.597086	8.50007e-35	4.71129e-34		ENSG00000255701.1	AC090953.1	-1.05203	2.13469e-13	1.183e-12
ENSG00000268080.1	AC016885.1	-4.62182	5.92712e-61	1.25808e-59		ENSG00000147180.12	ZNF711	0.743597	8.03341e-35	4.45372e-34		ENSG00000100312.6	ACR	-1.21304	2.06142e-13	1.14323e-12
ENSG00000224520.2	KRT8P45	6.85987	4.60933e-61	9.79325e-60		ENSG00000259244.1	RP11-182J1.12	-0.638623	7.43443e-35	4.12465e-34		ENSG00000204791.4	CTD-3065J16.6	0.717749	2.05288e-13	1.13877e-12
ENSG00000116652.5	DLEU2L	4.73291	4.12871e-61	8.7807e-60		ENSG00000148840.6	PPRC1	0.771473	6.54382e-35	3.63759e-34		ENSG00000259448.2	RP11-16E12.1	-0.763338	2.03177e-13	1.12733e-12
ENSG00000258744.1	RP11-80A15.1	-4.75368	3.80213e-61	8.09406e-60		ENSG00000261373.1	VPS9D1-AS1	0.631498	6.12496e-35	3.40642e-34		ENSG00000218537.1	AP000350.4	0.670127	2.02296e-13	1.12272e-12
ENSG00000203588.3	IGBP1-AS1	4.50725	3.39446e-61	7.2333e-60		ENSG00000228874.1	AC090954.5	-3.69418	5.73673e-35	3.19205e-34		ENSG00000256185.1	RP11-612B6.2	0.596622	2.02153e-13	1.1222e-12
ENSG00000228962.1	HCG23	4.91678	3.003e-61	6.40542e-60		ENSG00000268366.1	CTC-492K19.4	0.838285	5.51539e-35	3.06964e-34		ENSG00000216921.3	AC131097.4	1.76433	2.00189e-13	1.11156e-12
ENSG00000146374.9	RSPO3	1.50358	1.89468e-61	4.04533e-60		ENSG00000184985.12	SORCS2	1.07923	5.16749e-35	2.87811e-34		ENSG00000272518.1	RP11-26J3.3	-0.597711	1.94511e-13	1.08056e-12
ENSG00000264339.1	RP11-769O8.2	-4.76836	1.28826e-61	2.75327e-60		ENSG00000078114.14	NEBL	0.906956	3.60765e-35	2.01277e-34		ENSG00000240972.1	MIF	0.677249	1.93781e-13	1.07677e-12
ENSG00000256039.1	RP11-291B21.2	5.88638	1.14627e-61	2.45223e-60		ENSG00000183010.12	PYCR1	1.29436	3.54794e-35	1.97994e-34		ENSG00000260285.1	RP11-600F24.7	-0.729324	1.88329e-13	1.04698e-12
ENSG00000144278.10	GALNT13	-1.8799	8.06281e-62	1.72659e-60		ENSG00000178695.4	KCTD12	-0.59128	3.44348e-35	1.92211e-34		ENSG00000270299.1	RP5-850E9.3	0.849853	1.8482e-13	1.02822e-12
ENSG00000009694.9	TENM1	-1.69143	4.41866e-62	9.47155e-61		ENSG00000196878.8	LAMB3	-1.26462	3.42986e-35	1.91498e-34		ENSG00000265625.1	RP11-68I3.11	-1.04858	1.81739e-13	1.01133e-12
ENSG00000268739.1	CTC-518B2.12	7.08976	4.16653e-62	8.93992e-61		ENSG00000261131.1	RP11-93O14.2	-0.939261	3.39552e-35	1.89627e-34		ENSG00000176490.4	DIRAS1	1.38613	1.81039e-13	1.00792e-12
ENSG00000213362.3	FTH1P12	-4.54226	1.13224e-62	2.43179e-61		ENSG00000260368.1	RP11-521I2.3	0.966788	3.2334e-35	1.80661e-34		ENSG00000127124.9	HIVEP3	0.800361	1.80355e-13	1.00436e-12
ENSG00000244433.2	PGBD4P7	4.71063	1.00314e-62	2.15665e-61		ENSG00000124249.5	KCNK15	0.946718	3.15545e-35	1.76349e-34		ENSG00000271303.1	SRXN1	0.849921	1.79716e-13	1.00104e-12
ENSG00000256001.1	RP11-575F12.2	4.76834	8.01934e-63	1.72579e-61		ENSG00000229619.3	MBNL1-AS1	-0.725846	3.12654e-35	1.74776e-34		ENSG00000112214.6	FHL5	-0.921277	1.77111e-13	9.87255e-13
ENSG00000254287.1	RP11-44K6.4	5.71009	7.13601e-63	1.53722e-61		ENSG00000116679.11	IVNS1ABP	0.821149	3.01977e-35	1.6889e-34		ENSG00000164342.8	TLR3	0.689734	1.63792e-13	9.13682e-13
ENSG00000261480.1	RP11-578F21.6	-4.78423	5.47299e-63	1.18014e-61		ENSG00000188389.6	PDCD1	0.996196	2.87638e-35	1.60949e-34		ENSG00000156804.3	FBXO32	-1.0737	1.6272e-13	9.08142e-13
ENSG00000064655.14	EYA2	1.4822	4.41819e-63	9.53645e-62		ENSG00000271745.1	AC093668.3	-1.13871	2.79583e-35	1.56519e-34		ENSG00000113088.5	GZMK	1.10905	1.62354e-13	9.06762e-13
ENSG00000178550.3	AC010170.1	5.67209	3.96183e-63	8.55992e-62		ENSG00000263585.1	RP11-498C9.13	1.33826	2.77981e-35	1.5566e-34		ENSG00000239672.3	NME1	0.937915	1.59e-13	8.88681e-13
ENSG00000259031.1	CTD-2062F14.3	4.74587	3.29938e-63	7.13573e-62		ENSG00000115257.11	PCSK4	0.770614	2.72402e-35	1.52573e-34		ENSG00000117407.12	ARTN	1.38013	1.53326e-13	8.58229e-13
ENSG00000102109.7	PCSK1N	5.99335	2.86459e-63	6.20157e-62		ENSG00000176490.4	DIRAS1	1.31988	2.55003e-35	1.42898e-34		ENSG00000255541.1	RP11-727A23.8	3.3991	1.49872e-13	8.39305e-13
ENSG00000229657.2	RP11-494K3.2	4.83794	2.68684e-63	5.82255e-62		ENSG00000198786.2	MT-ND5	0.924246	2.52596e-35	1.41584e-34		ENSG00000163660.7	CCNL1	0.776566	1.46926e-13	8.23814e-13
ENSG00000273129.1	RP5-973M2.2	5.18119	2.24668e-63	4.87357e-62		ENSG00000117600.8	LPPR4	-1.03434	2.41055e-35	1.35214e-34		ENSG00000210174.1	MT-TR	1.40803	1.46111e-13	8.19448e-13
ENSG00000243930.1	RPS12P21	5.36162	1.8515e-63	4.02034e-62		ENSG00000142512.10	SIGLEC10	1.45803	2.33451e-35	1.30981e-34		ENSG00000253755.1	IGHGP	2.17727	1.45421e-13	8.15976e-13
ENSG00000262769.1	RP11-1113L8.1	-5.0262	1.77197e-63	3.85152e-62		ENSG00000100994.7	PYGB	-0.626791	2.30888e-35	1.29575e-34		ENSG00000144645.9	OSBPL10	-0.604678	1.44871e-13	8.13088e-13
ENSG00000257398.2	RP11-554D14.6	4.90108	1.05392e-63	2.29307e-62		ENSG00000188394.6	GPR21	-1.44804	2.1213e-35	1.19106e-34		ENSG00000178053.13	MLF1	0.688658	1.41308e-13	7.94068e-13
ENSG00000234840.1	RP11-399D6.2	-2.31289	5.24989e-64	1.14339e-62		ENSG00000269902.1	RP6-99M1.3	2.06288	2.03518e-35	1.14327e-34		ENSG00000109452.8	INPP4B	-0.722561	1.40198e-13	7.88026e-13
ENSG00000224239.1	AC090044.2	5.04832	4.294e-64	9.36144e-63		ENSG00000164309.10	CMYA5	0.817815	2.01159e-35	1.13057e-34		ENSG00000142677.3	IL22RA1	1.56173	1.36916e-13	7.69766e-13
ENSG00000224321.1	RP11-169K16.6	-5.09408	3.75102e-64	8.18589e-63		ENSG00000260526.1	RP11-73K9.2	-0.666301	1.96236e-35	1.10318e-34		ENSG00000209582.1	SNORA48	0.915012	1.35695e-13	7.63088e-13
ENSG00000166396.8	SERPINB7	6.66399	3.61014e-64	7.88637e-63		ENSG00000237768.2	RP11-344N10.2	4.19959	1.89484e-35	1.06548e-34		ENSG00000211893.3	IGHG2	1.79427	1.33826e-13	7.53505e-13
ENSG00000236708.1	AC073316.1	-5.26054	1.30553e-64	2.85481e-63		ENSG00000133083.10	DCLK1	-0.811458	1.7788e-35	1.00072e-34		ENSG00000207047.2	SNORD51	1.13113	1.31973e-13	7.4344e-13
ENSG00000234527.1	PCDH9-AS1	-4.79053	1.20996e-64	2.64849e-63		ENSG00000163909.6	HEYL	0.949692	1.71671e-35	9.66028e-35		ENSG00000270269.1	RP11-697H9.4	-1.32532	1.31269e-13	7.39835e-13
ENSG00000272551.1	RP11-324L17.1	-5.32463	1.20594e-64	2.64236e-63		ENSG00000231789.2	RP11-558F24.4	0.881692	1.71413e-35	9.64814e-35		ENSG00000256546.1	AC156455.1	0.908627	1.28519e-13	7.24873e-13
ENSG00000271711.1	RP11-392O18.2	4.83531	9.7895e-65	2.14716e-63		ENSG00000207047.2	SNORD51	1.12013	1.70395e-35	9.59321e-35		ENSG00000129116.13	PALLD	-0.82101	1.25899e-13	7.1062e-13
ENSG00000188488.9	SERPINA5	-2.81824	8.87114e-65	1.9477e-63		ENSG00000158315.6	RHBDL2	0.674339	1.64665e-35	9.27292e-35		ENSG00000101447.9	FAM83D	1.10371	1.1766e-13	6.64939e-13
ENSG00000244932.2	RP11-529F4.1	4.71988	8.86103e-65	1.94745e-63		ENSG00000211955.2	IGHV3-33	3.10307	1.42051e-35	8.00728e-35		ENSG00000114786.11	ABHD14A-ACY1	0.590756	1.14423e-13	6.47282e-13
ENSG00000174788.5	PCP2	4.91058	4.86898e-65	1.07118e-63		ENSG00000197442.8	MAP3K5	0.613602	1.3704e-35	7.72864e-35		ENSG00000182916.7	TCEAL7	0.884125	1.14319e-13	6.46853e-13
ENSG00000260844.2	RP11-578F21.9	5.07927	3.8436e-65	8.46449e-64		ENSG00000232434.1	C9orf172	-0.982498	1.30564e-35	7.36706e-35		ENSG00000196155.8	PLEKHG4	-0.738254	1.12164e-13	6.34976e-13
ENSG00000271390.1	RP11-89C3.3	4.74758	3.39489e-65	7.48392e-64		ENSG00000175567.4	UCP2	0.922305	1.2516e-35	7.0639e-35		ENSG00000199785.1	SNORA52	1.10178	1.11311e-13	6.30305e-13
ENSG00000267131.1	RP11-332H18.5	4.63302	2.92911e-65	6.46368e-64		ENSG00000271555.1	CTD-3214K23.1	3.51546	1.07644e-35	6.08885e-35		ENSG00000132821.7	VSTM2L	1.11762	1.10292e-13	6.24689e-13
ENSG00000249412.1	CTC-563A5.2	4.80528	1.86921e-65	4.12899e-64		ENSG00000059728.6	MXD1	0.812846	9.93018e-36	5.61973e-35		ENSG00000187957.7	DNER	1.34645	1.09976e-13	6.23049e-13
[truncated: 3,323 more rows]

## Sheet: Table S18
Supplementary Table S18. S vs V DEGs with discordant direction of gene expression bewteen GM and GTEx-am
GeneID	Gene name	log2FoldChange GM	log2FoldChange GTEx-am
ENSG00000078295.11	ADCY2	9.9618	-10.4721
ENSG00000111816.6	FRK	9.62233	-0.637247
ENSG00000141052.13	MYOCD	9.56233	-0.875601
ENSG00000162267.8	ITIH3	8.48992	-0.721027
ENSG00000137699.12	TRIM29	8.21734	-0.653776
ENSG00000128045.5	RASL11B	7.91521	-0.805722
ENSG00000227953.2	RP11-439E19.3	7.84107	-0.658415
ENSG00000069011.11	PITX1	7.54028	-0.745549
ENSG00000273452.1	AC005358.1	7.1584	-0.784394
ENSG00000260526.1	RP11-73K9.2	6.93086	-0.666301
ENSG00000146250.5	PRSS35	6.77676	-1.33535
ENSG00000178772.6	CPN2	6.77486	-6.96194
ENSG00000133636.6	NTS	6.66921	-0.783679
ENSG00000229028.2	KRT223P	6.4568	-6.20112
ENSG00000105880.4	DLX5	6.44882	-1.02415
ENSG00000182103.3	FAM181B	6.29103	-0.859777
ENSG00000224609.2	RP11-470E16.1	6.03089	-2.44955
ENSG00000253671.1	RP11-806O11.1	5.66077	-1.1353
ENSG00000255203.1	OR7E2P	5.47582	-5.73429
ENSG00000120664.6	SPG20OS	5.45832	-5.46974
ENSG00000260949.1	KB-1836B5.1	5.20559	-6.09122
ENSG00000270557.1	RP11-546J1.1	5.12072	-0.870875
ENSG00000249412.1	CTC-563A5.2	4.80528	-0.628269
ENSG00000267405.1	CTC-296K1.4	4.73401	-1.33473
ENSG00000116652.5	DLEU2L	4.73291	-0.917995
ENSG00000270264.1	NDUFB8P2	4.66974	-4.87111
ENSG00000241634.1	RP11-381E24.1	4.51478	-0.832337
ENSG00000272562.1	RP11-396C23.4	4.42104	-4.85297
ENSG00000234211.1	RP11-25K21.1	4.38957	-0.676891
ENSG00000232545.1	KB-318B8.7	4.28001	-0.753752
ENSG00000225225.1	ARL2BPP10	4.27414	-5.09551
ENSG00000256897.1	RP11-17G12.2	4.25306	-5.23993
ENSG00000254632.1	RP11-21L23.4	4.19445	-4.7205
ENSG00000241030.1	RPL29P24	4.18612	-4.73873
ENSG00000273289.1	RP6-109B7.5	4.0228	-5.18956
ENSG00000247993.2	RP11-79P5.2	3.61373	-2.00149
ENSG00000171819.4	ANGPTL7	3.07284	-0.618829
ENSG00000239039.1	SNORD13	2.33275	-2.64117
ENSG00000206924.1	RNU6-689P	1.96382	-0.779678
ENSG00000263065.1	AF001548.6	1.31928	-1.09909
ENSG00000133392.12	MYH11	1.29964	-0.949278
ENSG00000130176.3	CNN1	1.25862	-0.688249
ENSG00000163017.9	ACTG2	1.22502	-1.24788
ENSG00000263335.1	AF001548.5	1.04704	-0.967993
ENSG00000077943.7	ITGA8	1.03038	-0.755344
ENSG00000175084.7	DES	0.982372	-1.42829
ENSG00000236732.1	AC094019.4	0.978121	-0.635065
ENSG00000124749.12	COL21A1	0.968759	-0.61776
ENSG00000136457.5	CHAD	0.919618	-0.80661
ENSG00000115884.6	SDC1	0.906412	-0.737305
ENSG00000108823.11	SGCA	0.872007	-0.662438
ENSG00000050165.13	DKK3	0.815883	-0.915673
ENSG00000145936.4	KCNMB1	0.797069	-0.680286
ENSG00000265033.1	RN7SL262P	0.772355	-3.92276
ENSG00000261366.1	MANEA-AS1	0.758174	-0.867681
ENSG00000182107.5	TMEM30B	0.752708	-1.07962
ENSG00000253123.2	RP11-527N22.1	0.701434	-0.726939
ENSG00000141744.3	PNMT	0.681241	-0.70566
ENSG00000271218.1	RP3-523E19.2	0.680239	-0.612021
ENSG00000159307.14	SCUBE1	0.665613	-1.51397
ENSG00000107796.8	ACTA2	0.638401	-0.734812
ENSG00000072864.8	NDE1	0.616935	-0.660966
ENSG00000171766.11	GATM	0.608661	-0.722324
ENSG00000180139.10	ACTA2-AS1	0.605826	-1.02526
ENSG00000185551.8	NR2F2	0.594235	-0.595623
ENSG00000112149.5	CD83	-0.589943	0.603936
ENSG00000182782.7	HCAR2	-0.591045	0.789401
ENSG00000224080.1	UBE2FP1	-0.591965	0.69374
ENSG00000197165.6	SULT1A2	-0.59316	0.933934
ENSG00000170961.6	HAS2	-0.5954	1.16681
ENSG00000087074.7	PPP1R15A	-0.605935	0.841734
ENSG00000178053.13	MLF1	-0.610202	0.717205
ENSG00000135046.9	ANXA1	-0.614424	0.651963
ENSG00000108700.4	CCL8	-0.619724	1.77312
ENSG00000176597.7	B3GNT5	-0.620567	1.59585
ENSG00000155090.10	KLF10	-0.625711	0.797497
ENSG00000186594.8	MIR22HG	-0.62737	1.09534
ENSG00000205177.5	C11orf91	-0.633385	1.78825
ENSG00000173846.8	PLK3	-0.639715	1.32202
ENSG00000169618.4	PROKR1	-0.640317	7.57165
ENSG00000200983.1	SNORA3	-0.643255	0.65505
ENSG00000172602.5	RND1	-0.644524	1.29555
ENSG00000141682.11	PMAIP1	-0.648121	0.643914
ENSG00000268355.1	AC006129.1	-0.652715	0.893292
ENSG00000267607.1	CTD-2369P2.8	-0.654793	0.97564
ENSG00000233214.1	AC002511.2	-0.655682	0.809801
ENSG00000228323.2	AC008753.6	-0.659557	5.84951
ENSG00000118520.9	ARG1	-0.670519	1.20206
ENSG00000232220.2	AC008440.5	-0.67129	0.764024
ENSG00000172137.14	CALB2	-0.682487	0.795678
ENSG00000198336.5	MYL4	-0.687336	6.95396
ENSG00000175161.9	CADM2	-0.688418	0.918516
ENSG00000182950.2	ODF3L1	-0.697578	0.958032
ENSG00000125347.9	IRF1	-0.698492	0.947159
ENSG00000241112.1	RPL29P14	-0.709246	1.99592
ENSG00000179820.11	MYADM	-0.716971	0.724135
ENSG00000231344.1	RP3-426I6.2	-0.724739	4.40292
ENSG00000081041.8	CXCL2	-0.727973	2.12056
ENSG00000170345.5	FOS	-0.750534	2.16847
ENSG00000145708.6	CRHBP	-0.76148	0.906544
ENSG00000130522.4	JUND	-0.772633	0.707644
ENSG00000090339.4	ICAM1	-0.773172	0.987509
ENSG00000108342.8	CSF3	-0.82126	2.49875
ENSG00000130164.7	LDLR	-0.846587	1.33303
ENSG00000012223.8	LTF	-0.863167	1.23725
ENSG00000163734.4	CXCL3	-0.888931	2.22083
ENSG00000123610.3	TNFAIP6	-0.909866	1.03
ENSG00000269971.1	RP3-426I6.5	-0.921554	1.20592
ENSG00000101162.3	TUBB1	-0.955895	0.662972
ENSG00000210195.2	MT-TT	-0.956196	1.04923
ENSG00000267519.2	MIR24-2	-1.06626	1.02215
ENSG00000188536.8	HBA2	-1.10671	1.94561
ENSG00000244734.2	HBB	-1.13611	1.99374
ENSG00000242113.2	RN7SL124P	-1.14067	4.92092
ENSG00000207808.1	MIR27A	-1.15905	2.19162
ENSG00000151014.4	CCRN4L	-1.17203	1.20538
ENSG00000158578.14	ALAS2	-1.1801	8.34816
ENSG00000223609.3	HBD	-1.19803	6.93261
ENSG00000206172.4	HBA1	-1.23069	2.08032
ENSG00000169429.6	IL8	-1.23188	3.61241
ENSG00000207980.1	MIR23A	-1.38923	2.22372
ENSG00000125740.9	FOSB	-1.43648	3.99759
ENSG00000007908.11	SELE	-1.468	1.88707
ENSG00000239194.1	RNU1-123P	-1.47562	1.04525
ENSG00000084674.9	APOB	-1.47964	0.854551
ENSG00000114771.9	AADAC	-2.10861	1.18712
ENSG00000163736.3	PPBP	-2.27289	0.85792
ENSG00000243870.2	RN7SL236P	-2.78044	4.2909
ENSG00000260823.1	RP11-249C24.10	-3.6826	6.34214
ENSG00000269902.1	RP6-99M1.3	-3.97208	2.06288
ENSG00000239839.1	DEFA3	-4.16081	0.721143
ENSG00000226872.1	AC002472.11	-4.63704	5.26332
ENSG00000273172.1	AC108004.2	-5.69824	6.50804
ENSG00000232680.2	AC002511.3	-5.8159	0.66386
ENSG00000272053.1	RP11-367G6.3	-5.93762	6.1299
ENSG00000235286.1	AP000925.2	-5.99849	6.96189
ENSG00000164283.8	ESM1	-6.18128	1.13717
ENSG00000214921.2	AC003102.1	-6.3528	7.09172
ENSG00000105131.3	EPHX3	-6.74205	7.17396
ENSG00000170775.2	GPR37	-6.94098	0.691653
ENSG00000238755.3	RP11-23D24.2	-7.0026	8.20573
ENSG00000198574.4	SH2D1B	-7.062	7.74534
ENSG00000180739.12	S1PR5	-7.44774	0.664811
ENSG00000196565.8	HBG2	-7.62732	7.67665
ENSG00000171848.9	RRM2	-7.71192	0.617667
ENSG00000111837.7	MAK	-7.75395	8.59318
ENSG00000238261.5	RP11-435B5.5	-7.97284	8.43763
ENSG00000155974.7	GRIP1	-8.00684	8.74063
ENSG00000183742.8	MACC1	-8.86023	9.6032
ENSG00000172264.12	MACROD2	-9.4724	10.0683
ENSG00000178568.9	ERBB4	-9.73329	9.70171

## Sheet: Table S19
Supplementary Table S19. DEGs by obesity status in GM tissues
S						V
GeneID	Gene name	log2FoldChange	Pvalue	Padj		GeneID	Gene name	log2FoldChange	Pvalue	Padj
ENSG00000261480.1	RP11-578F21.6	0.641961	0.0159966	0.0494331		ENSG00000185985.7	SLITRK2	0.867835	0.00969352	0.0499673
ENSG00000260581.1	CTB-113P19.4	0.905747	0.0156896	0.048652		ENSG00000136011.10	STAB2	0.698751	0.00960739	0.0496228
ENSG00000207773.1	MIR642A	1.74569	0.0156793	0.0486348		ENSG00000272512.1	RP11-54O7.17	0.595972	0.0089509	0.0472806
ENSG00000221340.1	RNU6ATAC18P	1.09266	0.0149417	0.0467408		ENSG00000118137.5	APOA1	0.822574	0.00851285	0.0457209
ENSG00000249365.1	RP11-508M8.1	-0.603784	0.0147193	0.0461572		ENSG00000261655.1	CTD-3064M3.3	0.606994	0.00816439	0.0442436
ENSG00000244734.2	HBB	-0.797348	0.0146895	0.0460848		ENSG00000250673.1	RP11-6L6.2	0.697553	0.00815741	0.0442174
ENSG00000101096.15	NFATC2	-0.665134	0.0146608	0.0460015		ENSG00000120149.7	MSX2	0.602939	0.00775365	0.0426836
ENSG00000196735.7	HLA-DQA1	-0.607223	0.0144029	0.0453443		ENSG00000179772.6	FOXS1	0.751072	0.00773386	0.0426205
ENSG00000171051.4	FPR1	-0.608085	0.0143936	0.0453228		ENSG00000205850.6	AL359736.1	1.32778	0.00678512	0.0387514
ENSG00000211519.1	MIR147B	-1.39066	0.0141783	0.0447806		ENSG00000199785.1	SNORA52	0.604755	0.00648797	0.0374988
ENSG00000119508.13	NR4A3	-0.828493	0.014024	0.0443953		ENSG00000111404.2	RERGL	0.650377	0.00644659	0.0373545
ENSG00000249201.2	CTD-3080P12.3	0.721327	0.0137326	0.0436808		ENSG00000160180.14	TFF3	0.687514	0.00554779	0.0335503
ENSG00000260886.1	RP11-432I5.1	-0.64539	0.0132045	0.0423209		ENSG00000159208.11	C1orf51	0.630624	0.00552496	0.0334829
ENSG00000124731.8	TREM1	-0.621147	0.0129579	0.0417344		ENSG00000270587.1	RP11-51F16.9	0.595372	0.005509	0.0334242
ENSG00000164112.8	TMEM155	-1.90513	0.012951	0.0417224		ENSG00000270083.1	RP1-257I20.14	0.586592	0.0052803	0.0325299
ENSG00000087237.6	CETP	0.656908	0.0128846	0.0415616		ENSG00000164626.8	KCNK5	0.618729	0.00515495	0.032025
ENSG00000272666.1	CTA-384D8.35	-0.719074	0.0126563	0.0410037		ENSG00000103034.10	NDRG4	1.03023	0.00514961	0.032021
ENSG00000231613.1	RP5-943J3.1	0.866827	0.0124259	0.040392		ENSG00000267018.1	AC010525.7	0.601373	0.00512398	0.0318907
ENSG00000237892.1	KLF7-IT1	-0.689103	0.0123694	0.0402577		ENSG00000130037.3	KCNA5	0.710443	0.00511329	0.0318532
ENSG00000130222.6	GADD45G	0.689401	0.0122085	0.0398094		ENSG00000145708.6	CRHBP	0.63215	0.00508709	0.0317354
ENSG00000176268.5	CYCSP34	0.849594	0.0119692	0.0391702		ENSG00000232821.1	AC003986.6	0.862764	0.0049494	0.0311159
ENSG00000256250.1	RP11-989F5.1	-0.635915	0.011832	0.0387843		ENSG00000207621.1	MIR224	0.730516	0.00454574	0.0292556
ENSG00000206811.1	SNORA10	-0.676062	0.0118166	0.0387461		ENSG00000206597.1	SNORA57	0.589268	0.00420092	0.0275955
ENSG00000236662.1	RP11-108L7.4	0.730137	0.011736	0.0385492		ENSG00000231518.1	RP11-327L3.3	0.618611	0.00417909	0.0275
ENSG00000226645.1	AP006216.10	-0.606547	0.0115876	0.0381649		ENSG00000198515.9	CNGA1	0.626891	0.0039206	0.0262591
ENSG00000254041.1	RP11-574O7.1	0.889507	0.0115397	0.0380439		ENSG00000273211.1	RP13-131K19.7	0.818921	0.00378523	0.0256457
ENSG00000255893.1	RP11-685N10.1	-0.611644	0.011113	0.0369086		ENSG00000137265.10	IRF4	0.629819	0.00312185	0.0223885
ENSG00000262951.1	RP11-670E13.2	0.727793	0.0107861	0.0360131		ENSG00000166592.7	RRAD	0.634111	0.00309443	0.0222372
ENSG00000232324.1	AC008440.10	0.675777	0.0107945	0.0360131		ENSG00000199133.1	MIRLET7D	0.70089	0.0027102	0.0201106
ENSG00000259279.1	CTD-2033D15.1	-0.676102	0.0102796	0.0346429		ENSG00000253549.1	RP11-317J10.2	0.944416	0.0026995	0.0200821
ENSG00000218565.2	RP11-12A2.1	-0.840124	0.0100236	0.033902		ENSG00000039537.9	C6	0.837533	0.00267314	0.0199585
ENSG00000265802.1	RN7SL49P	-0.853378	0.0100149	0.0339004		ENSG00000100344.6	PNPLA3	0.594204	0.00261603	0.0196466
ENSG00000234688.1	RP1-293L6.1	1.90879	0.00996598	0.0337958		ENSG00000164764.10	SBSPON	0.838381	0.00253438	0.019181
ENSG00000271817.1	U3	0.629825	0.0098549	0.0334742		ENSG00000111713.2	GYS2	0.747344	0.0024585	0.0187661
ENSG00000272021.1	AC008592.8	-0.918295	0.00982178	0.0333947		ENSG00000177508.11	IRX3	0.773878	0.00240897	0.0184983
ENSG00000108688.7	CCL7	-1.89807	0.00971441	0.0331101		ENSG00000140538.12	NTRK3	0.823801	0.00232968	0.0180791
ENSG00000236732.1	AC094019.4	0.788435	0.0094972	0.0325597		ENSG00000176387.6	HSD11B2	0.657821	0.00228028	0.0178444
ENSG00000239470.2	RP11-16F15.2	1.03121	0.00896255	0.0310467		ENSG00000088340.11	FER1L4	0.712618	0.00227188	0.0178194
ENSG00000263370.1	RP11-68I3.5	-0.792657	0.00896078	0.0310458		ENSG00000130518.12	KIAA1683	0.592619	0.002153	0.0170501
ENSG00000268050.2	RP11-247A12.8	-0.65194	0.00895878	0.031044		ENSG00000260023.1	RP11-49C24.1	0.631004	0.00173103	0.0143808
ENSG00000230499.1	AC108463.1	-0.803762	0.00886103	0.0307933		ENSG00000110944.4	IL23A	0.787273	0.0016733	0.0140343
ENSG00000203837.4	PNLIPRP3	1.7515	0.00884302	0.0307515		ENSG00000271320.1	RP11-1152H14.1	0.731439	0.00155882	0.0133394
ENSG00000229671.1	LINC01150	-0.714208	0.00878794	0.0306167		ENSG00000233117.2	LINC00702	0.717631	0.00154325	0.0132616
ENSG00000132821.7	VSTM2L	-0.66978	0.00876449	0.0305402		ENSG00000122574.6	WIPF3	0.589366	0.00151496	0.0131064
ENSG00000212452.1	SNORD69	-1.00576	0.00863058	0.0302012		ENSG00000259744.1	RP11-138H8.6	0.71136	0.00143186	0.0125787
ENSG00000075035.5	WSCD2	0.662849	0.00858263	0.0300691		ENSG00000139874.5	SSTR1	0.842215	0.00129775	0.0116247
ENSG00000239607.2	RN7SL573P	0.600648	0.00837244	0.029483		ENSG00000010030.9	ETV7	0.899995	0.00127218	0.0114658
ENSG00000105835.7	NAMPT	-0.60298	0.00831904	0.0293702		ENSG00000101542.5	CDH20	0.715057	0.00122315	0.0111416
ENSG00000272081.1	CTD-2376I4.2	-0.587372	0.0080687	0.0286384		ENSG00000124145.5	SDC4	0.864893	0.00121542	0.0110957
ENSG00000178828.5	RNF186	-0.658578	0.00777899	0.0278402		ENSG00000166473.12	PKD1L2	0.676451	0.00118757	0.0109193
ENSG00000269952.1	RP11-324I22.3	-0.696532	0.00732855	0.0265554		ENSG00000167178.11	ISLR2	0.707675	0.00116516	0.0107665
ENSG00000230257.1	NFE4	-0.664545	0.00728625	0.02643		ENSG00000248485.1	PCP4L1	0.672055	0.00112312	0.0104615
ENSG00000235434.1	RP11-91K11.2	-0.594611	0.00723017	0.0262766		ENSG00000228307.1	OR2S1P	0.623767	0.00101948	0.00976701
ENSG00000231632.1	RP11-82L18.4	0.762452	0.00706868	0.0258133		ENSG00000227370.1	RP4-669P10.19	0.610928	0.00100196	0.00964999
ENSG00000273196.1	RP11-717A5.2	0.68437	0.00698146	0.0255537		ENSG00000244586.1	WNT5A-AS1	-0.644096	-2.59763	0.00938707
ENSG00000160678.7	S100A1	0.735686	0.00694106	0.0254374		ENSG00000092758.11	COL9A3	0.644227	0.000962844	0.00934351
ENSG00000229308.1	AC010084.1	-0.819697	0.00693172	0.0254213		ENSG00000229221.1	HNRNPA1P66	-1.3781	-2.60269	0.00924966
ENSG00000271105.1	SCML2P2	0.642848	0.00651387	0.0241248		ENSG00000239037.1	snoU13	0.657342	0.000936442	0.00916813
ENSG00000269902.1	RP6-99M1.3	-1.24057	0.00641005	0.023813		ENSG00000169710.6	FASN	0.627365	0.000924836	0.00908218
ENSG00000229920.2	RPS4XP5	-0.771016	0.00610288	0.0228531		ENSG00000236617.2	RP11-46H11.12	-0.588201	-2.61689	0.00887341
ENSG00000255118.1	RP11-703H8.7	-1.08606	0.00609496	0.0228294		ENSG00000246363.2	RP11-13A1.1	-1.34499	-2.61703	0.00886983
ENSG00000258810.1	RP11-219E7.1	-0.799877	0.00609545	0.0228294		ENSG00000235688.1	AC116614.1	0.589801	0.00086906	0.00866299
ENSG00000235687.4	LINC00993	-0.661701	0.00592101	0.0223098		ENSG00000267405.1	CTC-296K1.4	1.21	0.000780747	0.00798872
ENSG00000174946.5	GPR171	-0.634055	0.00590604	0.0222575		ENSG00000132139.8	GAS2L2	-0.608567	-2.68281	0.00730071
ENSG00000137801.9	THBS1	-0.749646	0.0058581	0.0221213		ENSG00000257940.1	RP11-248E9.6	-1.08541	-2.68519	0.00724896
ENSG00000225472.1	RP11-120J1.1	0.590323	0.00566651	0.0215002		ENSG00000065534.14	MYLK	0.641359	0.000599802	0.00654479
ENSG00000100450.8	GZMH	-0.669208	0.00560786	0.0213208		ENSG00000117595.6	IRF6	0.594991	0.000595323	0.0065135
ENSG00000267598.1	CTC-250I14.6	0.692964	0.00556109	0.0211782		ENSG00000135914.5	HTR2B	-0.605178	-2.72555	0.00641945
ENSG00000167644.7	C19orf33	0.595534	0.00549958	0.0209788		ENSG00000141934.5	PPAP2C	0.599836	0.000571337	0.00629884
ENSG00000169245.4	CXCL10	-0.878241	0.00537843	0.020631		ENSG00000142549.9	IGLON5	-0.692225	-2.73477	0.00624231
ENSG00000164935.2	DCSTAMP	-2.03335	0.00534726	0.020546		ENSG00000162267.8	ITIH3	0.978128	0.000558867	0.00618465
ENSG00000177301.9	KCNA2	-0.651724	0.00532709	0.0204991		ENSG00000164879.6	CA3	1.37501	0.000537676	0.00602826
ENSG00000118113.7	MMP8	-1.59709	0.00527842	0.0203384		ENSG00000232412.1	RP1-315G1.3	0.62917	0.000509923	0.00581027
ENSG00000255122.1	RP11-303G3.6	0.993529	0.00522452	0.0201457		ENSG00000224821.5	COL4A2-AS2	-0.872136	-2.77097	0.00558892
ENSG00000132429.5	POPDC3	-1.72314	0.00518643	0.0200326		ENSG00000158246.7	FAM46B	1.03816	0.000465399	0.00545984
ENSG00000271943.1	RP11-222K16.1	-0.643611	0.00516513	0.0199727		ENSG00000198838.7	RYR3	0.6552	0.000419019	0.00502798
ENSG00000234527.1	PCDH9-AS1	-0.734306	0.0049412	0.0193023		ENSG00000239445.1	ST3GAL6-AS1	0.627134	0.000371074	0.00455126
ENSG00000178722.8	C5orf64	-0.826879	0.00464885	0.0183515		ENSG00000231426.1	RP5-899B16.1	-0.76305	-2.84127	0.00449338
ENSG00000259441.2	MRPL15P1	1.03071	0.00458976	0.018154		ENSG00000226751.2	AF127936.5	-0.632533	-2.84459	0.00444687
ENSG00000227295.2	ELL2P1	-0.599555	0.00458735	0.0181509		ENSG00000254952.1	AP001257.1	-0.776764	-2.8446	0.00444677
ENSG00000160888.6	IER2	0.671183	0.00448494	0.0178239		ENSG00000248491.1	RP11-125O18.1	-0.758586	-2.85649	0.00428349
ENSG00000260861.2	RP4-576H24.4	-0.689126	0.00446187	0.0177425		ENSG00000180772.6	AGTR2	-1.01378	-2.86342	0.00419088
ENSG00000229484.1	RP5-888M10.2	0.596907	0.00445886	0.017734		ENSG00000254453.1	NAV2-AS2	0.708033	0.000325101	0.00413334
ENSG00000260095.1	RP11-715J22.3	0.702055	0.00444444	0.0176868		ENSG00000164107.7	HAND2	-0.695578	-2.88957	0.00385772
ENSG00000125735.6	TNFSF14	-0.611732	0.0043606	0.0173898		ENSG00000264286.1	AL138930.2	-0.852792	-2.89674	0.0037706
ENSG00000101307.11	SIRPB1	-0.609861	0.00430662	0.0172048		ENSG00000228695.5	CES1P1	-1.00237	-2.89843	0.00375033
ENSG00000198963.6	RORB	2.53298	0.00429508	0.017172		ENSG00000100033.12	PRODH	0.81167	0.000283096	0.00372085
ENSG00000129151.4	BBOX1	-1.12934	0.00428895	0.0171541		ENSG00000259883.1	CTD-2382E5.4	-0.809546	-2.90777	0.00364021
ENSG00000141744.3	PNMT	0.818406	0.00427368	0.0171063		ENSG00000155307.13	SAMSN1	-0.686191	-2.93	0.00338965
ENSG00000228695.5	CES1P1	-0.960316	0.00423416	0.0169679		ENSG00000225302.1	RP11-539I5.1	-0.610639	-2.93505	0.00333498
ENSG00000180509.7	KCNE1	-0.590522	0.00419456	0.0168354		ENSG00000135094.6	SDS	-1.14372	-2.95038	0.00317384
ENSG00000272574.1	RP11-359K18.4	-0.651879	0.00412556	0.0166199		ENSG00000204390.8	HSPA1L	-0.793889	-2.95831	0.00309334
ENSG00000261596.1	CTB-31N19.3	-0.590435	0.00409997	0.016533		ENSG00000185652.7	NTF3	0.899877	0.000216728	0.00308246
ENSG00000231165.3	TRBV26OR9-2	0.71283	0.00403005	0.0163309		ENSG00000197565.11	COL4A6	0.918801	0.000210126	0.00301578
ENSG00000230729.1	RP11-296L22.8	0.920947	0.00402146	0.0163121		ENSG00000244682.3	FCGR2C	-0.634609	-2.99556	0.00273937
ENSG00000258407.1	RP11-300J18.2	-0.677466	0.00398192	0.0161931		ENSG00000210184.1	MT-TS2	0.665241	0.000180963	0.00270537
ENSG00000176597.7	B3GNT5	-0.697266	0.00388923	0.0158663		ENSG00000132874.9	SLC14A2	-0.760823	-3.01056	0.00260771
ENSG00000270069.1	RP6-99M1.2	-0.735193	0.00385025	0.0157446		ENSG00000227953.2	RP11-439E19.3	0.600109	0.000162374	0.00249652
ENSG00000226872.1	AC002472.11	-0.84991	0.00375083	0.0154206		ENSG00000158258.11	CLSTN2	-0.594253	-3.03058	0.00244083
ENSG00000242992.2	FTH1P4	-0.810807	0.00370178	0.0152494		ENSG00000215244.2	RP11-563J2.2	0.656969	0.000157592	0.00243946
ENSG00000272506.1	RP4-535B20.4	0.853552	0.00365336	0.0150877		ENSG00000203867.7	RBM20	0.639317	0.000156593	0.00242901
ENSG00000273343.1	XXbac-B444P24.13	0.729899	0.00353906	0.0147008		ENSG00000181585.3	TMIE	0.615822	0.000155967	0.00242437
ENSG00000255362.1	RP11-619A14.3	0.601535	0.00336901	0.0141601		ENSG00000196557.6	CACNA1H	0.770361	0.000153827	0.00240479
ENSG00000142549.9	IGLON5	-0.709752	0.00336411	0.0141525		ENSG00000114646.5	CSPG5	0.634561	0.000151935	0.00238968
ENSG00000057294.9	PKP2	0.672402	0.00333936	0.0140608		ENSG00000261685.2	RP11-401P9.4	0.791478	0.000135261	0.00218453
ENSG00000136872.13	ALDOB	-0.668181	0.00322163	0.0136618		ENSG00000272573.1	MUSTN1	0.686508	0.000128514	0.00210039
ENSG00000121933.13	ADORA3	-0.634897	0.00309821	0.0132309		ENSG00000105668.3	UPK1A	-0.99468	-3.07646	0.00209471
ENSG00000255277.2	ABCC6P2	-0.769707	0.00298486	0.0128414		ENSG00000198523.5	PLN	0.860382	0.000117206	0.00195137
ENSG00000229221.1	HNRNPA1P66	-0.914531	0.00294307	0.012684		ENSG00000165376.6	CLDN2	0.743557	0.000115875	0.00193549
ENSG00000137675.4	MMP27	0.645801	0.00286786	0.0124405		ENSG00000170689.8	HOXB9	-0.712909	-3.10082	0.00192989
ENSG00000114737.11	CISH	0.722229	0.00285235	0.0123938		ENSG00000213036.3	RP11-365D23.4	-0.608312	-3.11626	0.00183158
ENSG00000138039.10	LHCGR	-0.607025	0.00283327	0.0123259		ENSG00000228107.1	AP000692.9	-0.648882	-3.16127	0.00157084
ENSG00000163347.5	CLDN1	0.757194	0.00278361	0.0121491		ENSG00000229028.2	KRT223P	-0.892603	-3.16432	0.00155447
ENSG00000053524.7	MCF2L2	-0.679144	0.0027738	0.0121183		ENSG00000081760.12	AACS	0.62775	8.83e-05	0.00155391
ENSG00000273209.1	RP11-107N15.1	0.644362	0.00274068	0.0120024		ENSG00000071991.4	CDH19	1.11311	8.4e-05	0.00150108
ENSG00000273100.1	RP11-302L19.3	-0.695673	0.00266009	0.0117117		ENSG00000117394.15	SLC2A1	0.670445	8.25e-05	0.00148322
ENSG00000120694.15	HSPH1	-0.594051	0.00261738	0.0115677		ENSG00000259351.1	RP11-111E14.1	0.910052	8.08e-05	0.00146678
ENSG00000137673.4	MMP7	-2.65604	0.00258649	0.0114561		ENSG00000225606.1	AC005281.2	-0.741926	-3.18244	0.0014604
ENSG00000165966.10	PDZRN4	0.855572	0.00249735	0.0111403		ENSG00000125089.12	SH3TC1	-0.592171	-3.18291	0.00145802
ENSG00000261821.1	CTD-2311M21.3	-0.598982	0.00248857	0.0111158		ENSG00000174640.8	SLCO2A1	0.645554	7.8e-05	0.00142488
ENSG00000114529.8	C3orf52	-0.688308	0.00246774	0.0110464		ENSG00000272675.1	AC004019.18	1.01735	7.31e-05	0.0013597
ENSG00000270409.1	RP11-44D5.1	0.604318	0.00245604	0.011006		ENSG00000214456.4	PLIN5	0.626046	7.22e-05	0.00135003
ENSG00000261040.2	CTD-2319I12.1	-0.801484	0.00231877	0.0104829		ENSG00000099954.14	CECR2	0.915156	6.74e-05	0.00128641
ENSG00000140538.12	NTRK3	0.725282	0.00229991	0.0104059		ENSG00000162409.6	PRKAA2	0.666368	6.4e-05	0.001236
ENSG00000232713.2	AC010733.5	-0.618992	0.0022747	0.0103268		ENSG00000151490.9	PTPRO	-0.596025	-3.2341	0.00122027
ENSG00000106483.7	SFRP4	-0.658221	0.00226233	0.0102832		ENSG00000160111.8	CPAMD8	0.684049	5.59e-05	0.00111758
ENSG00000174640.8	SLCO2A1	0.600944	0.0022431	0.0102093		ENSG00000242600.2	MBL1P	0.75471	5.37e-05	0.00107914
ENSG00000179449.2	AC124309.1	0.585042	0.0022081	0.0100723		ENSG00000212743.1	DKFZP667F0711	0.719373	5.2e-05	0.00105656
ENSG00000118729.10	CASQ2	0.590733	0.00215991	0.00989401		ENSG00000230943.1	RP11-367G18.1	-1.04673	-3.27554	0.00105461
ENSG00000268849.1	SIGLEC22P	-0.602016	0.00215524	0.00987923		ENSG00000072952.14	MRVI1	0.651989	5.16e-05	0.00104975
ENSG00000251000.1	AC008592.3	-0.655016	0.00205892	0.00951385		ENSG00000267042.1	CTD-3193K9.4	0.587441	4.83e-05	0.00100284
ENSG00000149573.4	MPZL2	-0.688658	0.00198627	0.00924237		ENSG00000250751.1	RP11-613C6.2	0.691057	4.72e-05	0.000986042
ENSG00000148513.13	ANKRD30A	-0.755283	0.00197731	0.00921316		ENSG00000257824.1	RP11-1049A21.2	-0.662459	-3.32795	0.000874874
ENSG00000173110.6	HSPA6	-0.779588	0.00195116	0.00911808		ENSG00000204529.3	GUCY2EP	-1.33102	-3.34651	0.000818356
ENSG00000198805.7	PNP	-0.75575	0.00193728	0.00906759		ENSG00000124253.9	PCK1	0.95029	3.66e-05	0.000816268
ENSG00000185015.3	CA13	-0.649411	0.0019194	0.00902078		ENSG00000166682.6	TMPRSS5	0.638613	3.51e-05	0.000793983
ENSG00000134115.8	CNTN6	-1.04988	0.00189745	0.00894209		ENSG00000262470.2	TVP23CP2	-0.665903	-3.38034	0.000723964
ENSG00000251194.2	RP1-68D18.2	-0.847107	0.00189389	0.0089294		ENSG00000106178.2	CCL24	-0.824949	-3.38644	0.00070807
ENSG00000250295.2	RP11-434I12.2	0.743442	0.00188274	0.00888497		ENSG00000250604.1	RP11-597D13.8	-0.588359	-3.39511	0.000686007
ENSG00000069399.8	BCL3	-0.638443	0.00185692	0.00878321		ENSG00000172005.6	MAL	0.979063	2.9e-05	0.000685268
ENSG00000196468.5	FGF16	0.735727	0.00184022	0.00872423		ENSG00000187957.7	DNER	-0.807579	-3.39662	0.000682247
ENSG00000182566.8	CLEC4G	-0.717345	0.00182541	0.00866399		ENSG00000196664.4	TLR7	-0.747259	-3.41003	0.000649563
ENSG00000241362.2	RPL36AP43	0.701206	0.00169875	0.00818338		ENSG00000253972.1	RP11-4K16.2	-0.613681	-3.41126	0.000646625
ENSG00000231943.3	RP11-395L14.4	0.758937	0.00168231	0.00811748		ENSG00000254761.1	RP11-672A2.1	-1.39956	-3.42455	0.000615824
ENSG00000258908.1	RP11-203M5.8	-0.775733	0.00167626	0.00809571		ENSG00000132854.14	KANK4	-0.649441	-3.42724	0.000609758
ENSG00000131459.8	GFPT2	-0.657393	0.0016515	0.00800248		ENSG00000179331.2	RAB39A	-0.666675	-3.43345	0.000595955
ENSG00000168772.9	CXXC4	0.608806	0.00161587	0.00785383		ENSG00000232073.1	RP1-302D9.3	-0.690065	-3.43749	0.000587134
ENSG00000141934.5	PPAP2C	0.607636	0.00159052	0.00775804		ENSG00000232372.1	RP11-504P24.2	0.848825	2.13e-05	0.000548631
ENSG00000254333.1	CTC-367J11.1	-0.789619	0.00157739	0.00770676		ENSG00000224689.3	ZNF812	-0.889679	-3.46333	0.000533524
ENSG00000198019.8	FCGR1B	-1.3901	0.00155952	0.00764668		ENSG00000218632.3	RPL7P28	-1.09307	-3.46825	0.00052386
ENSG00000244227.1	RP11-298O21.5	0.691799	0.00154506	0.00758841		ENSG00000138039.10	LHCGR	-0.853028	-3.47276	0.000515145
ENSG00000130203.5	APOE	0.616564	0.00154361	0.00758309		ENSG00000127083.7	OMD	-0.607363	-3.47303	0.000514622
ENSG00000229425.1	AJ006998.2	-0.694108	0.00151022	0.00745811		ENSG00000249669.3	MIR143HG	0.644281	1.88e-05	0.000500492
ENSG00000168685.10	IL7R	-0.606615	0.00150356	0.00743413		ENSG00000017373.11	SRCIN1	0.901411	1.8e-05	0.000486626
ENSG00000254585.1	MAGEL2	0.597929	0.0014892	0.00737728		ENSG00000135547.4	HEY2	0.751367	1.72e-05	0.000468795
ENSG00000084674.9	APOB	0.668002	0.00148504	0.00736022		ENSG00000104921.10	FCER2	-0.714292	-3.50208	0.000461635
ENSG00000265743.1	RP11-848P1.3	-0.586212	0.00148075	0.00734551		ENSG00000137975.7	CLCA2	-0.737049	-3.50742	0.000452471
ENSG00000184293.3	CLECL1	-0.790324	0.00143388	0.00716521		ENSG00000269936.2	MIR145	0.861355	1.57e-05	0.0004433
ENSG00000187116.9	LILRA5	-0.690691	0.00140265	0.00703644		ENSG00000160339.11	FCN2	1.10333	1.52e-05	0.000433212
ENSG00000259883.1	CTD-2382E5.4	-0.590336	0.00139928	0.0070247		ENSG00000249412.1	CTC-563A5.2	-0.911194	-3.52029	0.000431078
ENSG00000115602.12	IL1RL1	-0.991217	0.0013537	0.00684083		ENSG00000165730.10	STOX1	0.826958	1.51e-05	0.000430806
ENSG00000135821.12	GLUL	0.701868	0.00133141	0.00674805		ENSG00000203685.5	C1orf95	0.72598	1.39e-05	0.000410019
ENSG00000167914.6	GSDMA	-1.0335	0.00132042	0.00670224		ENSG00000111247.10	RAD51AP1	-0.627228	-3.5389	0.000401805
ENSG00000117154.7	IGSF21	-0.690301	0.00130535	0.0066552		ENSG00000131203.8	IDO1	-0.871222	-3.54118	0.000398336
ENSG00000239405.1	TMED10P2	0.808337	0.00127639	0.00654411		ENSG00000106772.13	PRUNE2	0.987643	1.29e-05	0.000389142
ENSG00000018280.12	SLC11A1	-0.765363	0.00127635	0.00654411		ENSG00000215018.5	COL28A1	0.756656	1.22e-05	0.000372669
ENSG00000172724.7	CCL19	-0.832683	0.00126009	0.00647735		ENSG00000072310.12	SREBF1	0.687381	1.12e-05	0.000346965
ENSG00000226822.1	RP11-356N1.2	-1.08171	0.00121309	0.00627173		ENSG00000262179.2	RP1-302G2.5	-0.702816	-3.58986	0.000330851
ENSG00000115598.5	IL1RL2	-0.790405	0.0011875	0.00615794		ENSG00000013619.9	MAMLD1	0.611087	9.69e-06	0.000312378
ENSG00000073734.8	ABCB11	0.780023	0.00116555	0.00606237		ENSG00000165140.5	FBP1	-0.653637	-3.61749	0.000297476
ENSG00000087495.12	PHACTR3	-1.23715	0.00115641	0.00602671		ENSG00000183748.4	MRC1L1	-0.658736	-3.62215	0.000292167
ENSG00000101463.5	SYNDIG1	0.753639	0.00114692	0.00599118		ENSG00000165168.6	CYBB	-0.629577	-3.64503	0.000267361
ENSG00000239622.1	CTA-242H14.1	-0.97446	0.00111296	0.00585412		ENSG00000224968.1	RP1-35C21.1	-1.13666	-3.65052	0.00026171
ENSG00000259797.1	RP11-96D1.3	1.42254	0.00106172	0.00562453		ENSG00000178199.9	ZC3H12D	-0.686113	-3.65958	0.000252625
ENSG00000225408.1	RP11-207C16.4	0.593793	0.00105057	0.00557256		ENSG00000163485.11	ADORA1	0.815112	7.16e-06	0.000248209
ENSG00000235677.1	NPM1P26	-0.911783	0.00104989	0.0055704		ENSG00000141497.9	ZMYND15	-0.588294	-3.67747	0.000235558
ENSG00000259129.1	LINC00648	0.780955	0.000948697	0.00514743		ENSG00000266374.1	AC026512.1	-0.751849	-3.67865	0.000234467
ENSG00000164251.4	F2RL1	-0.6482	0.000936216	0.00509177		ENSG00000157456.3	CCNB2	-0.970772	-3.6808	0.000232504
ENSG00000102970.6	CCL17	-1.11109	0.000877343	0.00483406		ENSG00000258425.1	CTD-2207P18.1	-0.610053	-3.7124	0.000205303
ENSG00000151917.13	BEND6	-0.615755	0.00087676	0.00483214		ENSG00000133937.3	GSC	-0.610861	-3.75012	0.000176752
ENSG00000264900.1	MIR4775	-0.904987	0.000823099	0.00458666		ENSG00000132514.9	CLEC10A	-0.642272	-3.75855	0.000170902
ENSG00000272114.1	RP1-261G23.7	0.606777	0.000779398	0.00437745		ENSG00000185615.11	PDIA2	-0.792418	-3.77074	0.000162766
ENSG00000232901.1	CYCSP10	0.645506	0.000778315	0.00437375		ENSG00000118729.10	CASQ2	0.91089	3.81e-06	0.000153441
ENSG00000148840.6	PPRC1	-0.67483	0.00077565	0.00436472		ENSG00000169508.6	GPR183	-0.861286	-3.7895	0.00015095
ENSG00000104856.9	RELB	-0.66633	0.000772747	0.00435076		ENSG00000181195.6	PENK	-0.8112	-3.79312	0.000148766
ENSG00000188338.10	SLC38A3	1.18272	0.00076262	0.00430343		ENSG00000164708.5	PGAM2	0.610667	3.62e-06	0.000147704
ENSG00000255008.2	AP000442.4	0.630706	0.000747982	0.00423213		ENSG00000150471.11	LPHN3	1.08431	3.36e-06	0.000139786
ENSG00000267372.1	AC005330.2	-0.75892	0.000727304	0.00414638		ENSG00000253414.2	RP11-150O12.6	-0.770819	-3.84306	0.00012151
ENSG00000130876.7	SLC7A10	0.698513	0.000725915	0.00414137		ENSG00000203392.2	AC105020.1	0.62462	2.76e-06	0.00012091
ENSG00000250569.1	NTAN1P2	-0.635251	0.000714516	0.00408425		ENSG00000186862.13	PDZD7	0.628665	2.73e-06	0.000120688
ENSG00000103534.12	TMC5	-0.940083	0.000686393	0.00395309		ENSG00000099960.8	SLC7A4	-0.853514	-3.8522	0.000117062
ENSG00000266145.1	RHOT1P1	0.658783	0.000685958	0.00395168		ENSG00000203799.6	CCDC162P	-0.904528	-3.85369	0.00011635
ENSG00000244682.3	FCGR2C	-0.664904	0.000662384	0.00383948		ENSG00000243961.2	RP5-839B4.8	1.37669	2.24e-06	0.000101346
ENSG00000181773.6	GPR3	-0.833305	0.000655308	0.00381455		ENSG00000268950.1	AC114494.1	-0.969096	-3.88958	0.000100418
ENSG00000110448.6	CD5	-0.612992	0.000654679	0.00381401		ENSG00000160867.10	FGFR4	0.985797	2.13e-06	9.8e-05
ENSG00000272746.1	RP11-53B2.6	-0.74456	0.000650879	0.00379757		ENSG00000196139.7	AKR1C3	-0.641947	-3.89713	9.73e-05
ENSG00000264286.1	AL138930.2	-0.962212	0.00064603	0.00377546		ENSG00000102924.7	CBLN1	1.26203	2.08e-06	9.64e-05
ENSG00000273218.1	LLNLR-246C6.1	-0.790265	0.000644981	0.00377147		ENSG00000163606.6	CD200R1	-0.726841	-3.90283	9.51e-05
ENSG00000126368.5	NR1D1	0.601341	0.000644081	0.00376728		ENSG00000159176.9	CSRP1	0.70315	1.85e-06	8.91e-05
ENSG00000244158.1	RP1-93H18.6	-0.942015	0.000636323	0.00373037		ENSG00000235782.1	RP3-333A15.1	-1.06258	-3.92634	8.62e-05
ENSG00000134317.13	GRHL1	-0.763997	0.000621924	0.00365844		ENSG00000244193.1	RP11-379K17.5	-0.887701	-3.94	8.15e-05
ENSG00000115165.5	CYTIP	-0.60622	0.000621674	0.00365801		ENSG00000251491.2	OR7E28P	-1.00129	-3.94108	8.11e-05
ENSG00000073150.9	PANX2	-0.625411	0.000595182	0.00353645		ENSG00000233427.1	RP1-212P9.3	-0.864385	-3.94202	8.08e-05
ENSG00000023445.9	BIRC3	-0.592393	0.000592812	0.00352338		ENSG00000117154.7	IGSF21	-0.892246	-3.95162	7.76e-05
ENSG00000123342.11	MMP19	-0.795303	0.000581657	0.00347109		ENSG00000203709.5	C1orf132	0.650993	1.54e-06	7.67e-05
ENSG00000257453.1	RP11-290L1.3	-0.826878	0.000577071	0.00345271		ENSG00000105246.5	EBI3	-0.615508	-3.96196	7.43e-05
ENSG00000234981.1	RP11-534L20.4	0.690618	0.000567366	0.00340849		ENSG00000254135.1	RP11-32D16.1	-0.896245	-3.97186	7.13e-05
ENSG00000263873.1	RP11-334E6.12	-0.590853	0.000545333	0.00330005		ENSG00000146755.6	TRIM50	-0.779097	-3.97631	7e-05
ENSG00000260874.1	RP11-715J22.4	0.628848	0.000543085	0.00328753		ENSG00000103175.6	WFDC1	1.32719	1.18e-06	6.44e-05
ENSG00000101098.8	RIMS4	0.638778	0.00053026	0.00322695		ENSG00000082196.16	C1QTNF3	-0.777595	-4.00282	6.26e-05
ENSG00000266389.1	CTB-41I6.1	-0.894083	0.000527154	0.00321184		ENSG00000117009.7	KMO	-0.634342	-4.02516	5.69e-05
ENSG00000264290.1	RP11-68I3.4	0.588634	0.000516659	0.00315535		ENSG00000134775.11	FHOD3	0.961365	9.82e-07	5.58e-05
ENSG00000068078.13	FGFR3	0.617678	0.00050669	0.0031092		ENSG00000265118.1	CTD-2370N5.3	-0.634561	-4.04158	5.31e-05
ENSG00000225655.1	RP11-143M1.2	0.7832	0.00050211	0.00308697		ENSG00000147676.9	MAL2	-0.660237	-4.05954	4.92e-05
ENSG00000120586.4	MRC1	-1.06573	0.000499738	0.00307975		ENSG00000271605.1	MILR1	-0.643201	-4.07253	4.65e-05
ENSG00000254254.1	RP11-17A4.2	-0.818582	0.000485826	0.00301397		ENSG00000255435.2	RP11-770J1.3	0.672461	7.5e-07	4.53e-05
ENSG00000258604.1	AL161668.5	0.593882	0.000483299	0.00300231		ENSG00000047457.9	CP	-0.643707	-4.08671	4.38e-05
ENSG00000106819.7	ASPN	-0.643581	0.000477394	0.0029692		ENSG00000186081.7	KRT5	-1.27713	-4.08913	4.33e-05
ENSG00000197047.1	Z73979.1	1.20004	0.000452534	0.00284479		ENSG00000137124.6	ALDH1B1	0.649228	6.76e-07	4.22e-05
ENSG00000260711.1	RP11-747H7.3	0.62446	0.000439789	0.0027755		ENSG00000153208.12	MERTK	-0.770108	-4.09846	4.16e-05
ENSG00000139289.9	PHLDA1	-0.704523	0.00043748	0.00276431		ENSG00000144031.7	ANKRD53	0.727415	6.33e-07	3.99e-05
ENSG00000103742.7	IGDCC4	0.728995	0.00042783	0.0027175		ENSG00000131747.10	TOP2A	-1.03704	-4.12041	3.78e-05
ENSG00000207621.1	MIR224	0.716214	0.000422744	0.00269599		ENSG00000261472.1	RP11-467I17.1	-0.827276	-4.12151	3.76e-05
ENSG00000165376.6	CLDN2	0.594578	0.000420789	0.00268768		ENSG00000120586.4	MRC1	-1.33225	-4.12463	3.71e-05
ENSG00000103569.5	AQP9	-0.986227	0.000407044	0.00261528		ENSG00000130775.11	THEMIS2	-0.721151	-4.12968	3.63e-05
ENSG00000183748.4	MRC1L1	-0.639956	0.000386361	0.00251293		ENSG00000147852.11	VLDLR	-0.668849	-4.15218	3.29e-05
ENSG00000188778.3	ADRB3	0.98193	0.000385406	0.00250751		ENSG00000197604.4	AC022532.1	0.840425	4.74e-07	3.27e-05
ENSG00000225969.1	LINC00035	-0.817895	0.000385184	0.00250686		ENSG00000257219.1	RP11-54A9.1	-1.01686	-4.17633	2.96e-05
ENSG00000135114.8	OASL	-0.788035	0.000373342	0.00244445		ENSG00000233521.1	RP5-1172A22.1	-0.677226	-4.18025	2.91e-05
ENSG00000253414.2	RP11-150O12.6	-0.677868	0.000370723	0.00243073		ENSG00000181495.1	AC026703.1	-0.913987	-4.18188	2.89e-05
ENSG00000177820.5	AC004917.1	-0.614583	0.000370775	0.00243073		ENSG00000022267.12	FHL1	-0.625979	-4.18228	2.89e-05
ENSG00000027869.7	SH2D2A	-0.688255	0.00036997	0.002427		ENSG00000187758.3	ADH1A	0.79063	3.98e-07	2.88e-05
ENSG00000119915.4	ELOVL3	0.644405	0.000366219	0.00240468		ENSG00000168528.7	SERINC2	-0.61111	-4.19597	2.72e-05
ENSG00000101057.11	MYBL2	-0.612971	0.000348755	0.00231061		ENSG00000126264.5	HCST	-0.721752	-4.20184	2.65e-05
ENSG00000249978.1	TRGV7	-1.26005	0.000347907	0.00230722		ENSG00000255103.1	KIAA0754	-0.636527	-4.21142	2.54e-05
ENSG00000172005.6	MAL	0.766011	0.000345852	0.0022958		ENSG00000003249.9	DBNDD1	-0.762934	-4.24087	2.23e-05
ENSG00000228463.4	AP006222.2	0.761957	0.000345498	0.00229456		ENSG00000165912.11	PACSIN3	0.589413	2.7e-07	2.15e-05
ENSG00000140379.7	BCL2A1	-0.964727	0.000345399	0.00229456		ENSG00000167701.9	GPT	0.789763	2.55e-07	2.07e-05
ENSG00000228307.1	OR2S1P	0.673055	0.000343263	0.00228598		ENSG00000086300.11	SNX10	-0.630255	-4.2646	2e-05
ENSG00000134548.5	C12orf39	1.39441	0.000332281	0.00222434		ENSG00000229891.1	Z83851.1	-0.681959	-4.26899	1.96e-05
ENSG00000237649.3	KIFC1	-0.672474	0.000330383	0.00221523		ENSG00000164188.4	RANBP3L	-0.883994	-4.28153	1.86e-05
ENSG00000034971.10	MYOC	0.794216	0.000322727	0.00217096		ENSG00000145757.11	SPATA9	-0.608876	-4.28115	1.86e-05
ENSG00000225398.2	RP11-395L14.5	0.819347	0.000315406	0.00213354		ENSG00000250644.1	RP11-295K3.1	-0.614533	-4.28611	1.82e-05
ENSG00000229233.1	AC011891.5	-1.37987	0.000315187	0.00213276		ENSG00000122367.15	LDB3	1.13697	2.11e-07	1.81e-05
ENSG00000253661.1	ZFHX4-AS1	0.625704	0.000307244	0.0020838		ENSG00000113389.11	NPR3	-0.946122	-4.29266	1.77e-05
ENSG00000235151.1	AC114730.2	-0.73696	0.000301503	0.00205297		ENSG00000121152.5	NCAPH	-0.956445	-4.30334	1.68e-05
ENSG00000013297.6	CLDN11	0.626779	0.000298588	0.00203665		ENSG00000174944.4	P2RY14	-0.643689	-4.31054	1.63e-05
ENSG00000105011.4	ASF1B	-0.617126	0.00028526	0.00195919		ENSG00000162391.7	FAM151A	-0.874737	-4.31041	1.63e-05
ENSG00000188483.6	IER5L	-0.644532	0.00028416	0.00195359		ENSG00000172578.7	KLHL6	-0.793922	-4.31392	1.6e-05
ENSG00000122254.6	HS3ST2	-0.820101	0.000284058	0.00195354		ENSG00000108448.16	TRIM16L	-0.701605	-4.31612	1.59e-05
ENSG00000188389.6	PDCD1	-0.765198	0.000280336	0.00193167		ENSG00000168546.6	GFRA2	-0.585292	-4.31861	1.57e-05
ENSG00000239486.1	RP11-163E9.1	0.615825	0.000278224	0.00192175		ENSG00000198848.8	CES1	-0.966009	-4.33996	1.43e-05
ENSG00000176170.9	SPHK1	-0.858622	0.000265377	0.00184538		ENSG00000272761.1	RP11-572C15.6	-0.629304	-4.34333	1.4e-05
ENSG00000269124.1	AC007193.10	0.630791	0.000264564	0.00184034		ENSG00000109846.3	CRYAB	-0.78862	-4.3504	1.36e-05
ENSG00000236714.1	AC005592.1	0.644244	0.000261882	0.00182415		ENSG00000187474.4	FPR3	-0.821005	-4.3553	1.33e-05
ENSG00000237522.1	NONOP2	-0.628387	0.000260634	0.00181668		ENSG00000228314.1	CYP4F29P	1.67487	1.23e-07	1.18e-05
ENSG00000166928.6	MS4A14	-0.608107	0.000254935	0.00178359		ENSG00000227227.1	AC017101.10	-0.682804	-4.38459	1.16e-05
[truncated: 798 more rows]

## Sheet: Table S20
Supplementary Table S20. DEGs by population in S and V tissue
[truncated: 12,462 more rows]

[truncated: 1 more sheets: Table S21]
