# Supplementary material for: Identifying novel regulatory effects for clinically relevant genes through the study of the Greek population
Source: BMC Genomics. 2023 Aug 5;24:442. doi: 10.1186/s12864-023-09532-w (PMC10403965; doi:10.1186/s12864-023-09532-w)
Supplement: Supplementary file 6 — Additional file 6. Main scripts for eQTL mapping using fastQTL. [file 12864_2023_9532_MOESM6_ESM.txt]

This file contains main eQTL analysis scripts for GM (nominal and permutation pass, fdensity/fenrich and RTC).

1. Nominal pass (vcf files can have rsid, chr_pos or chr_pos_ref_alt format)
# Setting tool Parameters
PERMUTE=1000
MAX_CHUNK=100
CONCTHREADS=10 

# Setting tool command
fastQTL_PATH="/home/rouskas/tools/FastQTL/bin"
MY_OUT_PATH="/home/rouskas/FGL/Greek_Metabo/analysis_hybridstat/analysis/eqtls_rpkm_0.5_sex_covariate/fastQTL/nominal"

# Setting Path Variables
GENOTYPE_DATA_PATH="/home/rouskas/FGL/Greek_Metabo/analysis_hybridstat/analysis/eqtls/qtltools/genotyping"
S_GENOTYPE=$GENOTYPE_DATA_PATH/s/total
V_GENOTYPE=$GENOTYPE_DATA_PATH/v/total
EXPRESSION_DATA_PATH="/home/rouskas/FGL/Greek_Metabo/analysis_hybridstat/analysis/eqtls_rpkm_0.5_sex_covariate/expression_quan"
S_EXPRESSION=$EXPRESSION_DATA_PATH/GM.gene.rpkm.RPKM_0.5_Percent_0.1_20618genes_95S_Samples.bed.gz
V_EXPRESSION=$EXPRESSION_DATA_PATH/GM.gene.rpkm.RPKM_0.5_Percent_0.1_21322genes_93V_Samples.bed.gz
COVARIATES_PATH="/home/rouskas/FGL/Greek_Metabo/analysis_hybridstat/analysis/eqtls_rpkm_0.5_sex_covariate/covariates"
S_COVARIATES=$COVARIATES_PATH/s/total/Optimisation/GM.gene.rpkm.RPKM_0.5_Percent_0.1_20618genes_95S_Samples_Expression_20PCs_Geno_3PCs_sex.txt
V_COVARIATES=$COVARIATES_PATH/v/total/Optimisation/GM.gene.rpkm.RPKM_0.5_Percent_0.1_21322genes_93V_Samples_Expression_20PCs_Geno_3PCs_sex.txt
OUT_PATH="home/rouskas/FGL/Greek_Metabo/analysis_hybridstat/analysis/eqtls_rpkm_0.5_sex_covariate/nominal"
S_NOM_OUT=$OUT_PATH/s/total
V_NOM_OUT=$OUT_PATH/v/total

for j in $(seq 1 $MAX_CHUNK); do
sem -j $CONCTHREADS --id cis /home/rouskas/tools/FastQTL/bin/fastQTL.static --vcf $S_GENOTYPE/GM_Imputed.95S_samples_rsid.vcf.gz --bed $S_EXPRESSION --cov $S_COVARIATES --normal --seed 123456 --chunk $j $MAX_CHUNK --out $S_NOM_OUT/s_fastqtl_nominals_filtered_${j}_${MAX_CHUNK}.txt > $MY_OUT_PATH/s_fastqtl_nominals_filtered_${j}_${MAX_CHUNK}.log
done

for j in $(seq 1 $MAX_CHUNK); do
sem -j $CONCTHREADS --id cis /home/rouskas/tools/FastQTL/bin/fastQTL.static --vcf $V_GENOTYPE/GM_Imputed.93V_samples_rsid.vcf.gz --bed $V_EXPRESSION --cov $V_COVARIATES --normal --seed 123456 --chunk $j $MAX_CHUNK --out $V_NOM_OUT/v_fastqtl_nominals_filtered_${j}_${MAX_CHUNK}.txt > $MY_OUT_PATH/v_fastqtl_nominals_filtered_${j}_${MAX_CHUNK}.log
done

2. Permutation pass
for j in $(seq 1 $MAX_CHUNK); do
sem -j $CONCTHREADS --id cis /home/rouskas/tools/FastQTL/bin/fastQTL.static --vcf $S_GENOTYPE/GM_Imputed.95S_samples_rsid.vcf.gz --bed $S_EXPRESSION --cov $S_COVARIATES --permute $PERMUTE --normal --seed 123456 --chunk $j $MAX_CHUNK --out $S_PER_OUT/s_fastqtl_permutations_filtered_${j}_${MAX_CHUNK}.txt > $MY_OUT_PATH/s_fastqtl_permutations_filtered_${j}_${MAX_CHUNK}.log
done

for j in $(seq 1 $MAX_CHUNK); do
sem -j $CONCTHREADS --id cis /home/rouskas/tools/FastQTL/bin/fastQTL.static --vcf $V_GENOTYPE/GM_Imputed.93V_samples_rsid.vcf.gz --bed $V_EXPRESSION --cov $V_COVARIATES --permute $PERMUTE --normal --seed 123456 --chunk $j $MAX_CHUNK --out $V_PER_OUT/v_fastqtl_permutations_filtered_${j}_${MAX_CHUNK}.txt > $MY_OUT_PATH/v_fastqtl_permutations_filtered_${j}_${MAX_CHUNK}.log
done

3. Fdensity / fenrich (functional annotation bed file varies depending on the analysis) # we used options from QTLtools
# Setting tool command
QTL_PATH="/home/rouskas/tools/QTLtools"

# Setting Path Variables
EXT_PATH="/home/rouskas/FGL/Greek_Metabo/analysis_hybridstat/external_data"
KOSTAS=$EXT_PATH/Kostas_additional_files_fdensity/RoadMap_histone_marks_E063_adiposenuclei
OUT_PATH="/mnt/raid6b/FGL/NewStructure/Greek_Metabo/analysis_hybridstat/analysis/eqtls_rpkm_0.5_sex_covariate"
S_PER=$OUT_PATH/permutation/s/total
V_PER=$OUT_PATH/permutation/v/total
S_CON=$OUT_PATH/conditional/s/total
V_CON=$OUT_PATH/conditional/v/total
PER_FDEN="/home/rouskas/FGL/Greek_Metabo/analysis_hybridstat/analysis/eqtls_rpkm_0.5_sex_covariate/fdensity/roadmap/permutation/adipose/RoadMap_histone_marks_E063_adiposenuclei"
CON_FDEN="/home/rouskas/FGL/Greek_Metabo/analysis_hybridstat/analysis/eqtls_rpkm_0.5_sex_covariate/fdensity/roadmap/conditional/adipose/RoadMap_histone_marks_E063_adiposenuclei"

# s data
$QTL_PATH/QTLtools fdensity --qtl $S_PER/95s_all_permutation_chr_pos.significant.bed \
--bed $KOSTAS/E063_H3K27me3_repressive_chromatin.bed \
--out $PER_FDEN/95s_H3K27me3_E063_fdensity.txt 

# v data
$QTL_PATH/QTLtools fdensity --qtl $V_PER/93v_all_permutation_chr_pos.significant.bed \
--bed $KOSTAS/E063_H3K27me3_repressive_chromatin.bed \
--out $PER_FDEN/93v_H3K27me3_E063_fdensity.txt 

# Setting tool commands
QTL_PATH="/home/rouskas/tools/QTLtools"

# Setting Path Variables
EXT_PATH="/home/rouskas/FGL/Greek_Metabo/analysis_hybridstat/external_data"
RSCRIPT="/home/rouskas/FGL/Greek_Metabo/analysis_hybridstat/scripts/eqtls/qtltools/fenrich/Run.fisher.exact.test.R"
KOSTAS=$EXT_PATH/Kostas_additional_files_fdensity/RoadMap_histone_marks_E063_adiposenuclei
OUT_PATH="/mnt/raid6b/FGL/NewStructure/Greek_Metabo/analysis_hybridstat/analysis/eqtls_rpkm_0.5_sex_covariate"
S_PER=$OUT_PATH/permutation/s/total
V_PER=$OUT_PATH/permutation/v/total
S_CON=$OUT_PATH/conditional/s/total
V_CON=$OUT_PATH/conditional/v/total
PER_FENR="/home/rouskas/FGL/Greek_Metabo/analysis_hybridstat/analysis/eqtls_rpkm_0.5_sex_covariate/fenrich/roadmap/permutation/adipose/RoadMap_histone_marks_E063_adiposenuclei"
CON_FENR="/home/rouskas/FGL/Greek_Metabo/analysis_hybridstat/analysis/eqtls_rpkm_0.5_sex_covariate/fenrich/roadmap/conditional/adipose/RoadMap_histone_marks_E063_adiposenuclei"

# s data
$QTL_PATH/QTLtools fenrich --qtl $S_PER/95s_all_permutation_chr_pos.significant.bed \
--tss $S_PER/95s_all_permutation_chr_pos.quantified.bed \
--bed $KOSTAS/E063_H3K27me3_repressive_chromatin.bed \
--out $PER_FENR/95s_H3K27me3_E063_fenrich.txt 

Rscript $RSCRIPT $PER_FENR/95s_H3K27me3_E063_fenrich.txt \
> $PER_FENR/95s_H3K27me3_E063_fisher.txt

# v data
$QTL_PATH/QTLtools fenrich --qtl $V_PER/93v_all_permutation_chr_pos.significant.bed \
--tss $V_PER/93v_all_permutation_chr_pos.quantified.bed \
--bed $KOSTAS/E063_H3K27me3_repressive_chromatin.bed \
--out $PER_FENR/93v_H3K27me3_E063_fenrich.txt 

Rscript $RSCRIPT $PER_FENR/93v_H3K27me3_E063_fenrich.txt \
> $PER_FENR/93v_H3K27me3_E063_fisher.txt

4. RTC analysis (colocalisation of eQTLs with GWAS SNPs) # we used RTC option from QTLtools
# Setting tool command
QTL_PATH="/home/rouskas/tools/QTLtools"
MY_OUT_PATH="/home/rouskas/FGL/Greek_Metabo/analysis_hybridstat/analysis/gtex/fastQTL/rtc_gwas_release_05092019"

# Setting Path Variables
GENOTYPE_DATA_PATH="/home/rouskas/FGL/Greek_Metabo/analysis_hybridstat/analysis/eqtls/qtltools/genotyping"
S_GENOTYPE=$GENOTYPE_DATA_PATH/s/total
V_GENOTYPE=$GENOTYPE_DATA_PATH/v/total
EXPRESSION_DATA_PATH="/home/rouskas/FGL/Greek_Metabo/analysis_hybridstat/analysis/eqtls_rpkm_0.5_sex_covariate/expression_quan"
S_EXPRESSION=$EXPRESSION_DATA_PATH/GM.gene.rpkm.RPKM_0.5_Percent_0.1_20618genes_95S_Samples.bed.gz
V_EXPRESSION=$EXPRESSION_DATA_PATH/GM.gene.rpkm.RPKM_0.5_Percent_0.1_21322genes_93V_Samples.bed.gz
COVARIATES_PATH="/home/rouskas/FGL/Greek_Metabo/analysis_hybridstat/analysis/eqtls_rpkm_0.5_sex_covariate/covariates"
S_COVARIATES=$COVARIATES_PATH/s/total/Optimisation/GM.gene.rpkm.RPKM_0.5_Percent_0.1_20618genes_95S_Samples_Expression_20PCs_Geno_3PCs_sex.txt
V_COVARIATES=$COVARIATES_PATH/v/total/Optimisation/GM.gene.rpkm.RPKM_0.5_Percent_0.1_21322genes_93V_Samples_Expression_20PCs_Geno_3PCs_sex.txt
EXTERNAL_PATH="/home/rouskas/FGL/Greek_Metabo/analysis_hybridstat/external_data"
HOTSPOT=$EXTERNAL_PATH/hotspots_b37_hg19_no_chr.bed
GWAS=$EXTERNAL_PATH/gwas/gwas_release_05192021/gwas_rtc_input.txt
GWAS_SIG=$EXTERNAL_PATH/gwas/gwas_release_05192021/gwas_rtc_input.significant.txt
EFO=$EXTERNAL_PATH/efo/gwas_catalog_trait-unique_efo_mappings_r2021-19-05.tsv
OUT_PATH="/home/rouskas/FGL/Greek_Metabo/analysis_hybridstat/analysis/eqtls_rpkm_0.5_sex_covariate/fastQTL"
S_PER=$OUT_PATH/permutation/s/total
V_PER=$OUT_PATH/permutation/v/total
RTC_OUT=$OUT_PATH/rtc_gwas_release_05192021
SCRIPT_PATH=/home/rouskas/FGL/Greek_Metabo/analysis_hybridstat/scripts/eqtls/qtltools/rtc/
R_SCRIPT=$SCRIPT_PATH/gwas/rtc_to_gwas.R
PERL_SCRIPT=$SCRIPT_PATH/gwas/gwas_configuration_release_05092019/efo/gwas_to_efo_categories.pl


# Running rtc for S data
nohup $QTL_PATH/QTLtools rtc \
--vcf $S_GENOTYPE/GM_Imputed.95S_samples_chr_pos.vcf.gz \
--bed $S_EXPRESSION \
--cov $S_COVARIATES \
--hotspot $HOTSPOT \
--gwas-cis $GWAS_SIG \
$S_PER/s_fastqtl_permutations_chr1-22.txt \
--normal \
--out $RTC_OUT/s/gwas_sig/permutation/chr1-22/s_rtc_results.txt > $MY_OUT_PATH/s/gwas_sig/permutation/chr1-22/s_rtc.log &

Rscript $R_SCRIPT \
$RTC_OUT/s/gwas_sig/permutation/chr1-22/s_rtc_results.txt \
$RTC_OUT/s/gwas_sig/permutation/chr1-22 \
sig

# Running rtc for V data (much put the right vcf file)
nohup $QTL_PATH/QTLtools rtc \
--vcf $V_GENOTYPE/GM_Imputed.93V_samples_chr_pos.vcf.gz \
--bed $V_EXPRESSION \
--cov $V_COVARIATES \
--hotspot $HOTSPOT \
--gwas-cis $GWAS_SIG \
$V_PER/v_fastqtl_permutations_chr1-22.txt \
--normal \
--out $RTC_OUT/v/gwas_sig/permutation/chr1-22/v_rtc_results.txt > $MY_OUT_PATH/v/gwas_sig/permutation/chr1-22/v_rtc.log &


Rscript $R_SCRIPT \
$RTC_OUT/v/gwas_sig/permutation/chr1-22/v_rtc_results.txt \
$RTC_OUT/v/gwas_sig/permutation/chr1-22 \
sig
